# Supplementary material for: TACI regulates marginal zone B cell development
Source: J Exp Med. 2026 May 5;223(6):e20251308. doi: 10.1084/jem.20251308 (PMC13142658; doi:10.1084/jem.20251308)
Supplement: Table S1 — shows BAFFR interactome results. [file jem_20251308_tables1.xlsx]

## Sheet: readme
Luff et al, Table S1
This file contains the following:
BAFFR interactomics
Results of two-tailed Student's t-tests, comparing the mean log2-LFQ intensity for each protein in:
(1) BAFF-stimulated BAFFR APs vs control APs (TAG_S vs WT_S)
(2) resting BAFFR APs vs control APs (TAG_US vs WT_S)
(3) BAFF-stimulated BAFFR APs vs resting BAFFR APs (TAG_S vs TAG_US)
with 3 biological repeats for each condition.
For each protein the log2-fold change (Difference), -log10p-value, and adjusted p value (q-value) are shown, as well as their LFQ and iBAQ values in each sample. Green cells: p value ≤ 0.05; yellow cells: log2-fold change ≥ 1.

## Sheet: BAFFR interactomics
Protein IDs	Majority protein IDs	Protein names	Gene names	-Log Student's T-test p-value TAG_S_WT_S	Student's T-test q-value TAG_S_WT_S	Student's T-test Difference TAG_S_WT_S	-Log Student's T-test p-value TAG_US_WT_S	Student's T-test q-value TAG_US_WT_S	Student's T-test Difference TAG_US_WT_S	-Log Student's T-test p-value TAG_S_TAG_US	Student's T-test q-value TAG_S_TAG_US	Student's T-test Difference TAG_S_TAG_US	LFQ intensity 01_WT_S_R1_10pc	LFQ intensity 02_WT_S_R2_10pc	LFQ intensity 03_WT_S_R3_10pc	LFQ intensity 04_TAG_US_R1_10pc	LFQ intensity 05_TAG_US_R2_10pc	LFQ intensity 06_TAG_US_R3_10pc	LFQ intensity 07_TAG_S_R1_10pc	LFQ intensity 08_TAG_S_R2_10pc	LFQ intensity 09_TAG_S_R3_10pc	iBAQ 01_WT_S_R1_10pc	iBAQ 02_WT_S_R2_10pc	iBAQ 03_WT_S_R3_10pc	iBAQ 04_TAG_US_R1_10pc	iBAQ 05_TAG_US_R2_10pc	iBAQ 06_TAG_US_R3_10pc	iBAQ 07_TAG_S_R1_10pc	iBAQ 08_TAG_S_R2_10pc	iBAQ 09_TAG_S_R3_10pc
BAFFRSTREP;Q9D8D0	BAFFRSTREP;Q9D8D0	Tumor necrosis factor receptor superfamily member 13C	Tnfrsf13c	7.31324	0.054	14.5613	6.63576	0.108	15.0201	0.845987	0.645895	-0.458808	19	19	19	33.6041	34.2845	34.1718	33.435	33.8373	33.4116	NaN	NaN	NaN	29.174	30.5019	29.502	29.2928	28.9813	27.4416
Q9ET35;B1ATI4;B1ATI3	Q9ET35;B1ATI4;B1ATI3	Tumor necrosis factor receptor superfamily member 13B	Tnfrsf13b	5.3636	0.104	8.84351	0	0.978977	0	5.3636	0.264	8.84351	19	19	19	19	19	19	27.3274	28.1107	28.0924	NaN	NaN	NaN	NaN	NaN	NaN	20.7855	22.5245	21.5899
Q9WU72	Q9WU72	Tumor necrosis factor ligand superfamily member 13B;Tumor necrosis factor ligand superfamily member 13b, membrane form;Tumor necrosis factor ligand superfamily member 13b, soluble form	Tnfsf13b	5.84719	0.0666667	8.78921	0	0.988612	0	5.84719	0.22	8.78921	19	19	19	19	19	19	28.0245	27.9389	27.4042	NaN	NaN	NaN	NaN	NaN	NaN	23.9298	23.0295	19.8888
Q3SXS7;Q3U106	Q3SXS7;Q3U106		Tnfrsf13c	0.934985	0.454	5.46359	6.52114	0.054	8.94528	0.565383	0.64032	-3.48169	19	19	19	27.6971	28.1567	27.982	27.1216	27.2692	19	NaN	NaN	NaN	24.0609	24.9591	25.4382	24.5917	23.2653	23.6973
P60867	P60867	Small ribosomal subunit protein uS10	Rps20	0.316839	0.785902	2.86549	0.295151	0.853	2.63541	0.0205071	0.98085	0.230078	19	19	26.5973	19	26.6105	26.8931	26.942	19	27.2518	22.7411	23.6857	22.3739	23.762	22.6828	22.1297	22.6607	23.4299	22.6401
Q6PGH1	Q6PGH1	Protein BUD31 homolog	Bud31	0.935105	0.424727	2.71408	0	0.968184	0	0.935105	0.719556	2.71408	19	19	19	19	19	19	23.0735	23.0687	19	18.3249	NaN	16.4394	18.1108	18.2982	19.1354	20.2282	19.2707	NaN
Q9D0E1;B8JK33;B8JK32;A0A3Q4EH91;F6W322	Q9D0E1;B8JK33;B8JK32	Heterogeneous nuclear ribonucleoprotein M	Hnrnpm	0.427243	0.789048	2.58362	0.427243	0.756343	2.50948	0.00675665	0.959576	0.0741418	19	19	19	26.5284	19	19	19	26.7509	19	16.0525	NaN	NaN	18.4614	NaN	NaN	18.5486	18.2179	NaN
Q02257	Q02257	Junction plakoglobin	Jup	0.427243	0.720783	2.4729	0.427243	0.763707	1.83964	0.0719909	0.932842	0.633256	19	19	19	19	24.5189	19	19	19	26.4187	NaN	NaN	NaN	NaN	16.3296	NaN	NaN	NaN	19.505
Q9D7S7	Q9D7S7	Ribosomal protein eL22-like 1	Rpl22l1	0.333725	0.754267	1.94252	0.347618	0.880417	2.00457	0.0731191	0.938027	-0.0620467	26.0476	19	26.2682	25.4964	25.8013	26.0317	25.8696	26.0558	25.2178	21.6538	22.6621	21.7572	20.1904	21.9416	21.7043	21.9359	24.1911	21.43
Q6ZWY9;Q64478;P10854;Q64525	Q6ZWY9;Q64478;P10854;Q64525	Histone H2B type 1-C/E/G;Histone H2B type 1-H;Histone H2B type 1-M;Histone H2B type 2-B	H2bc4;H2bc9;H2bc14;Hist2h2bb	0.335835	0.772828	1.72634	0.427243	0.737	-1.41134	0.925503	0.804	3.13768	23.234	19	19	19	19	19	23.3258	24.0872	19	19.2085	20.6225	18.4963	20.7597	20.2037	18.903	19.1764	19.4017	19.8763
P62983	P62983	Ubiquitin-ribosomal protein eS31 fusion protein;Ubiquitin;Small ribosomal subunit protein eS31	Rps27a	0.427243	0.736711	1.45172	0.427243	0.775059	1.52859	0.0120402	0.969463	-0.0768763	19	19	19	19	19	23.5858	19	23.3551	19	19.075	21.5375	19.3839	19.1115	19.4921	20.6929	19.5995	20.205	20.4221
P41105;F6Z0X0	P41105	Large ribosomal subunit protein eL28	Rpl28	0.427243	0.753273	1.10121	0.427243	0.802256	1.26756	0.0334604	0.986234	-0.166351	19	19	19	22.8027	19	19	19	22.3036	19	17.6248	NaN	NaN	18.0825	18.838	NaN	18.0415	18.225	NaN
P61514;A0A1D5RL86	P61514	Large ribosomal subunit protein eL43	Rpl37a	1.96304	0.205714	0.741709	0.94664	0.632	0.390758	0.912262	0.632	0.350951	26.9002	26.5179	26.898	27.4513	26.9865	27.0506	27.3281	27.6931	27.5201	25.3764	23.9207	25.5545	25.1281	25.8072	25.3499	26.0497	25.4934	24.3689
P62082	P62082	Small ribosomal subunit protein eS7	Rps7	0.644686	0.562667	0.671953	0.179748	0.933785	-0.0701148	0.702111	0.611455	0.742068	28.534	28.7481	28.5144	28.3034	28.536	28.7468	28.705	28.915	30.1924	24.886	23.272	23.8066	23.5469	24.5775	23.7872	23.6358	23.2169	23.5068
P62830;A2A6F8	P62830;A2A6F8	Large ribosomal subunit protein uL14	Rpl23	0.879023	0.664571	0.619141	0.60298	0.745818	0.501697	0.104782	0.935778	0.117444	28.1946	28.6723	28.8854	28.4828	29.25	29.5246	28.7171	29.3035	29.5891	25.0608	25.639	25.7629	25.6375	27.0093	26.2934	26.4574	25.8103	24.9832
P62267	P62267	Small ribosomal subunit protein uS12	Rps23	0.764858	0.636444	0.383628	1.19068	0.628667	0.405491	0.0328605	0.984564	-0.0218627	26.3273	26.1294	26.5426	26.5259	26.8289	26.8609	26.9607	26.864	26.3255	20.1745	22.237	24.5529	24.6756	23.3782	20.5528	23.0108	23.96	22.2676
P62900;A0A0A6YX26;A0A0A6YXL3	P62900;A0A0A6YX26;A0A0A6YXL3	Large ribosomal subunit protein eL31	Rpl31	0.605547	0.57744	0.325417	0.0819151	0.959324	0.0608953	0.950151	0.739	0.264521	28.7853	29.5201	29.4532	29.1308	29.2751	29.5353	29.4694	29.63	29.6354	24.3131	23.3537	24.9623	23.2871	24.6834	24.0988	23.8114	22.9865	21.657
P97376	P97376	Protein FRG1	Frg1	0.358002	0.779855	0.298604	0.403508	0.838326	-2.32768	0.463538	0.623657	2.62629	25.9536	26.6393	25.9932	19	26.2167	26.3863	25.969	26.6716	26.8413	21.4964	20.4996	20.3712	21.0925	21.7057	19.775	19.6968	20.3465	19.2869
P67984	P67984	Large ribosomal subunit protein eL22	Rpl22	0.468901	0.622514	0.242374	1.0021	0.783429	0.123646	0.208715	0.851155	0.118728	29.4934	29.4901	29.3429	29.5307	29.5416	29.625	29.6989	30.055	29.2996	27.9114	26.291	26.9135	26.9115	27.6462	26.552	27.9217	27.5088	23.7272
P62849;A0A286YEB7	P62849;A0A286YEB7	Small ribosomal subunit protein eS24;40S ribosomal protein S24	Rps24	0.963262	0.3936	0.227141	0.316956	0.851698	-0.156117	0.829158	0.619	0.383258	28.175	28.2278	28.0308	28.3562	27.7038	27.9052	28.2443	28.5537	28.3169	26.1517	25.2509	25.7418	25.6173	25.493	25.0568	25.6885	25.587	24.792
P63276	P63276	Small ribosomal subunit protein eS17	Rps17	0.582484	0.583385	0.211899	0.00659138	1	0.0038147	0.514528	0.625517	0.208084	27.6505	27.702	28.0467	28.0513	27.5541	27.8053	28.1821	27.8226	28.0302	25.3244	24.2401	25.6634	25.5667	25.4922	24.6778	25.7086	24.7559	23.918
P40630;D3Z0F3;A0A0R4J1N9	P40630;D3Z0F3;A0A0R4J1N9	Transcription factor A, mitochondrial	Tfam	0.0267027	1	0.183098	0.344267	0.886939	1.91945	0.288076	0.794438	-1.73635	19	19	23.5962	19	24.33	24.0245	24.1455	19	19	19.6094	18.6557	18.1962	NaN	19.0924	18.2138	18.6949	18.6318	18.6729
P62264;D3Z7I1;D3YVF4	P62264;D3Z7I1	Small ribosomal subunit protein uS11	Rps14	0.647686	0.58713	0.182014	0.82169	0.706824	0.288006	0.339725	0.795789	-0.105993	25.6359	25.6528	25.9851	25.8179	26.1237	26.1962	25.8275	25.9851	26.0072	21.9381	20.5426	21.4571	20.6181	24.9174	22.5426	21.2273	21.1242	22.5234
P10853;Q64475;Q8CGP2;Q8CBB6;P70696;Q9D2U9;Q8CGP0	P10853;Q64475;Q8CGP2;Q8CBB6;P70696	Histone H2B type 1-F/J/L;Histone H2B type 1-B;Histone H2B type 1-P;Histone H2B;Histone H2B type 1-A	H2bc7;H2bc3;Hist1h2bp;H2bc23;H2bc1	0.349863	0.771286	0.13617	0.223649	0.916762	-0.239658	0.39073	0.734764	0.375828	28.8958	29.0197	28.5661	29.3405	27.9984	28.4237	28.7976	28.9938	29.0987	26.2467	26.1835	26.4405	26.6608	26.1002	25.369	26.6087	24.7216	24.3269
Q9CXW4;A2BH06	Q9CXW4;A2BH06	Large ribosomal subunit protein uL5	Rpl11	0.134228	0.966648	0.126451	0.0547821	0.972373	-0.0549437	0.428741	0.630564	0.181395	26.764	27.8428	27.0571	26.9732	27.1224	27.4035	27.1464	27.3071	27.5898	23.7391	22.9477	23.0772	22.7177	21.3462	23.721	23.9095	23.0185	20.743
P83882;A0A2I3BPG9;A0A0A6YW33;E9Q131	P83882;A0A2I3BPG9	Large ribosomal subunit protein eL42	Rpl36a	0.227795	0.918687	0.124868	0.637665	0.736381	0.321825	0.301216	0.809613	-0.196957	26.9191	27.0452	27.3148	27.0503	27.4749	27.7193	27.3587	27.4346	26.8604	23.6129	22.5602	23.5492	22.001	23.8983	23.3521	19.3741	22.8671	21.1396
P62852;A0A1L1SQA8	P62852;A0A1L1SQA8	Small ribosomal subunit protein eS25;40S ribosomal protein S25	Rps25	0.120112	0.966556	0.0952714	0.0700266	0.961333	0.0792726	0.0171133	0.974222	0.0159988	29.6604	29.4906	30.3672	30.4564	29.8431	29.4566	30.0874	29.7267	29.99	27.5946	23.1768	28.3331	27.6546	28.1796	23.5059	28.3241	23.1585	20.2544
P30681;A0A1B0GQX9	P30681	High mobility group protein B2	Hmgb2	0.00833895	0.980241	0.0737629	0.340425	0.8728	2.49265	0.322534	0.799525	-2.41889	25.0583	19	19	19	25.7168	25.8195	25.2796	19	19	22.1732	19.5033	NaN	NaN	20.8519	22.9545	22.9381	19.7586	21.3631
P62281;A0A1B0GRR3;A0A1B0GSE8	P62281;A0A1B0GRR3;A0A1B0GSE8	Small ribosomal subunit protein uS17	Rps11	0.175122	0.944406	0.0718797	0.529438	0.792333	-0.118554	0.562575	0.615692	0.190434	28.8089	28.5626	28.6107	28.4771	28.6693	28.4801	28.5426	28.9966	28.6587	25.4929	24.3401	25.5328	24.9655	25.7582	24.7612	25.5087	25.3254	23.7391
Q64213;E9Q4Q2;D3YZC9;D3YZD0;D3YVH4;F8WHF9	Q64213;E9Q4Q2;D3YZC9;D3YZD0;D3YVH4	Splicing factor 1	Sf1	0.00911384	0.986	0.0643972	0.460996	0.801793	1.74297	0.4319	0.658811	-1.67857	24.0554	23.7	19	23.795	24.0078	24.1815	23.865	24.0835	19	19.5021	18.2441	19.1729	18.1646	19.0065	18.1449	18.5239	18.0271	NaN
A0A494BB95;Q60872;Q8BX20;Q3UTA4;Q3TQZ4;J3QP87;J3QNT6;A0A1Y7VK80;A0A1Y7VJE9;Q8BMJ3;J3QQ02;J3QPI8;J3QMW5;A0A1Y7VNG9;A0A1Y7VLT7;Q3UT53;F6YNI8	A0A494BB95;Q60872;Q8BX20;Q3UTA4;Q3TQZ4;J3QP87;J3QNT6	Eukaryotic translation initiation factor 4C;Eukaryotic translation initiation factor 1A	Eif1a;Eif1ad7;Eif1ad10;Eif1ad3;Eif1ad14;Eif1ad15	0.00677942	0.972524	0.0580203	0.959884	0.7515	4.01709	0.916449	0.700308	-3.95907	19	19	24.8715	24.7936	25.1135	25.0156	19	25.0456	19	20.8294	19.2996	21.5976	21.1431	22.0426	21.1418	20.1951	21.0219	18.3509
P68433;P84244;P02301;P84228;F8WI35;A0A1W2P768;E0CZ27;E0CYR7	P68433;P84244;P02301;P84228;F8WI35;A0A1W2P768;E0CZ27	Histone H3.1;Histone H3.3;Histone H3.3C;Histone H3.2;Histone H3	H3c1;H3-3a;H3-5;H3c2;H3f3a;H3c14	0.0735557	0.985676	0.0359001	0.240293	0.912328	-0.163878	0.357135	0.775357	0.199778	26.4619	26.817	26.2953	26.741	25.9774	26.3642	26.5859	26.4196	26.6764	24.6678	21.1992	22.0507	24.3784	23.7104	21.6885	24.1442	21.6022	20.4565
P60710;E9Q1F2;P68134;P68033;P63260;P62737;P63268;E9Q5F4;E9Q2D1;B1ATY1;D3YZY0;G3UZ07;A0A494B9T3;A0A1D5RM20;D3Z2K3;G3UYG0;E9Q606;Q8BFZ3;F6WX90;A0A0U1RQ96;F8WGM8	P60710;E9Q1F2;P68134;P68033;P63260;P62737;P63268;E9Q5F4;E9Q2D1;B1ATY1	Actin, cytoplasmic 1;Actin, cytoplasmic 1, N-terminally processed;Actin, alpha skeletal muscle;Actin, alpha skeletal muscle, intermediate form;Actin, alpha cardiac muscle 1;Actin, alpha cardiac muscle 1, intermediate form;Actin, cytoplasmic 2;Actin, cytoplasmic 2, N-terminally processed;Actin, aortic smooth muscle;Actin, aortic smooth muscle, intermediate form;Actin, gamma-enteric smooth muscle;A…	Actb;Acta1;Actc1;Actg1;Acta2;Actg2	0	0.990326	0	0.912515	0.715385	4.29081	0.912515	0.667714	-4.29081	19	19	19	24.6302	19	26.2422	19	19	19	17.143	NaN	20.1122	19.8454	20.83	21.4327	NaN	NaN	NaN
D3Z2H9;D3Z6I8;E9Q7Q3;E9Q5J9;P21107;D3YVR0;A0A0R4J1P2	D3Z2H9;D3Z6I8;E9Q7Q3;E9Q5J9		Tpm3-rs7;Tpm3	0	0.979172	0	0.867083	0.748533	3.23448	0.867083	0.641333	-3.23448	19	19	19	22.7614	19	24.9421	19	19	19	NaN	NaN	17.8602	17.4287	NaN	19.5971	NaN	17.1795	NaN
Q9DBE9	Q9DBE9	pre-rRNA 2-O-ribose RNA methyltransferase FTSJ3	Ftsj3	0.000488763	0.991341	-0.00327873	0.272922	0.902175	1.47889	0.273964	0.768588	-1.48217	23.6426	19	19	23.8666	19	23.2127	23.6328	19	19	16.959	NaN	18.1037	16.5568	18.1025	15.6744	16.813	16.5239	16.8926
Q9CPR4;Q6ZWZ7;B2RY53	Q9CPR4;Q6ZWZ7	Large ribosomal subunit protein uL22	Rpl17	0.0247961	0.985266	-0.0187906	0.32498	0.858923	-0.191305	0.507532	0.598839	0.172515	25.8421	26.5905	26.3979	26.1626	25.9057	26.1884	26.2218	26.4787	26.0737	23.3386	22.5692	20.1666	19.8125	19.858	22.7313	20.0777	19.4185	20.6244
Q9JJI8	Q9JJI8	Large ribosomal subunit protein eL38	Rpl38	0.142683	0.969314	-0.0824432	0.112812	0.951941	0.0939871	0.273797	0.759942	-0.17643	31.5047	31.9831	32.1245	31.4912	32.2062	32.1969	31.6856	31.6839	31.9955	29.0718	29.2076	29.1697	28.55	29.63	29.5839	29.5298	28.557	28.6181
Q9D937;A0A087WQJ5;A0A087WRC2	Q9D937	Uncharacterized protein C11orf98 homolog		0.369253	0.785057	-0.0895074	0.249121	0.922333	0.181233	0.417537	0.696385	-0.270741	25.4567	25.4676	25.7391	25.9919	26.0249	25.1902	25.5407	25.4581	25.396	21.4542	21.4188	22.5326	22.1566	21.8743	21.3475	22.7285	19.2674	20.0864
P23506;F7D432;E9PWE0;E0CYV0;F6V9F1;F6TXE3	P23506;F7D432;E9PWE0;E0CYV0	Protein-L-isoaspartate(D-aspartate) O-methyltransferase;Protein-L-isoaspartate O-methyltransferase	Pcmt1	0.0109847	0.997235	-0.112617	0.473247	0.818714	2.64357	0.510385	0.611467	-2.75619	26.3252	19	26.1836	26.4432	26.2886	26.7077	25.9768	26.1941	19	22.5067	19.1417	21.8335	21.9526	22.4371	21.714	20.69	21.964	21.6816
P43277	P43277	Histone H1.3	H1-3	0.211617	0.927941	-0.134919	0.435781	0.7845	0.162842	0.502513	0.5835	-0.297761	28.8709	28.7219	29.0645	28.9057	29.2992	28.941	29.1956	28.6031	28.4538	25.7931	23.3358	24.6749	24.5327	25.8025	23.8649	25.1131	23.2754	21.2218
P43274	P43274	Histone H1.4	H1-4	0.3343	0.764881	-0.178679	0.706242	0.731111	0.140742	0.661685	0.619478	-0.31942	25.6018	25.599	25.8022	25.7414	25.9307	25.7532	25.8751	25.4388	25.1531	21.8104	22.5251	19.8744	21.8749	23.2428	21.4109	22.8578	21.6762	20.0679
P15864;Q07133;I7HFT9	P15864	Histone H1.2	H1-2	0.339174	0.774456	-0.185677	0.263515	0.928966	0.115398	0.469169	0.636	-0.301076	25.1208	25.2628	25.2645	25.3682	25.6025	25.0235	25.3059	25.1923	24.5928	18.903	21.0854	22.2503	20.6974	21.2367	18.4355	21.2005	20.7934	20.6994
Q9CYR0;Q8R2K3;D3Z3Y3	Q9CYR0;Q8R2K3;D3Z3Y3	Single-stranded DNA-binding protein, mitochondrial;Single-stranded DNA-binding protein	Ssbp1	0.0252495	0.992718	-0.189647	0.228148	0.923613	1.46184	0.280344	0.774746	-1.65149	19	19	24.6126	23.775	19	24.2231	24.0437	19	19	NaN	20.7443	20.9219	19.9806	20.5543	19.9246	20.1958	19.0959	NaN
Q9CQP0;Q8R0E2	Q9CQP0;Q8R0E2	Large ribosomal subunit protein bL33m	Mrpl33	0.030245	1	-0.203309	0.427243	0.823368	-1.69849	0.427243	0.716348	1.49518	19	19	24.0955	19	19	19	23.4855	19	19	22.7405	19.48	21.585	21.0296	22.1687	20.8004	21.3382	NaN	NaN
P27661;Q8CGP5;C0HKE9;C0HKE1;C0HKE2;C0HKE3;C0HKE4;C0HKE5;C0HKE6;C0HKE7;A0A0N4SV66;C0HKE8;Q8CGP6;Q8CGP4;Q8BFU2;Q8CGP7;Q8R1M2;Q64523;Q6GSS7;Q64522;Q3THW5;P0C0S6;Q3UA95;G3UWL7	P27661;Q8CGP5;C0HKE9;C0HKE1;C0HKE2;C0HKE3;C0HKE4;C0HKE5;C0HKE6;C0HKE7;A0A0N4SV66;C0HKE8;Q8CGP6;Q8CGP4;Q8BFU2;Q8CGP7;Q8R1M2;Q64523;Q6GSS7;Q64522	Histone H2AX;Histone H2A type 1-F;Histone H2A type 1-P;Histone H2A type 1-B;Histone H2A type 1-C;Histone H2A type 1-D;Histone H2A type 1-E;Histone H2A type 1-G;Histone H2A type 1-I;Histone H2A type 1-N;Histone H2A;Histone H2A type 1-O;Histone H2A type 1-H;Histone H2A type 3;Histone H2A type 1-K;Histone H2A.J;Histone H2A type 2-C;Histone H2A type 2-A;Histone H2A type 2-B	H2ax;Hist1h2af;Hist1h2ap;H2ac4;H2ac6;H2ac7;H2ac8;H2ac11;H2ac13;Hist1h2an;H2aj;Hist1h2ao;H2ac12;H2ac1;H2ac25;H2ac15;H2ac20;Hist2h2aa1;H2ac21	0.0207347	0.99065	-0.215254	0.427243	0.844649	-2.55185	0.427243	0.606364	2.33659	19	19	26.6555	19	19	19	26.0098	19	19	22.4572	22.224	23.7721	22.2886	23.5592	NaN	22.2065	20.3651	NaN
P61255;B1ARA5;B1ARA3	P61255;B1ARA5;B1ARA3	Large ribosomal subunit protein uL24	Rpl26	0.52529	0.596	-0.246421	1.92122	0.212	-0.38594	0.299687	0.798476	0.139519	25.7617	26.0569	25.888	25.5084	25.5582	25.4823	25.8211	25.8652	25.2811	24.2255	22.3483	22.8551	21.9052	23.4774	22.1521	22.8681	21.8064	22.139
P47915;A0A1L1SS27;W4VSN7;A0A1L1STJ3;A0A1L1SUN1	P47915;A0A1L1SS27;W4VSN7	Large ribosomal subunit protein eL29;60S ribosomal protein L29	Rpl29;Rpl27rt	0.688354	0.583455	-0.287876	0.394414	0.810957	0.195238	0.968878	0.831429	-0.483114	28.448	28.6752	28.8364	29.0816	28.9604	28.5032	28.665	28.1584	28.2725	19.8091	19.8497	19.6691	21.2495	21.2464	19.0034	19.2599	22.857	23.1828
P63254	P63254	Cysteine-rich protein 1	Crip1	0.0386098	1	-0.299857	0.401909	0.819273	1.85092	0.528857	0.621286	-2.15078	19	24.3972	25.1815	24.6821	25.0172	24.4322	24.5022	24.1769	19	22.4181	18.9779	20.5181	19.6868	20.7096	19.176	19.6636	18.7372	21.1209
A0A494B9Z0;A0A494BBA8;Q642K5;P62862	A0A494B9Z0;A0A494BBA8;Q642K5;P62862	40S ribosomal protein S30;Ubiquitin-like FUBI-ribosomal protein eS30 fusion protein;Ubiquitin-like protein FUBI;Small ribosomal subunit protein eS30	Fau	0.525472	0.617286	-0.402682	0.0642894	0.953568	0.0701841	0.745087	0.629524	-0.472866	32.0018	32.627	33.0112	32.2638	33.0759	32.5108	32.326	31.8154	32.2905	29.5873	29.7819	30.6717	29.2755	31.0935	29.4156	29.656	28.2966	28.2273
P43275	P43275	Histone H1.1	H1-1	0.874895	0.634933	-0.432416	0.553022	0.757565	0.162814	1.13815	0.597333	-0.595231	26.751	26.5359	26.5548	26.9451	26.8173	26.5678	26.5635	26.1781	25.8029	21.0317	19.9949	21.0995	20.8925	21.6432	20.4274	21.3211	19.5103	18.3057
P62274	P62274	Small ribosomal subunit protein uS14	Rps29	0.759559	0.602947	-0.45596	0.518337	0.7888	-0.369143	0.0768197	0.951452	-0.0868174	26.8819	27.0693	27.1874	27.2412	26.5706	26.2193	26.9602	26.0855	26.7249	24.5821	26.2784	25.3154	22.6452	22.9694	22.3993	22.8247	22.3039	25.177
P62892	P62892	Large ribosomal subunit protein eL39	Rpl39	0.703255	0.605333	-0.475653	0.129039	0.944299	-0.0888398	0.894621	0.68225	-0.386813	26.7782	27.1918	27.6211	27.0324	27.2445	27.0477	27.0436	26.7336	26.3869	23.8458	26.2123	24.8219	27.0771	27.287	26.5437	26.9609	26.0425	24.9552
Q91ZA3;H3BL62;D3YWM4;D3YZC0;H3BKW6	Q91ZA3	Propionyl-CoA carboxylase alpha chain, mitochondrial	Pcca	0.516115	0.5912	-0.506603	0.42278	0.826952	-0.411064	0.23634	0.844971	-0.0955391	28.7708	27.6191	27.4876	27.5953	27.3977	27.6513	27.693	27.4538	27.2109	22.5277	18.5364	18.5962	18.8452	18.4703	18.0564	19.1915	18.2244	16.3554
Q6ZWU9;A0A0G2JG29;A0A0G2JDW7;A0A0G2JEX7	Q6ZWU9;A0A0G2JG29;A0A0G2JDW7	Small ribosomal subunit protein eS27;40S ribosomal protein S27	Rps27	0.826769	0.614353	-0.732076	0.429441	0.773576	-0.156205	0.657445	0.598833	-0.575871	27.4706	27.3812	27.8173	27.2935	27.5582	27.3488	27.2343	27.1904	26.0482	25.6091	24.8218	25.6606	24.8337	25.922	25.2352	25.1617	24.4671	22.2174
P62301;Q921R2;A0A0U1RQ71	P62301;Q921R2;A0A0U1RQ71	Small ribosomal subunit protein uS15	Rps13	2.16043	0.222	-0.774137	2.9149	0.152	-1.08515	0.876501	0.653882	0.311014	28.1233	27.8608	27.9039	26.9652	26.6687	26.9986	26.9333	27.3218	27.3105	22.626	20.6183	20.7304	20.2638	19.6341	23.0126	22.4282	20.0303	21.6068
Q80XU3;A0A087WRY3	Q80XU3;A0A087WRY3	Nuclear ubiquitous casein and cyclin-dependent kinase substrate 1	Nucks1	0.427243	0.673053	-0.789546	0.0695263	0.952767	0.261407	0.427243	0.646133	-1.05095	19	19	21.3686	22.1529	19	19	19	19	19	17.5082	NaN	18.2016	18.874	NaN	NaN	NaN	NaN	NaN
P51410;A0A0G2JES3;A0A140T8T4;D3Z629;D3YZT0;A0A0G2JFQ3	P51410;A0A0G2JES3;A0A140T8T4;D3Z629	Large ribosomal subunit protein uL6	Rpl9;Rpl9-ps6	0.11747	0.960986	-0.997912	0.427243	0.7824	-2.62715	0.427243	0.707184	1.62924	26.8815	19	19	19	19	19	19	23.8877	19	22.3171	19.6018	NaN	NaN	NaN	NaN	NaN	20.847	NaN
P62984;E9QNP0	P62984;E9QNP0	Ubiquitin-ribosomal protein eL40 fusion protein;Ubiquitin;Large ribosomal subunit protein eL40;KxDL motif-containing protein 1	Uba52;Kxd1	1.44363	0.2605	-1.24654	0.0933395	0.956571	-0.103313	1.17392	0.6328	-1.14323	27.6345	27.577	28.2993	27.2599	28.3429	27.5981	27.2423	26.2072	26.3218	21.2084	23.4677	20.1864	23.1346	20.5463	23.4229	23.49	21.7895	21.0068
P62754	P62754	Small ribosomal subunit protein eS6	Rps6	0.288269	0.82525	-1.54306	0.000194634	0.999429	0.00132052	0.282332	0.781697	-1.54438	23.5311	23.6701	19	24.3348	19	22.8704	19	23.5721	19	22.1321	21.1529	19.2492	18.0441	19.5308	15.7066	18.7962	15.8321	18.3484
Q91XC8	Q91XC8	Death-associated protein 1	Dap	0.427243	0.729277	-1.5746	0.0205793	0.970976	-0.131887	0.427243	0.649561	-1.44271	19	23.7238	19	19	23.3281	19	19	19	19	20.269	20.6937	19.1965	19.3764	20.9632	19.4215	19.6348	18.8339	NaN
P47911	P47911	Large ribosomal subunit protein eL6	Rpl6	0.286853	0.815938	-1.57472	0.933959	0.628	-3.13801	0.427243	0.6425	1.56329	19	23.8378	23.5762	19	19	19	23.6899	19	19	19.2928	19.9988	19.9462	NaN	18.9713	18.599	20.1864	NaN	17.6632
P17742;A0A1L1SST0;A0A1L1SRX5	P17742;A0A1L1SST0	Peptidyl-prolyl cis-trans isomerase A;Peptidyl-prolyl cis-trans isomerase A, N-terminally processed;Peptidyl-prolyl cis-trans isomerase	Ppia	0.427243	0.6562	-1.65999	0.0320612	0.971291	0.239836	0.427243	0.634952	-1.89983	23.98	19	19	19	24.6995	19	19	19	19	20.6957	20.5688	20.363	20.3275	20.8555	17.9825	NaN	20.8831	21.4543
Q99K48;B1AXT0	Q99K48	Non-POU domain-containing octamer-binding protein	Nono	0.394707	0.740923	-1.68334	0.189834	0.939813	-0.376979	0.326355	0.802483	-1.30636	25.3647	22.8175	23.6989	23.4247	23.461	23.8645	23.823	24.0081	19	20.6838	18.3725	18.8193	18.6914	18.5431	18.5705	19.1059	18.8454	17.8386
Q8VIJ6	Q8VIJ6	Splicing factor, proline- and glutamine-rich	Sfpq	0.439592	0.648541	-1.70427	0.369889	0.840936	-1.54073	0.0231412	0.989063	-0.163536	24.6335	23.5658	23.6821	19	24.0885	24.1707	23.8291	23.9395	19	19.882	16.8607	18.5125	19.8778	18.286	18.5891	17.5246	18.4436	NaN
P62918	P62918	Large ribosomal subunit protein uL2	Rpl8	0.40236	0.736471	-1.70834	0.436563	0.805806	-1.78811	0.0104894	0.965687	0.0797704	24.0509	24.4939	24.2826	24.4992	23.9638	19	24.6812	24.0212	19	18.8934	18.1221	19.271	21.0952	21.5566	NaN	19.771	18.0162	NaN
Q8C2Q3;J3QN51;J3QPT3;B0LM42;F7BGR7;E9QL13	Q8C2Q3;J3QN51;J3QPT3;B0LM42;F7BGR7;E9QL13	RNA-binding protein 14	Rbm14;Gm21992	0.427243	0.641366	-1.79111	0.87082	0.786571	3.37699	4.70182	0.248	-5.1681	24.3733	19	19	24.4221	23.7275	24.3547	19	19	19	19.9815	NaN	16.6325	17.3407	19.0881	19.7951	17.7089	15.8286	NaN
P63158;A0A0J9YUZ4;A0A0J9YUD8;D3YVC6;D3YZ18	P63158;A0A0J9YUZ4;A0A0J9YUD8	High mobility group protein B1	Hmgb1	0.412367	0.764917	-1.79248	0.0521934	0.962842	0.0427049	0.419059	0.706039	-1.83518	24.6208	24.3769	24.4031	23.9701	24.8178	24.7409	24.825	24.1983	19	23.0321	21.6829	21.7607	20.9643	23.1124	21.1019	20.5482	18.9148	NaN
P09602;A3KGL9;F6W687;Q5XK38;B7ZCQ3	P09602;A3KGL9;F6W687;Q5XK38;B7ZCQ3	Non-histone chromosomal protein HMG-17	Hmgn2	0.314237	0.779484	-1.81472	0.644169	0.7622	2.53022	1.2189	0.737	-4.34494	24.3465	19	23.9507	25.1164	25.6248	24.1467	23.8531	19	19	20.1833	21.4114	19.4735	20.652	22.067	19.4413	19.8356	22.1697	22.1978
Q6ZWV3;P86048;I7HLV2;A0A1B0GXC3	Q6ZWV3;P86048;I7HLV2	Large ribosomal subunit protein uL16;Large ribosomal subunit protein uL16-like	Rpl10;Rpl10l	0.443537	0.651	-1.81681	0.474639	0.845481	-1.88703	0.0094486	0.958476	0.0702178	24.7142	24.1188	24.0911	24.2628	19	24.0002	24.0894	24.3842	19	20.0251	17.7916	20.4472	18.2547	20.3359	19.253	22.1682	20.2421	19.0679
Q9D115	Q9D115	Zinc finger protein 706	Znf706	0.271328	0.84297	-1.94268	0.0328941	0.975744	0.286231	0.306181	0.80859	-2.22891	24.6122	25.3625	19	19	25.6735	25.1599	25.1467	19	19	23.2177	22.5438	23.1833	22.4708	23.9912	22.7715	23.1906	21.3758	21.8988
P14115	P14115	Large ribosomal subunit protein uL15	Rpl27a	0.410401	0.73896	-2.10158	0.313142	0.84	0.179203	0.449614	0.654889	-2.28079	25.4145	25.2777	25.6232	25.2492	25.9808	25.623	25.747	25.2636	19	22.0215	20.5566	21.2502	21.301	22.3374	21.2495	23.0739	18.6132	19.3358
Q6ZWV7	Q6ZWV7	Large ribosomal subunit protein uL29	Rpl35	0.510512	0.583742	-2.20557	0.679502	0.746737	-0.302282	0.428871	0.647158	-1.90328	24.7648	25.0662	25.1206	24.8084	24.8898	24.3464	24.5996	24.7352	19	21.7337	23.9064	22.3267	23.8624	22.7395	21.2344	22.1014	22.3365	21.266
P24369	P24369	Peptidyl-prolyl cis-trans isomerase B	Ppib	0.310649	0.773651	-2.25606	0.0217889	0.994	-0.194738	0.286694	0.787692	-2.06132	25.662	25.2248	19	19	24.7282	25.5744	25.1187	19	19	22.8825	20.39	22.048	20.3681	21.8717	21.9185	21.9539	19.9277	19.4115
Q60605;A0A1W2P6F6;A0A1W2P7Q9;A0A1W2P6G5;Q8CI43	Q60605;A0A1W2P6F6;A0A1W2P7Q9;A0A1W2P6G5	Myosin light polypeptide 6	Myl6	0.427243	0.671487	-2.29805	0.0503321	0.958961	0.534588	0.427243	0.620279	-2.83264	19	19	25.8942	19	19	27.4979	19	19	19	NaN	NaN	19.4642	NaN	NaN	20.6362	NaN	NaN	NaN
P43276	P43276	Histone H1.5	H1-5	0.48738	0.61475	-2.49035	0.104085	0.95142	-0.0733255	0.470846	0.648606	-2.41703	25.6403	25.8644	26.2639	26.0827	25.9619	25.5039	25.7298	25.5677	19	20.8151	19.239	21.7905	21.3897	22.5991	20.2008	21.1487	20.0906	18.9675
Q9CZX8;D3YUT3;D3Z722;S4R223;D3YUG3;D3Z5R8	Q9CZX8;D3YUT3;D3Z722;S4R223;D3YUG3;D3Z5R8	Small ribosomal subunit protein eS19	Rps19	0.410732	0.754041	-2.51237	0.148463	0.944727	-0.054245	0.400372	0.728	-2.45812	26.5702	26.8847	26.6488	26.5083	26.5968	26.8359	26.9796	19	26.5871	19.6303	23.6714	20.5619	20.1484	22.8951	20.2053	21.788	20.6652	22.6497
Q9JHF5;F6XRE6	Q9JHF5;F6XRE6	V-type proton ATPase subunit a	Tcirg1	0.427243	0.770698	-2.78322	0.307705	0.837164	3.04101	0.934802	0.6752	-5.82423	27.3497	19	19	27.8613	19	27.6114	19	19	19	20.5475	19.8508	20.1179	20.2248	20.5535	20.4036	20.57	21.669	21.3768
P62702;V9GWY0	P62702;V9GWY0	Small ribosomal subunit protein eS4	Rps4x	0.359434	0.793852	-2.79708	0.492546	0.838308	-3.32462	0.0734232	0.948	0.527548	27.5709	24.9002	19	19	19	23.4972	19	25.0798	19	23.6821	16.7716	20.3021	20.2411	NaN	16.0431	19.2142	17.6154	18.8776
Q2TPA8;B1AX78;B1AX77	Q2TPA8;B1AX78	Hydroxysteroid dehydrogenase-like protein 2	Hsdl2	0.482563	0.598909	-2.92952	0.33278	0.872	-0.417924	0.411651	0.704453	-2.5116	28.0892	26.6765	26.4922	26.5292	26.8991	26.5759	26.3028	27.1665	19	22.6523	21.2849	20.8853	20.8137	21.9429	21.0942	21.7423	22.0529	21.1051
P62855	P62855	Small ribosomal subunit protein eS26	Rps26	0.469591	0.640824	-3.04143	0.949773	0.692	-0.276103	0.420378	0.71832	-2.76533	27.8557	27.5225	27.5603	27.2052	27.4956	27.4095	27.475	27.3393	19	25.2909	24.3189	24.4085	24.0124	24.4359	24.0013	24.3138	23.3425	20.7792
G5E8R3;E9QPD7;Q05920;A0A494B951;A0A286YCC5;A0A494B912	G5E8R3;E9QPD7;Q05920	Pyruvate carboxylase;Pyruvate carboxylase, mitochondrial	Pcx;Pc	0.714641	0.6356	-3.18661	0.398178	0.811556	-2.15168	0.427243	0.724766	-1.03493	25.9803	19	21.5796	22.1048	19	19	19	19	19	21.2276	17.1333	16.0274	17.2089	17.5997	NaN	NaN	NaN	17.7934
P62751	P62751	Large ribosomal subunit protein uL23	Rpl23a	0.536645	0.630963	-3.46924	0.0206061	0.982222	0.0201232	0.540998	0.624148	-3.48936	28.6338	27.7991	28.0115	28.4107	28.3394	27.7547	27.6593	27.3774	19	25.8259	24.3869	24.8373	25.7318	25.9409	24.5931	24.5703	24.0738	24.6187
P58468;Q3TVF6	P58468	Ribosome biogenesis protein SLX9 homolog	Slx9	0.931087	0.523692	-3.65688	0.931087	0.641333	-3.65688	NaN	1	0	24.1994	24.7712	19	19	19	19	19	19	19	21.4478	21.3107	NaN	20.3198	21.2668	NaN	NaN	20.7423	18.6095
Q8BP67	Q8BP67	Large ribosomal subunit protein eL24	Rpl24	0.873852	0.59525	-4.45385	0.250601	0.933695	0.199923	0.916491	0.758667	-4.65377	25.3741	25.9224	26.1491	25.6382	26.0174	26.3898	19	26.0841	19	21.9881	20.8361	21.477	20.2515	21.9943	20.6953	18.6245	20.2449	22.2488
P84099;A2A547	P84099;A2A547	Large ribosomal subunit protein eL19;Ribosomal protein L19	Rpl19	9.32416	0	-4.77852	0.852054	0.72075	-3.09237	0.427243	0.710583	-1.68615	23.7875	23.7975	23.7506	24.0585	19	19	19	19	19	21.9059	21.3094	21.9358	21.552	21.1186	20.2749	20.891	19.7141	19.2449
P62270;S4R1N6;F6YVP7;A0A1Y7VKY1;A0A3Q4EGP3	P62270;S4R1N6;F6YVP7;A0A1Y7VKY1;A0A3Q4EGP3	Small ribosomal subunit protein uS13	Rps18;Rps18-ps6	4.07648	0.1544	-5.0244	4.07648	0.202667	-5.0244	NaN	1	0	24.5136	23.4524	24.1073	19	19	19	19	19	19	20.3345	18.3456	19.6605	19.2922	NaN	19.5483	20.8707	NaN	22.5187
Q5SWU9;V9GWS0;V9GWR9;V9GWS1;E9Q4Z2;D3Z0B3;A0A0R4J1S9;V9GXY1	Q5SWU9	Acetyl-CoA carboxylase 1	Acaca	1.03032	0.360444	-7.39522	0.443554	0.810933	-3.67006	0.311864	0.807867	-3.72516	29.2152	30.2818	29.7575	29.6258	19	29.6186	19	29.0689	19	22.0866	22.7186	22.8827	21.9443	22.8029	21.9733	22.2701	21.5626	21.701
