# Supplementary material for: TACI regulates marginal zone B cell development
Source: J Exp Med. 2026 May 5;223(6):e20251308. doi: 10.1084/jem.20251308 (PMC13142658; doi:10.1084/jem.20251308)
Supplement: Table S2 — shows RNAseq differential gene expression analyses and custom gene sets. [file jem_20251308_tables2.xlsx]

## Sheet: readme
Luff et al, Table S2
The sheets in this file contain the following:
DGE
Results of differential gene expression analyses, showing for each gene the log2-fold change (logFC), adjusted p value (padj), and -log10padj (lg10p) for each of the following comparisons:
(1) TACI KO vs WT CD45.2+ MZ B cells (KOCD452_MZ_vs_WTCD452_MZ)
(2) TACI KO vs WT CD45.2+ FO B cells (KOCD452_FO_vs_WTCD452_FO)
(3) WT CD45.1+ MZ B cells from KO:WT chimeras vs WT CD45.1+ MZ B cells from WT:WT chimeras (KOCD451_MZ_vs_WTCD451_MZ)
(4) WT CD45.2+ MZ B cells vs WT CD45.2+ MZ FO B cells (WTCD452_MZ_vs_WTCD452_FO)
with 6 biological repeats for each genotype.
Columns Q-BL show TPM for every gene in every sample. Sample names in row 1 indicate whether they came from a KO:WT (KO) or WT:WT (WT) chimera, whether the analyzed cells were CD45.2+ (CD452) or CD45.1+ (CD451), whether the cells were MZ or FO B cells, and the ID of the mouse (M1-M12). Green cells: p value ≤ 0.05; red-white-blue gradient: highest-zero-lowest log2-fold change, for each comparison.
CustomGeneSets
Lists of genes in custom gene sets generated in this study and used for GSEA, with descriptions.

## Sheet: DGE
mgi_symbol	ENSMUSG	gene_description	gene_type	logFC_KOCD452_MZ_vs_WTCD452_MZ	padj_KOCD452_MZ_vs_WTCD452_MZ	lg10p_KOCD452_MZ_vs_WTCD452_MZ	logFC_KOCD452_FO_vs_WTCD452_FO	padj_KOCD452_FO_vs_WTCD452_FO	lg10p_KOCD452_FO_vs_WTCD452_FO	logFC_KOCD451_MZ_vs_WTCD451_MZ	padj_KOCD451_MZ_vs_WTCD451_MZ	lg10p_KOCD451_MZ_vs_WTCD451_MZ	logFC_WTCD452_MZ_vs_WTCD452_FO	padj_WTCD452_MZ_vs_WTCD452_FO	lg10p_WTCD452_MZ_vs_WTCD452_FO	WTCD452_MZ_M1	WTCD452_MZ_M7	WTCD452_MZ_M3	WTCD452_MZ_M9	WTCD452_MZ_M8	WTCD452_MZ_M2	KOCD452_MZ_M11	KOCD452_MZ_M10	KOCD452_MZ_M5	KOCD452_MZ_M12	KOCD452_MZ_M4	KOCD452_MZ_M6	KOCD451_MZ_M4	KOCD451_MZ_M6	KOCD451_MZ_M12	KOCD451_MZ_M5	KOCD451_MZ_M10	KOCD451_MZ_M11	WTCD451_MZ_M7	WTCD451_MZ_M1	WTCD451_MZ_M3	WTCD451_MZ_M8	WTCD451_MZ_M2	WTCD451_MZ_M9	KOCD452_FO_M10	KOCD452_FO_M11	KOCD452_FO_M5	KOCD452_FO_M4	KOCD452_FO_M12	KOCD452_FO_M6	WTCD452_FO_M8	WTCD452_FO_M7	WTCD452_FO_M9	WTCD452_FO_M1
Slc15a2	ENSMUSG00000022899	solute carrier family 15 (H+/peptide transporter), member 2 [Source:MGI Symbol;Acc:MGI:1890457]	protein_coding	3.42248	2.31057e-164	163.636	2.16923	2.83135e-176	175.548	-0.0869797	0.991253	0.00381543	0.688012	0.14205	0.84756	0.93	0.46	0.9	0.91	0.47	0.25	23.4	24.44	24.85	20.56	19.56	20.75	9.38	13.09	12.89	12.02	13.32	14.69	12.78	12.51	8.95	15.32	14.87	13.4	18.78	14.13	23.94	21.28	13.59	21.56	0.09	0.11	0.18	0.39
Ubb-ps	ENSMUSG00000044285	ubiquitin B, pseudogene [Source:MGI Symbol;Acc:MGI:3037679]	transcribed_processed_pseudogene	2.94627	7.08039e-167	166.15	2.46046	4.12178e-266	265.385	0.0836088	0.991253	0.00381543	-0.223913	0.160359	0.794906	21.99	19.81	21.27	24.58	23.85	18.48	192.04	212.83	246.76	234.89	328.72	343.05	37.33	26.17	10.91	28.28	18.01	23.38	20.28	12.68	29.21	7.45	25.81	22.06	276.72	252.22	275.51	307.33	232.01	381.77	26.28	23.46	25.08	29.05
Gm18860	ENSMUSG00000110569	predicted gene, 18860 [Source:MGI Symbol;Acc:MGI:5011045]	processed_pseudogene	1.62333	4.25896e-28	27.3707	0.70975	1.61398e-25	24.7921	-0.0149741	0.991253	0.00381543	0	0	0	0	0.19	0.41	0	0	0	5.49	7.62	10.59	9.47	7.19	11.13	0.19	0.21	0	0	0	0.34	0.32	0.14	0	0	1.29	0	5.15	6.49	8.04	6.87	5.71	10.07	0	0	0.18	0.17
Xlr3b	ENSMUSG00000073125	X-linked lymphocyte-regulated 3B [Source:MGI Symbol;Acc:MGI:109505]	protein_coding	1.24576	2.1133e-16	15.675	0.20899	0.00512001	2.29073	0.0204952	0.991253	0.00381543	0.345338	0.31877	0.496522	0.94	1.15	1.94	2.07	1.52	1.98	12.66	4.75	5.7	6.93	11.99	7.47	5.93	4.53	5.69	8.57	6.05	4.22	5.92	4.88	5.32	3.27	3.38	6.57	2.34	8.55	2.58	8.52	3.98	3.73	1.32	0.67	0.86	0.59
Cxcr4	ENSMUSG00000045382	chemokine (C-X-C motif) receptor 4 [Source:MGI Symbol;Acc:MGI:109563]	protein_coding	1.00849	5.0466e-16	15.297	0.000147479	0.999521	0.000208036	0.0934867	0.991253	0.00381543	-2.85865	8.1707e-184	183.088	16.36	12.43	17.6	17.97	16.29	19.42	34.19	30.16	41.09	43.27	50.01	63.4	17.46	18.7	10.88	13.02	9.95	10.31	8.46	10.76	14.83	5.89	15.92	10.57	93.94	101.41	116	128.87	113.87	133.66	101.75	128.44	101.52	131.13
Fbxw10	ENSMUSG00000090173	F-box and WD-40 domain protein 10 [Source:MGI Symbol;Acc:MGI:3052463]	protein_coding	0.937392	3.30472e-11	10.4809	0.748604	9.36921e-20	19.0283	0.0578851	0.991253	0.00381543	0.392803	0.123359	0.908828	2.6	3.43	3.36	5.51	4.77	1.75	7.95	8.54	9	8.26	8.27	13.14	2.99	3.05	4.18	3.44	4.12	3	2.33	2.7	3.04	2.83	2.62	2.97	7.02	8.09	7.41	5.79	4.43	5.41	5.33	3.65	1.72	2.12
Fbxw10	ENSMUSG00000090173	F-box and WD-40 domain protein 10 [Source:MGI Symbol;Acc:MGI:3052463]	protein_coding	0.937392	3.30472e-11	10.4809	0.748604	9.36921e-20	19.0283	0.0578851	0.991253	0.00381543	0.392803	0.123359	0.908828	2.6	3.43	3.36	5.51	4.77	1.75	7.95	8.54	9	8.26	8.27	13.14	2.99	3.05	4.18	3.44	4.12	3	2.33	2.7	3.04	2.83	2.62	2.97	7.02	8.09	7.41	5.79	4.43	5.41	5.33	3.65	1.72	2.12
Serinc5	ENSMUSG00000021703	serine incorporator 5 [Source:MGI Symbol;Acc:MGI:2444223]	protein_coding	0.929057	1.14125e-10	9.94262	0.0695765	0.929226	0.0318785	-0.00635122	0.991253	0.00381543	-2.73816	1.24187e-56	55.9059	1.62	1.75	1.34	2.42	2.32	1.1	3.82	3.53	5.34	5.09	4.67	6.54	1.37	1.12	0.97	1.86	0.97	1.12	0.79	0.68	1.4	1.13	0.85	1.2	10.42	12.9	16.55	12.63	10.58	15.24	12.49	16.41	12.81	10.77
Fcer2a	ENSMUSG00000005540	Fc receptor, IgE, low affinity II, alpha polypeptide [Source:MGI Symbol;Acc:MGI:95497]	protein_coding	0.87655	1.23839e-13	12.9071	0.12834	0.692044	0.159866	0.172324	0.991253	0.00381543	-3.46929	0	294.605	40.8	36.1	52.73	54.74	34	49.61	67.4	76.35	106.28	109.49	142.75	91.56	44.46	30.79	29.21	39.36	25.08	20.18	19.15	22.87	25.69	13.41	37.08	28.8	450.03	435.51	494.61	593.46	518	531.8	518.89	463.87	446.46	434.09
Cd93	ENSMUSG00000027435	CD93 antigen [Source:MGI Symbol;Acc:MGI:106664]	protein_coding	0.853371	1.49786e-07	6.82453	0.0751637	0.893097	0.0491014	0.0408066	0.991253	0.00381543	-2.4379	1.21461e-12	11.9156	0.26	0.39	0.54	0.64	0.33	0.12	0.88	1.17	1.23	0.99	1.8	1.83	0.51	0.48	0.34	0.22	0.23	0.13	0.33	0.08	0.22	0.26	0.29	0.36	3.43	3.54	4.69	3.38	2.14	3.81	3.41	4.77	2.91	2.47
Cdkl1	ENSMUSG00000020990	cyclin-dependent kinase-like 1 (CDC2-related kinase) [Source:MGI Symbol;Acc:MGI:1918341]	protein_coding	0.84145	2.38661e-07	6.62222	0.0897279	0.89964	0.0459312	-0.0225396	0.991253	0.00381543	-2.97531	6.06822e-34	33.2169	2.23	0.74	1.17	2.11	1.15	0.81	3.9	3.38	6.26	5.49	7.27	3.89	0.95	1.46	0.37	1.72	2.88	0.88	1.63	1.15	2.38	1.13	3.04	1.26	14.88	11.87	12.88	13.06	13.32	10.77	12.62	13.55	14.16	8.51
Cacna1i	ENSMUSG00000022416	calcium channel, voltage-dependent, alpha 1I subunit [Source:MGI Symbol;Acc:MGI:2178051]	protein_coding	0.828045	2.58801e-10	9.58703	-0.0650902	0.893097	0.0491014	-0.2882	0.991253	0.00381543	-3.41742	1.58836e-127	126.799	3.99	6.72	3.95	7.66	2.73	4.34	8.85	5.93	9.6	8.33	14.77	10.1	2.63	2.19	3.6	2.38	1.44	1.66	2.71	2.47	3.46	1.48	3.42	3.82	36.89	38.22	45.76	46.87	42.65	47.48	52.62	49.97	48.54	46.2
Ahnak	ENSMUSG00000069833	AHNAK nucleoprotein (desmoyokin) [Source:MGI Symbol;Acc:MGI:1316648]	protein_coding	0.786955	4.18463e-09	8.37834	0.11715	0.825492	0.0832871	-0.146979	0.991253	0.00381543	-3.05855	1.2692e-61	60.8965	3.34	2.96	3.62	3.18	2.1	2.17	4.68	3.73	7.52	6.41	8.72	6.22	1.68	1.8	0.93	1.87	1.38	1.28	2.58	1.3	4.19	0.83	1.88	1.78	19.36	25.72	28.86	35.95	34.15	26.45	24.56	25.06	18.58	25.97
Stac2	ENSMUSG00000017400	SH3 and cysteine rich domain 2 [Source:MGI Symbol;Acc:MGI:2144518]	protein_coding	0.763844	1.89398e-07	6.72262	0.108243	0.857258	0.0668885	0.0912018	0.991253	0.00381543	-2.48549	2.37613e-72	71.6241	2.53	2.86	2.22	3.62	2.6	2.32	4.32	5.67	5.65	5.56	9.43	7.56	2.18	1.52	1.17	1.6	1.63	1.11	1.26	1.03	1.45	0.59	1.71	1.61	15.73	15.52	14.2	16.84	19.78	16.96	17.53	16.42	17.61	13.55
Vpreb3	ENSMUSG00000000903	pre-B lymphocyte gene 3 [Source:MGI Symbol;Acc:MGI:98938]	protein_coding	0.729483	7.32589e-06	5.13514	0.0370003	0.974088	0.0114016	0.0256073	0.991253	0.00381543	-2.1473	5.71259e-31	30.2432	24.76	19.5	26.44	36.3	15.7	13.27	28.37	46.42	54.97	59.76	85.5	54.26	35.43	18.73	17.48	23.23	10.92	10.18	14.58	17.25	22.77	7.65	17.69	24.28	96.99	82.9	105.19	115.87	100.05	126.81	102.23	113.02	129.64	89.73
Cfap74	ENSMUSG00000078490	cilia and flagella associated protein 74 [Source:MGI Symbol;Acc:MGI:1917130]	protein_coding	0.728524	1.23533e-05	4.90822	0.298667	0.000436266	3.36025	0.0293297	0.991253	0.00381543	0.222783	0.592027	0.227658	0.42	0.44	1.15	0.65	1.12	0.44	1.58	4.41	2.97	1.77	1.77	2.88	2.03	1.79	2.07	1.51	1.5	1.59	1.54	1.28	1.3	1.03	2.26	1.55	2.56	0.73	2.08	1.25	1.3	1.45	0.63	0.59	0.46	0.84
Mapk11	ENSMUSG00000053137	mitogen-activated protein kinase 11 [Source:MGI Symbol;Acc:MGI:1338024]	protein_coding	0.728034	2.68432e-10	9.57117	-0.0475481	0.933945	0.0296787	-0.0672756	0.991253	0.00381543	-2.9325	3.4832e-281	280.458	10.56	6.68	9.06	8.94	7.05	12.16	14.97	18.55	20.37	19.5	20.68	14.04	6.08	5.95	4.73	10.1	5.1	4.15	7.09	4.85	11.78	3.34	8.94	5.03	52.45	60.67	62.67	67.22	62.06	63.03	67.66	60.88	61.67	63.47
Gm16299	ENSMUSG00000089679	predicted gene 16299 [Source:MGI Symbol;Acc:MGI:3826539]	lncRNA	0.726115	1.6018e-05	4.79539	0.445615	5.25266e-08	7.27962	-0.0302716	0.991253	0.00381543	0.452117	0.223794	0.650152	0.9	0.41	0.79	0.98	1.1	0.84	2.59	2.05	2.38	3.18	1.93	1.69	1.17	0.8	1.62	1.93	1.61	1.64	1.92	1.38	1.45	1	1.31	1.65	1.7	1.9	2.47	1.47	1.49	1.77	0.55	0.38	0.43	0.44
Emp3	ENSMUSG00000040212	epithelial membrane protein 3 [Source:MGI Symbol;Acc:MGI:1098729]	protein_coding	0.72495	1.89398e-07	6.72262	0.112071	0.843153	0.0740938	0.222107	0.991253	0.00381543	-2.58902	4.17247e-74	73.3796	16.88	25.21	24.95	29.71	21.7	15.81	37.58	38.61	42.36	46.38	66.24	53.33	28.57	28.76	21.52	22.93	23.02	14.12	19.23	13.82	16.04	11.25	15.55	20.64	126.97	125.13	143.53	189.93	150.48	162.56	171.66	145.39	153.07	109.68
Gm11346	ENSMUSG00000085603	predicted gene 11346 [Source:MGI Symbol;Acc:MGI:1923274]	transcribed_processed_pseudogene	0.724717	8.53708e-06	5.06869	0.00897031	0.994692	0.0023115	-0.103842	0.991253	0.00381543	-3.79045	1.02083e-191	190.991	1.67	1.93	2.29	3.06	1.33	1.26	4.32	2.78	4.43	4.85	5.09	3.04	1.29	0.75	0.94	3.38	1.65	0.65	2.16	1.46	1.1	0.82	2.88	1.18	20.2	21.07	27.58	21.2	21.68	22.27	23.57	24.85	22.21	20.45
2010001A14Rik	ENSMUSG00000087165	RIKEN cDNA 2010001A14 gene [Source:MGI Symbol;Acc:MGI:1923766]	lncRNA	0.723584	1.44569e-05	4.83993	0.141945	0.534522	0.272035	-0.0860442	0.991253	0.00381543	0.480767	0.216566	0.664409	1.78	4.75	6.14	6.96	7.26	4.96	9.1	14.19	15.12	10.69	10.99	13.53	7.48	4.21	5.96	5.76	3.87	3.31	6.68	3.6	9.37	4.34	5.56	5.3	6.1	7.17	4.73	3.93	6.65	2.81	4.38	4.47	3.37	2.03
Tsc22d3	ENSMUSG00000031431	TSC22 domain family, member 3 [Source:MGI Symbol;Acc:MGI:1196284]	protein_coding	0.719197	1.2154e-05	4.91528	0.272665	0.0851595	1.06977	0.157717	0.991253	0.00381543	-2.37614	2.23613e-229	228.651	21.01	18.67	24.47	24.52	17.43	26.79	34.89	34.55	46.27	56.5	61.06	76.59	41.22	51.77	22.64	20.31	15.43	19.28	13.97	13.24	16.77	9.53	29.58	17.51	108.69	121.87	142.09	191.62	168.87	194.78	115.5	125.36	98.27	102.88
Cdk5rap1	ENSMUSG00000027487	CDK5 regulatory subunit associated protein 1 [Source:MGI Symbol;Acc:MGI:1914221]	protein_coding	0.70044	1.52468e-11	10.8168	0.808054	5.32706e-25	24.2735	0.0659427	0.991253	0.00381543	0.522203	2.74373e-05	4.56166	9.72	8.41	12.97	9.48	8.03	10.39	19.47	20.15	23.85	19.8	20.82	20.42	8.16	11.18	8.89	12.98	11.19	8.96	12.54	8.15	7.42	7.13	10.19	8.82	17.33	14.28	17.84	18.88	16.49	21.54	7.49	6.8	6	6.92
Ldlr	ENSMUSG00000032193	low density lipoprotein receptor [Source:MGI Symbol;Acc:MGI:96765]	protein_coding	0.689043	3.25248e-07	6.48778	0.0597763	0.943158	0.0254157	0.148618	0.991253	0.00381543	-1.73778	4.51868e-35	34.345	4.4	2.62	5.48	4.39	2.7	3.06	5.19	5.58	6.98	7.08	8.48	7.56	3.97	3.78	2.52	5.92	3.48	2.89	2.8	2.86	3.13	2.02	1.91	4.15	9.95	11.06	12.33	14.66	11.47	10.57	12.15	9.66	12.49	11.21
5830444B04Rik	ENSMUSG00000084803	RIKEN cDNA 5830444B04 gene [Source:MGI Symbol;Acc:MGI:3603170]	lncRNA	0.67415	8.40636e-05	4.07539	0.260252	0.00588357	2.23036	0.0470524	0.991253	0.00381543	-0.403579	0.218923	0.659709	0.89	1.18	1.19	0.85	2.27	1.65	2.81	5.38	6.57	4.54	1.48	5.37	2.14	3	3.53	2.65	2.05	2.84	2.52	2.67	1.92	2.19	3.34	2.91	9.51	2.49	5.52	5.33	4.7	3.33	1.81	2.98	1.34	2.7
Gm19951	ENSMUSG00000113136	predicted gene, 19951 [Source:MGI Symbol;Acc:MGI:5012136]	lncRNA	0.670015	5.14081e-06	5.28897	-0.0324782	0.973607	0.0116162	-0.0937458	0.991253	0.00381543	-3.54922	7.16891e-185	184.145	5.15	3.52	6.67	7.07	4.03	6.29	10.29	10.62	9.85	13.18	11.54	8.79	5.43	4.04	3.89	2.77	3.18	1.78	3.31	3.08	4.41	4.33	3.07	6.21	54.98	50.99	63.56	68.63	52.22	67.63	64.42	60.34	61.89	58.02
Bach2	ENSMUSG00000040270	BTB and CNC homology, basic leucine zipper transcription factor 2 [Source:MGI Symbol;Acc:MGI:894679]	protein_coding	0.666383	1.14433e-10	9.94145	-0.00111278	0.998769	0.00053495	0.0324272	0.991253	0.00381543	-2.51561	2.71583e-188	187.566	24.32	22.9	24.18	44.47	24.77	22.08	43.42	35.95	45.23	53.82	38.1	54.36	15.43	22.03	11.36	19.97	18.03	13.49	16.59	13.15	10.23	13.94	19.39	26.87	98.62	103.68	139.62	92.74	88.19	95.24	111.71	112.85	106.61	105.56
Cd200	ENSMUSG00000022661	CD200 antigen [Source:MGI Symbol;Acc:MGI:1196990]	protein_coding	0.658366	1.61271e-06	5.79244	0.0536173	0.947669	0.0233435	0.114921	0.991253	0.00381543	-2.51144	7.37743e-149	148.132	12.4	9.26	13.67	14.37	20.27	8.69	27.52	23.96	32.14	41.36	51.49	34.65	23.48	22.19	18.42	17.13	13.45	12.56	9.64	4.98	16.86	12.22	8.72	16.58	68.06	75.05	80.24	98.93	78.99	99.64	98.84	101.89	81.07	67.33
Ighd	ENSMUSG00000104213	immunoglobulin heavy constant delta [Source:MGI Symbol;Acc:MGI:96447]	IG_C_gene	0.649467	6.18903e-22	21.2084	0.0567967	0.832707	0.079508	0.0473355	0.991253	0.00381543	-2.56201	0	294.605	234.1	261.78	268.12	322.11	252.3	274.22	382.61	412.42	504.25	443.6	576.27	460.29	303.27	253.88	176.29	251.12	206.18	188.72	207.89	173.27	216.51	165.62	230.33	242.83	1544.47	1414.91	1606.21	1652.22	1439.59	1572.23	1683.25	1628.79	1507.78	1351.07
Trib2	ENSMUSG00000020601	tribbles pseudokinase 2 [Source:MGI Symbol;Acc:MGI:2145021]	protein_coding	0.648075	4.96472e-05	4.3041	0.00988807	0.994302	0.00248171	-0.0210855	0.991253	0.00381543	-3.51156	1.31284e-206	205.882	1.73	1.77	3.16	3.71	2.01	3.42	3.43	3.34	4.32	6.54	7.14	7.99	1.6	2.76	1.11	1.86	0.77	1.31	1.35	0.78	3.58	0.64	1.48	2.37	25.79	27.02	26.76	31.57	26.24	31.64	30.2	28.23	30.62	26.41
Dusp4	ENSMUSG00000031530	dual specificity phosphatase 4 [Source:MGI Symbol;Acc:MGI:2442191]	protein_coding	0.625264	0.000295241	3.52982	0.00287747	0.998769	0.00053495	0.114616	0.991253	0.00381543	-4.71004	1.11801e-79	78.9516	0.55	0.21	1.33	0.86	0.41	0.45	1.27	1.63	1.39	1.96	2.54	3.06	0.73	0.49	0.44	0.52	0.31	0.56	0.04	0.27	0.33	0.16	0.59	0.33	18.87	21.58	19.72	21.74	18.46	25.12	21.24	20.6	17.68	17.86
Mapk12	ENSMUSG00000022610	mitogen-activated protein kinase 12 [Source:MGI Symbol;Acc:MGI:1353438]	protein_coding	0.623063	0.000350555	3.45524	0.0162824	0.991447	0.00373056	-0.0270944	0.991253	0.00381543	-3.59342	1.34332e-74	73.8718	0.92	1.2	1.13	1.79	0.79	0.61	1.68	1.66	2.38	4.32	4.64	4.88	1.36	0.94	0.86	0.32	0.55	0.97	0.83	0.32	2.26	0.3	0.43	0.81	11.4	10.68	10.85	16.16	19.37	11.71	14.6	11.26	16.22	11.99
Cdkn2d	ENSMUSG00000096472	cyclin dependent kinase inhibitor 2D [Source:MGI Symbol;Acc:MGI:105387]	protein_coding	0.622745	8.03261e-06	5.09514	0.0583955	0.940396	0.0266892	0.115105	0.991253	0.00381543	-1.96413	7.32698e-63	62.1351	6.09	6.66	7.81	7.69	6.09	7.47	9	10.98	15.49	13.36	17.75	13.61	7.04	5.84	5.05	7.34	3.42	6.16	5.59	3.32	4.57	3.04	7.69	5.98	26.73	25.5	28.29	29.82	24.41	31.06	31.25	24.97	30.08	25.87
Zfp286	ENSMUSG00000047342	zinc finger protein 286 [Source:MGI Symbol;Acc:MGI:2384758]	protein_coding	0.620086	0.000407781	3.38957	0.293917	0.0132266	1.87855	-0.0208445	0.991253	0.00381543	-0.54369	0.0899409	1.04604	1.75	0.58	0.66	1.82	0.71	0.86	1.38	3.46	4.36	3.36	2.06	2.91	1.43	0.17	1.91	0.62	0.09	1.4	0.9	0.38	0.92	0.72	0.72	0.99	3.84	2.12	2.85	1.81	2.44	1.22	1.67	2.13	1.12	0.81
Zfp286	ENSMUSG00000047342	zinc finger protein 286 [Source:MGI Symbol;Acc:MGI:2384758]	protein_coding	0.620086	0.000407781	3.38957	0.293917	0.0132266	1.87855	-0.0208445	0.991253	0.00381543	-0.54369	0.0899409	1.04604	1.75	0.58	0.66	1.82	0.71	0.86	1.38	3.46	4.36	3.36	2.06	2.91	1.43	0.17	1.91	0.62	0.09	1.4	0.9	0.38	0.92	0.72	0.72	0.99	3.84	2.12	2.85	1.81	2.44	1.22	1.67	2.13	1.12	0.81
Gmfg	ENSMUSG00000060791	glia maturation factor, gamma [Source:MGI Symbol;Acc:MGI:1927135]	protein_coding	0.617798	9.4899e-13	12.0227	0.0702982	0.89964	0.0459312	0.145597	0.991253	0.00381543	-1.92266	7.75496e-121	120.11	55.1	69.21	67.9	86.16	58.86	66.7	115.25	110.56	110.17	100.72	134.21	116.32	67.99	54.95	48.32	78.27	43.91	48.03	44.57	39.13	47.55	38.81	50.61	51.15	220.81	206.31	270.58	261.74	249.35	288.15	302.97	278.52	215.65	210.92
Pxdc1	ENSMUSG00000021411	PX domain containing 1 [Source:MGI Symbol;Acc:MGI:1914145]	protein_coding	0.616721	7.23423e-10	9.14061	0.00406179	0.998769	0.00053495	0.133178	0.991253	0.00381543	-1.095	5.68396e-62	61.2453	62.29	60.66	64.92	89.92	55.2	69.53	83.24	92.44	120.77	129.36	158.12	110.62	73.05	68.06	66.89	71.91	60.75	48	55.96	50.27	56.96	30.86	64.3	61.56	122.79	114.58	116.37	140.5	125.66	135.21	144.48	126.87	129.99	112.67
Sqle	ENSMUSG00000022351	squalene epoxidase [Source:MGI Symbol;Acc:MGI:109296]	protein_coding	0.613372	8.68059e-05	4.06145	0.00569565	0.998769	0.00053495	0.114602	0.991253	0.00381543	-1.55507	1.46806e-20	19.8333	3.5	1.93	3.81	2.94	2.49	2.08	4.52	4.76	5.69	4.68	8.39	4.92	2.92	3.57	2.9	4.35	2.84	1.99	2.43	2.14	3.31	1.09	2.44	3.09	7.35	7.48	7.58	8.78	8.23	8.58	8.21	7.99	8.92	7.97
Gpr146	ENSMUSG00000044197	G protein-coupled receptor 146 [Source:MGI Symbol;Acc:MGI:1933113]	protein_coding	0.610955	6.33131e-05	4.19851	0.10611	0.845992	0.0726338	-0.0465673	0.991253	0.00381543	-2.59371	4.26967e-98	97.3696	1.69	2.06	1.91	1.96	1.2	1.29	2.9	2.4	3.04	4	3.95	2.93	1.59	1.79	1.12	1.49	1.11	0.61	1.65	1.49	1.12	1.15	0.73	1.71	9.36	8.04	12.56	11.54	11.47	12.18	12.27	10.78	8.62	9.5
Gm9522	ENSMUSG00000098021	predicted gene 9522 [Source:MGI Symbol;Acc:MGI:3779931]	processed_pseudogene	0.609866	2.17745e-06	5.66205	0.471715	9.06085e-15	14.0428	0.0132187	0.991253	0.00381543	0	0	0	0	0	0	0	0	0	1.9	1.8	2.25	2.31	2.53	0.52	0.43	0.16	0.19	0.26	0.18	0.53	0	0.21	0.43	0.22	0.16	0.33	4	2.23	5	3.53	2.56	3.24	0	0	0	0
Cmah	ENSMUSG00000016756	cytidine monophospho-N-acetylneuraminic acid hydroxylase [Source:MGI Symbol;Acc:MGI:103227]	protein_coding	0.609009	8.5777e-14	13.0666	0.108952	0.817688	0.0874124	0.0806687	0.991253	0.00381543	-1.49448	1.14844e-47	46.9399	27.65	32.09	35.82	40.89	28.55	28.4	50.7	51.95	52.11	57.34	61.82	56.2	30.71	27.84	28.1	27.69	29.73	26.93	27.12	20.48	26.38	19.61	22.08	34.63	83.15	82.76	93.12	101.01	82.29	94.89	92.09	93.17	87.43	77.69
Akap12	ENSMUSG00000038587	A kinase (PRKA) anchor protein (gravin) 12 [Source:MGI Symbol;Acc:MGI:1932576]	protein_coding	0.606003	3.37684e-05	4.47149	0.0612678	0.943547	0.0252365	0.178767	0.991253	0.00381543	-2.49859	3.41991e-70	69.466	1.76	1.62	1.87	2.35	1.62	1.53	2.61	2.83	6.04	3.24	4.43	3.38	2.07	1.73	1.42	2.22	1.02	0.88	1.19	0.91	1	0.74	1.21	1.51	10.31	10.59	13.18	9.78	8.75	9.82	10.81	13.36	9.06	9.59
Cpm	ENSMUSG00000020183	carboxypeptidase M [Source:MGI Symbol;Acc:MGI:1917824]	protein_coding	0.602912	2.13234e-07	6.67114	-0.0293501	0.98072	0.00845501	0.00385344	0.991253	0.00381543	-1.73105	5.21177e-51	50.283	13.48	9.83	11.91	22.39	9.77	12.13	20.17	27.79	18.48	23.12	30.26	19.69	15.24	11.06	9.71	10.12	7.3	7.89	9.11	8.94	11.97	7.81	13.7	13.42	34.93	35.62	33.5	43.06	36.65	41.6	33.14	43.83	48.97	35.79
Gch1	ENSMUSG00000037580	GTP cyclohydrolase 1 [Source:MGI Symbol;Acc:MGI:95675]	protein_coding	0.60229	7.32702e-05	4.13507	0.0996024	0.843059	0.0741422	0.141408	0.991253	0.00381543	-0.336813	0.00222573	2.65253	6.18	6.82	7.4	9.38	7.54	9.74	11.76	10.4	12.57	11.25	21.44	23.01	13.78	17.34	6.1	8.6	6.98	6.18	7.82	4.29	6.19	6.91	9.46	6.96	8.39	8.69	8.33	18.88	8.5	22.37	9.29	10.63	9.77	7.41
Ddx25	ENSMUSG00000032101	DEAD box helicase 25 [Source:MGI Symbol;Acc:MGI:1353582]	protein_coding	0.598161	0.000207292	3.68342	0.137157	0.7878	0.103584	0.167263	0.991253	0.00381543	-0.788631	0.000584363	3.23332	0.6	0.44	0.96	1.06	0.79	0.62	1.34	1.23	1.29	1.48	1.75	1.61	1.35	1.14	0.89	0.95	0.83	0.81	0.91	0.4	0.84	0.68	0.54	0.81	1.3	1.23	1.44	1.57	1.8	1.95	1.54	1.5	1.66	0.71
Maml3	ENSMUSG00000061143	mastermind like transcriptional coactivator 3 [Source:MGI Symbol;Acc:MGI:2389461]	protein_coding	0.578096	0.000314168	3.50284	0.121877	0.817688	0.0874124	0.00615432	0.991253	0.00381543	-1.20381	3.00712e-11	10.5218	2.22	1.39	1.34	2.52	2.24	0.98	2.54	3.04	3.1	2.39	4.41	3.96	0.92	1.66	1.2	1.33	0.97	1.29	0.97	0.95	0.91	1.48	1.43	1.65	3.36	3.61	3.95	3.53	3.73	3.58	3.91	3.44	3.8	2.89
Gm10451	ENSMUSG00000073000	predicted gene 10451 [Source:MGI Symbol;Acc:MGI:3641898]	lncRNA	0.576159	0.00153473	2.81397	0.257293	0.0117104	1.93143	-0.0847768	0.991253	0.00381543	0.548989	0.0787103	1.10397	2.42	4.41	4.28	3.76	3.56	2.37	5.79	13.36	11.92	5.42	10	4.63	5.8	3.06	4.83	6.67	6.29	6.49	4.91	5.32	11.7	4.76	3.63	6	7.92	3.57	7.76	5.77	4.23	3.85	1.34	2.17	2.18	3.33
Myadm	ENSMUSG00000068566	myeloid-associated differentiation marker [Source:MGI Symbol;Acc:MGI:1355332]	protein_coding	0.572714	0.000350555	3.45524	0.0379605	0.973377	0.0117188	0.0293835	0.991253	0.00381543	-3.16728	2.98129e-59	58.5256	4.31	3.14	4.13	4.43	2.36	2.96	5.09	4.55	7.41	6.71	10.08	5.77	2.9	1.93	1.5	2	1.43	2.25	1.77	1.5	3.01	0.86	1.84	1.84	24.84	30.48	38.59	41.75	36.71	38.08	30.47	41.37	26.93	38.19
Dnah8	ENSMUSG00000033826	dynein, axonemal, heavy chain 8 [Source:MGI Symbol;Acc:MGI:107714]	protein_coding	0.572514	0.00149791	2.82451	0.0124259	0.992405	0.00331125	-0.0737139	0.991253	0.00381543	-2.22143	5.66312e-17	16.2469	1.43	2.21	1.12	1.84	1.02	2.38	1.53	2.9	3.37	2.64	4.15	2.74	1.29	0.63	1.32	2.58	1.42	0.23	0.28	0.91	1.39	0.6	0.8	1.08	6.35	3.19	9.38	6.41	3.63	4.84	7.84	8.86	4.62	6.72
Neurl3	ENSMUSG00000047180	neuralized E3 ubiquitin protein ligase 3 [Source:MGI Symbol;Acc:MGI:2429944]	protein_coding	0.568512	6.78177e-09	8.16866	0.0514436	0.942092	0.0259068	-0.00214061	0.99435	0.00246068	-1.56997	1.46264e-62	61.8349	36.22	42.98	47.56	62.1	42.51	34.9	59.76	65.7	75.09	78.42	72.14	79.19	44.95	40.42	35.4	39.12	34.2	31.31	38.22	25.97	34.79	30.09	37.42	45.63	111.45	101.96	140.41	128.79	110.29	150.76	139.37	134.86	132.29	104.85
Scimp	ENSMUSG00000057135	SLP adaptor and CSK interacting membrane protein [Source:MGI Symbol;Acc:MGI:3610314]	protein_coding	0.567282	0.0016989	2.76983	-0.0245553	0.982711	0.00757401	-0.0306345	0.991253	0.00381543	-3.50255	5.16707e-71	70.2868	0.94	2.37	1.53	1.02	1.02	1.58	2.66	3.08	3.18	5.52	3.3	4.51	0.94	1.81	0.47	1.72	0.6	0.23	1.41	1.23	1.88	0.48	1.04	1.17	16.29	14.7	16.1	18.24	12.54	19.16	19.24	16.61	15.02	14.51
Pip5k1b	ENSMUSG00000024867	phosphatidylinositol-4-phosphate 5-kinase, type 1 beta [Source:MGI Symbol;Acc:MGI:107930]	protein_coding	0.56216	0.000289601	3.5382	0.00151135	0.99883	0.000508472	0.00833012	0.991253	0.00381543	-1.3424	4.48063e-24	23.3487	2.52	2.49	2.48	2.56	3.64	3	4.91	3.23	7.64	5.37	6.33	3.65	2.38	2	3.06	2.19	2.31	2.09	3.05	1.99	1.83	2.49	2.38	3.28	5.01	5.82	4.98	5.87	6.64	6.46	5.92	5.8	7.62	5.37
Endou	ENSMUSG00000022468	endonuclease, polyU-specific [Source:MGI Symbol;Acc:MGI:97746]	protein_coding	0.558295	0.00108957	2.96274	0.043603	0.966235	0.0149171	0.103719	0.991253	0.00381543	-1.83963	4.50534e-08	7.34627	0.13	0.98	0.4	0.31	0.5	0.23	0.82	2.16	1.28	2.49	1.04	1.73	0.66	0.65	0.38	0.77	0.36	0.43	0.37	0.21	0.71	0.16	0.16	0.27	2.58	2.11	2.74	1.89	1.61	1.66	2.64	2.6	2.23	1.99
Trim59	ENSMUSG00000034317	tripartite motif-containing 59 [Source:MGI Symbol;Acc:MGI:1914199]	protein_coding	0.556066	1.21726e-08	7.91462	-0.0251026	0.96686	0.0146364	-0.00881661	0.991253	0.00381543	-1.90158	5.84862e-254	253.233	19.72	17.5	20.86	22.68	18.42	25.32	27.65	24.24	33.24	36.73	40.54	29.36	15.17	16.45	13.3	17.47	17.47	13.94	19.01	14.06	16.59	11.24	21.07	17.11	65.43	68.19	64.14	66.98	62.13	65.7	72.88	74.74	67.93	60.72
Mfge8	ENSMUSG00000030605	milk fat globule EGF and factor V/VIII domain containing [Source:MGI Symbol;Acc:MGI:102768]	protein_coding	0.555522	0.00222089	2.65347	0.155672	0.738929	0.131397	0.11976	0.991253	0.00381543	-1.51683	9.38871e-14	13.0274	1	0.93	2.05	1.67	1.82	1.35	1.94	2.78	3.75	4.71	4.69	2.94	1.62	0.95	1.47	3.53	0.99	1.03	1.26	0.85	1.59	0.56	1.41	1.11	4.18	4.53	5.11	6.45	5.4	5.02	4.72	4.32	3.52	4.06
Cytip	ENSMUSG00000026832	cytohesin 1 interacting protein [Source:MGI Symbol;Acc:MGI:2183535]	protein_coding	0.554643	2.35618e-17	16.6278	0.0477089	0.911768	0.0401156	0.134564	0.991253	0.00381543	-1.5728	3.79691e-266	265.421	51.84	42.51	58.89	57.34	47.02	63.68	64.59	72.58	102.14	79.88	105.14	102.88	60.1	52.1	45.53	57.27	42.16	50.35	39.87	34.2	46.68	26.81	53	47	126.18	131.63	151	143.23	131.64	153.35	147.32	158.5	124.99	133.52
Pmaip1	ENSMUSG00000024521	phorbol-12-myristate-13-acetate-induced protein 1 [Source:MGI Symbol;Acc:MGI:1930146]	protein_coding	0.551185	0.00231115	2.63617	0.17472	0.578116	0.237985	0.14206	0.991253	0.00381543	-0.790323	1.85577e-09	8.73148	3.85	3.52	6.51	3.63	2.82	5.37	4.87	4.56	6.84	5.71	8.38	17.21	6.6	10.99	5.05	5.27	3.82	3.29	3.48	3.35	4.17	1.78	8.7	3.49	5.61	6.15	5.5	12.18	6.93	15.88	5.6	6.77	4.68	5.52
Gm37352	ENSMUSG00000103593	predicted gene, 37352 [Source:MGI Symbol;Acc:MGI:5610580]	TEC	0.549726	0.00262331	2.58115	0.0797033	0.798247	0.097863	0.00732676	0.991253	0.00381543	-2.53519	6.7525e-54	53.1705	1.07	0.9	1.36	1.21	1.09	1.16	1.3	2.04	1.72	2.6	4.71	5.46	2.14	1.61	0.7	0.38	0.81	0.58	1.35	0.95	0.52	0.97	0.94	0.79	4.46	5.08	6.57	23.57	5.53	26.78	6.39	7.66	6.21	5.39
Spns2	ENSMUSG00000040447	spinster homolog 2 [Source:MGI Symbol;Acc:MGI:2384936]	protein_coding	0.549017	2.4967e-06	5.60263	0.047274	0.954712	0.0201277	-0.130002	0.991253	0.00381543	-1.28042	6.39534e-33	32.1941	7.49	6.15	7.07	7.52	5.03	10.86	9.35	10.82	11.27	12.96	13.55	14.52	7.17	5.12	5.51	4.24	3.5	5.53	5.25	5.34	6.74	4.4	8.3	6.04	13.75	15.25	17.55	16.97	15.09	18.35	15.52	17.41	18.26	15.62
Kctd14	ENSMUSG00000051727	potassium channel tetramerisation domain containing 14 [Source:MGI Symbol;Acc:MGI:1289222]	protein_coding	0.547595	0.00302444	2.51936	0.149495	0.748478	0.125821	-0.0147923	0.991253	0.00381543	-3.18047	3.4607e-50	49.4608	0.88	0.87	0.53	1.94	0.7	0.83	1.27	1.92	2.99	2.51	2.74	2.6	0.39	0.44	0.34	0.43	0.33	0.42	0.4	0.23	0.57	0.44	0.17	0.6	10.21	9.82	11.47	9.98	10.99	14.24	11.06	11.97	10.59	7.71
Serpinb1a	ENSMUSG00000044734	serine (or cysteine) peptidase inhibitor, clade B, member 1a [Source:MGI Symbol;Acc:MGI:1913472]	protein_coding	0.54635	3.33447e-12	11.477	0.0311689	0.957062	0.0190602	0.141601	0.991253	0.00381543	-1.08211	1.40907e-53	52.8511	78.58	89.39	98.98	132	96.71	88.57	119.7	153.2	151.81	165.57	186.05	187.51	96.72	87.31	67.61	99.81	74.18	76.29	92.3	68	78.65	49.18	104.74	90.26	171.97	170.39	206.17	199.35	179.22	221.26	221.98	221.76	184.54	166.97
Il2ra	ENSMUSG00000026770	interleukin 2 receptor, alpha chain [Source:MGI Symbol;Acc:MGI:96549]	protein_coding	0.546343	0.00302444	2.51936	0.0429116	0.959565	0.0179258	-0.0637295	0.991253	0.00381543	-1.11086	0.000646696	3.1893	0.51	0.66	0.19	0.66	0.91	0.15	0.88	0.9	2.11	1	1.34	2.29	0.91	0.22	0.23	0.11	0.29	0.56	0.19	0.16	0.6	0.25	0.63	0.29	1.01	1.35	1.28	0.8	0.39	1.39	1.54	1.31	1.07	0.99
Rbpms	ENSMUSG00000031586	RNA binding protein gene with multiple splicing [Source:MGI Symbol;Acc:MGI:1334446]	protein_coding	0.544469	0.002246	2.64859	0.0920851	0.891727	0.049768	0.0387707	0.991253	0.00381543	-2.58655	2.10006e-31	30.6778	0.87	0.8	0.62	1.44	0.78	1.38	2.87	1.61	1.75	3.08	2.12	5.14	1.26	1.29	1.6	1.48	0.48	0.17	0.57	0.28	0.73	0.39	0.28	1.37	5.87	3.17	5.28	7.12	7.31	8.19	6.68	4.5	6.16	5.89
B3gnt8	ENSMUSG00000059479	UDP-GlcNAc:betaGal beta-1,3-N-acetylglucosaminyltransferase 8 [Source:MGI Symbol;Acc:MGI:2385269]	protein_coding	0.541103	1.20732e-11	10.9182	-0.0351308	0.971129	0.0127232	0.0418915	0.991253	0.00381543	-1.2864	1.18415e-41	40.9266	18.29	29.51	30.26	31.05	24.61	27.54	37.39	46.18	45.33	42.71	49.7	42.99	28.95	23.31	26.65	30.56	25.71	19.09	26.67	18.2	18.45	16.08	23.01	27.52	55.28	52.74	64.35	59.87	58.44	59.06	71.79	66.73	62.23	58.56
Crybg3	ENSMUSG00000022723	beta-gamma crystallin domain containing 3 [Source:MGI Symbol;Acc:MGI:2676311]	protein_coding	0.53972	0.00174698	2.75771	-0.00922948	0.996415	0.00155954	-0.185895	0.991253	0.00381543	-2.30217	4.52999e-54	53.3439	1.32	1.44	2.57	1.22	0.95	1.56	1.67	1.86	2.12	2.52	4.81	1.9	0.68	0.67	1.04	1.22	0.88	0.55	0.65	0.73	1.22	0.42	2.85	0.83	4.82	5.19	6.11	4.85	5.77	5.88	6.25	5.69	5.04	6.55
Gas2l3	ENSMUSG00000074802	growth arrest-specific 2 like 3 [Source:MGI Symbol;Acc:MGI:1918780]	protein_coding	0.539509	0.00192852	2.71478	0.0428279	0.959977	0.0177391	0.103273	0.991253	0.00381543	-0.723936	0.0314129	1.50289	0.36	1.29	0.32	0.51	0.28	0.65	1.31	0.39	1.15	0.32	1.46	1.22	0.21	0.45	0.07	0.27	0.21	0.1	0.08	0.12	0.11	0.06	0.21	0.06	1.74	0.32	0.41	1.31	0.48	0.95	5.14	0.28	0.2	1.35
Cecr2	ENSMUSG00000071226	CECR2, histone acetyl-lysine reader [Source:MGI Symbol;Acc:MGI:1923799]	protein_coding	0.539071	1.62974e-06	5.78788	0.0302491	0.981272	0.00821041	-0.00713207	0.991253	0.00381543	-1.42291	6.86579e-20	19.1633	4.61	4.52	3.93	4.95	4.98	4.78	6.07	5.64	7.54	8.17	9.48	6.27	3.17	3.19	3.83	2.53	2.98	1.69	1.87	2.42	4.55	1.56	1.16	3.3	11.46	10.86	14.52	9.46	9.81	12.46	14.18	15.27	12.1	9.93
Slc15a3	ENSMUSG00000024737	solute carrier family 15, member 3 [Source:MGI Symbol;Acc:MGI:1929691]	protein_coding	0.539031	0.000319834	3.49508	0.0354343	0.9745	0.011218	-0.0637549	0.991253	0.00381543	-1.839	1.91384e-37	36.7181	2.24	2.51	3.37	4.26	2.96	3.53	3.67	4.72	5.9	4.57	7.81	7.71	3.24	3.87	2.33	2.17	2.82	2.09	2.81	1.65	4.13	1.58	3.16	2.65	10.54	11.95	13.08	11.81	9.18	13.49	15.04	13.94	13.12	8.48
Selenop	ENSMUSG00000064373	selenoprotein P [Source:MGI Symbol;Acc:MGI:894288]	protein_coding	0.538701	0.000458984	3.3382	0.137769	0.73934	0.131156	0.112427	0.991253	0.00381543	-1.63894	3.3911e-38	37.4697	3.14	5.7	5.12	5.21	5.3	3.44	5.79	7.87	7.49	8.69	10.88	8.97	5.99	4.12	3.6	5.5	3.32	3.27	3.84	2.31	5	2.3	2.77	4.79	15.75	13.71	14.94	17	15.55	17.19	14.28	16.33	15.46	13.37
Zfp318	ENSMUSG00000015597	zinc finger protein 318 [Source:MGI Symbol;Acc:MGI:1889348]	protein_coding	0.537322	1.00081e-19	18.9996	-0.0345435	0.905554	0.0430857	0.00867946	0.991253	0.00381543	-2.00515	0	294.605	31.36	37.86	40.23	46.4	35.3	34.5	60.7	56.97	67.17	59.87	61.23	57.42	41.18	36.44	29.35	38.41	34.01	28.31	27.87	25.52	33.71	24.79	33.54	42.89	138.72	149.72	177.82	148.53	130.6	156.44	166.05	156.27	144.14	140.45
Specc1	ENSMUSG00000042331	sperm antigen with calponin homology and coiled-coil domains 1 [Source:MGI Symbol;Acc:MGI:2442356]	protein_coding	0.536148	0.00212725	2.67218	0.128645	0.738929	0.131397	-0.0250241	0.991253	0.00381543	1.23275	9.52916e-06	5.02095	1.38	1.32	2.05	1.5	0.92	2.18	2.81	1.97	2.02	3.7	3.54	2.43	1.51	1.13	1.47	1.53	1.23	1.36	1.75	1.73	1.59	0.89	2.73	1.02	0.54	0.74	0.62	0.52	0.91	0.71	0.42	0.29	0.49	0.53
Pltp	ENSMUSG00000017754	phospholipid transfer protein [Source:MGI Symbol;Acc:MGI:103151]	protein_coding	0.535668	0.000172772	3.76253	0.0881954	0.901161	0.0451977	0.17535	0.991253	0.00381543	-0.967255	1.23598e-09	8.90799	7.58	10.26	12.15	13.34	12.22	7.24	14.5	16.64	13.99	21.89	23.31	17.53	15.79	11.27	10.78	13.63	10.16	9.53	10.08	6.85	8.61	8.43	9.05	10.45	20.13	17.02	20.56	27.25	28.05	19.48	28.17	17.07	21.98	17.26
Ccdc88a	ENSMUSG00000032740	coiled coil domain containing 88A [Source:MGI Symbol;Acc:MGI:1925177]	protein_coding	0.533685	9.59672e-05	4.01788	0.159432	0.686207	0.163545	-0.00641631	0.991253	0.00381543	-0.72429	2.91369e-07	6.53556	1.2	1.11	1.96	1.7	1.17	1.18	2.71	2.13	1.94	3.52	2.42	2.94	0.5	1.25	1.2	0.64	1.48	0.54	0.94	1.28	1.35	0.56	0.55	0.75	1.79	2.68	2.43	5.12	1.94	2.48	3.26	1.47	1.76	2.55
Adrb2	ENSMUSG00000045730	adrenergic receptor, beta 2 [Source:MGI Symbol;Acc:MGI:87938]	protein_coding	0.530307	1.57567e-08	7.80253	-0.0376741	0.966235	0.0149171	0.0371288	0.991253	0.00381543	-1.40686	2.03412e-127	126.692	18.9	22.05	23.87	24.54	21.92	25.11	30.15	31.73	38.01	32.69	38.96	47.62	26.27	26.98	21.29	26.54	20.05	17.7	21.11	17.3	22.18	15.58	28.29	23.01	45.05	46.14	58.94	60.68	47.25	68.57	60.43	62.62	50.58	51.27
Vim	ENSMUSG00000026728	vimentin [Source:MGI Symbol;Acc:MGI:98932]	protein_coding	0.528031	0.00387849	2.41134	0.0120944	0.992366	0.00332809	0.024935	0.991253	0.00381543	-3.07139	0	294.605	20.92	16.76	20.14	24.35	16.93	25.33	26.19	24.38	49.92	32.25	77.57	37.8	15.16	14.35	8.58	14.21	8.05	8.96	11.23	10.12	18.36	5.38	15.51	15.42	132.74	149.32	175.85	173.72	170.83	169.99	185.18	184.56	137.38	167.66
Fry	ENSMUSG00000056602	FRY microtubule binding protein [Source:MGI Symbol;Acc:MGI:2443895]	protein_coding	0.526215	0.000146165	3.83516	0.0535837	0.95625	0.0194286	0.014544	0.991253	0.00381543	-1.92542	2.19973e-23	22.6576	6.28	15.17	9.78	15.69	8.26	10.18	15.84	19.57	21.6	16.82	24.98	20.71	8.79	8.26	7.42	9.98	8.45	8.68	11.31	6.4	5.46	6.22	8.05	12.52	42.55	38.27	46.88	44.94	38.99	50.59	59.27	58.29	48.68	39.39
Cisd3	ENSMUSG00000078695	CDGSH iron sulfur domain 3 [Source:MGI Symbol;Acc:MGI:101788]	protein_coding	0.526161	0.00126329	2.8985	-0.0200304	0.988362	0.00508385	-0.0211266	0.991253	0.00381543	-1.70094	6.45567e-38	37.1901	7.52	10.5	9.73	12.96	9.57	10.95	13.55	16.1	25.51	14.89	23.74	14.83	12.58	11.66	8.34	10.45	8.12	15.47	21.75	7.56	11.03	5.62	9.59	12	21.55	28.04	29.2	32.44	34.13	34.55	35.71	36.34	32.47	26.38
Gramd4	ENSMUSG00000035900	GRAM domain containing 4 [Source:MGI Symbol;Acc:MGI:2676308]	protein_coding	0.523847	1.99447e-08	7.70017	0.0991254	0.824636	0.0837378	0.0727863	0.991253	0.00381543	-0.886327	1.3971e-18	17.8548	16.2	19.1	20.26	25.87	16.36	13.31	23.37	24.58	29.89	27.07	29.93	35.97	18.75	17.21	16.55	17.39	16.08	14.11	15.97	14.41	15.32	10.46	16.98	19.25	30.01	28.03	37.37	32.84	32.02	38.98	36.05	32.5	35.21	29.34
Alcam	ENSMUSG00000022636	activated leukocyte cell adhesion molecule [Source:MGI Symbol;Acc:MGI:1313266]	protein_coding	0.522781	0.00555698	2.25516	0.0446205	0.962601	0.0165536	0.0159705	0.991253	0.00381543	-3.44082	4.20304e-122	121.376	0.58	0.3	1.54	0.82	1.26	1.28	1.41	2.58	3.3	2.93	2.57	2.65	1.33	0.56	1.19	1.27	1.45	1.15	0.66	0.73	1.17	0.75	0.83	0.83	10.8	9.35	9.29	14.82	13.06	12.63	14.17	12.63	10.14	11.16
Eps8	ENSMUSG00000015766	epidermal growth factor receptor pathway substrate 8 [Source:MGI Symbol;Acc:MGI:104684]	protein_coding	0.521456	0.0039681	2.40142	0.0157567	0.992405	0.00331125	-0.0385519	0.991253	0.00381543	-1.98848	3.69925e-23	22.4319	1.69	1.62	1.21	1.51	1.39	1.68	3.87	1.98	2.21	2.89	2.21	2.66	0.69	0.6	0.48	0.54	0.73	0.46	1.27	0.36	0.77	0.4	0.56	1.29	3.39	4.81	5.85	5.12	2.7	7.06	5.04	5.22	5.11	5.29
Klf2	ENSMUSG00000055148	Kruppel-like factor 2 (lung) [Source:MGI Symbol;Acc:MGI:1342772]	protein_coding	0.516557	0.00649405	2.18748	0.0757158	0.893097	0.0491014	0.0758005	0.991253	0.00381543	-3.22369	6.97716e-284	283.156	39.05	40.29	42.64	38.02	26.08	54.22	49.5	54.27	84.83	60.12	133.3	160.28	48.08	63.2	19.98	34.89	17.12	21.65	25.37	19.27	30.02	11.48	46.74	23.04	320.04	302.71	381.57	438.53	351.89	462.26	385.37	402.48	347.56	319.46
Itga6	ENSMUSG00000027111	integrin alpha 6 [Source:MGI Symbol;Acc:MGI:96605]	protein_coding	0.516391	0.000931657	3.03074	0.00366741	0.998769	0.00053495	0.0966116	0.991253	0.00381543	-2.49469	6.68855e-121	120.175	2.85	2.77	3.06	3.5	2.19	1.86	2.48	5.1	4.16	5.53	5.22	6.55	3.24	1.98	1.89	3.05	2.19	1.95	1.79	1.8	3.68	1.35	3.48	1.81	15.08	12.41	13.27	12.27	14.25	13.52	13.9	14.38	14.52	13.15
Ccr7	ENSMUSG00000037944	chemokine (C-C motif) receptor 7 [Source:MGI Symbol;Acc:MGI:103011]	protein_coding	0.512093	2.85361e-08	7.54461	-0.0211717	0.982328	0.00774344	0.0879613	0.991253	0.00381543	-1.98882	1.24923e-184	183.903	27.92	24.4	33.56	33.76	25.57	31.8	35.6	38.59	49.33	47.27	53.48	54.92	27.04	29.82	23.02	29.33	20.12	22.58	22.61	19.68	26.81	13.7	28.44	22.71	94.25	87.97	120.39	116.95	99.3	124.1	105.03	128.16	108.5	108.46
Cerk	ENSMUSG00000035891	ceramide kinase [Source:MGI Symbol;Acc:MGI:2386052]	protein_coding	0.510578	8.47096e-13	12.0721	0.0176457	0.982711	0.00757401	-0.00754915	0.991253	0.00381543	-1.53111	3.59359e-132	131.444	28.64	33.06	37.92	40.56	30.28	30.11	41.07	43.92	57.45	47.74	58.49	58.91	27.16	27.74	18.1	30.16	23.36	22.46	22.98	17.86	28.66	15.07	25.61	28.96	88.09	84.02	102.66	87.34	77.44	98.67	100.13	102.01	96.29	80.99
Smim3	ENSMUSG00000038059	small integral membrane protein 3 [Source:MGI Symbol;Acc:MGI:1917088]	protein_coding	0.508424	0.00521328	2.28289	0.183829	0.543319	0.264945	0.150906	0.991253	0.00381543	-0.150177	0.594198	0.226069	1.74	1.06	1.3	2.29	2.18	1.62	2.26	3.03	3.35	4.42	4.48	3.35	2.38	2.32	1.82	1.19	1.18	1.76	1.29	1.02	1.56	0.8	1.65	1.34	1.95	2.78	3.03	3.16	1.73	3.21	2.97	2.45	1.68	1.78
Kcnb1	ENSMUSG00000050556	potassium voltage gated channel, Shab-related subfamily, member 1 [Source:MGI Symbol;Acc:MGI:96666]	protein_coding	0.508226	0.00748665	2.12571	-0.0581885	0.942186	0.0258635	-0.0326865	0.991253	0.00381543	-3.52528	1.38715e-128	127.858	0.55	0.51	0.84	0.56	0.58	0.44	0.6	0.5	1.76	1.45	1.17	1.5	0.62	0.43	0.94	0.37	0.28	0.32	0.21	0.19	0.66	0.1	0.22	0.46	3.94	5.02	4.42	3.75	5.99	5.24	5.17	7.47	6.22	4.9
Sgk1	ENSMUSG00000019970	serum/glucocorticoid regulated kinase 1 [Source:MGI Symbol;Acc:MGI:1340062]	protein_coding	0.508133	0.00403886	2.39374	0.149247	0.743117	0.128943	0.0789697	0.991253	0.00381543	-3.34771	9.68519e-65	64.0139	0.96	1.4	0.42	2.51	0.65	7.62	1.88	1.8	4.08	2.26	7.13	7.33	1.53	3.33	0.58	1.57	0.41	0.42	0.67	0.91	0.5	0.75	2.29	0.98	12.84	9.32	11.92	25.7	14.24	33.7	10.8	22.22	9.26	11.73
Spred2	ENSMUSG00000045671	sprouty-related EVH1 domain containing 2 [Source:MGI Symbol;Acc:MGI:2150019]	protein_coding	0.501404	0.00716403	2.14484	0.078249	0.915422	0.0383786	0.229284	0.991253	0.00381543	-1.87323	1.18419e-20	19.9266	0.81	1.55	1.05	1.35	0.93	0.82	1.23	2.34	1.33	2.01	2.44	2.36	1.23	1.48	0.92	1.3	1.04	0.6	0.79	0.67	0.96	0.31	0.45	0.51	4.77	3.91	3.71	4.38	4.06	5.01	4.58	5.37	4.83	2.95
B3gnt5	ENSMUSG00000022686	UDP-GlcNAc:betaGal beta-1,3-N-acetylglucosaminyltransferase 5 [Source:MGI Symbol;Acc:MGI:2137302]	protein_coding	0.501387	5.70553e-16	15.2437	0.0829835	0.610137	0.214573	0.0151398	0.991253	0.00381543	-1.7198	0	294.605	33.06	32.35	36.21	32.29	27.45	33.84	43.02	43.47	49.45	50.89	47.45	57.79	32.12	32.5	23.12	32.3	25.97	24.93	26.78	21.97	26.09	19.37	39.75	28.65	91.71	97.92	108.35	100.2	92.93	116.35	107.27	109.41	99.03	88.38
Hvcn1	ENSMUSG00000064267	hydrogen voltage-gated channel 1 [Source:MGI Symbol;Acc:MGI:1921346]	protein_coding	0.500231	6.46915e-06	5.18915	0.0386815	0.953459	0.0206979	0.170007	0.991253	0.00381543	-2.38039	3.08984e-215	214.51	84.13	68.22	103.31	94.59	65.98	103.85	100.05	116.81	141.35	144.83	184.68	129.39	99.57	75.3	70.77	78.48	59.19	57.39	51.64	55.23	77.56	28.74	88.18	61.81	387.7	394.43	432.4	452.53	429	429.25	452.72	381.71	397.97	399.7
Gm3227	ENSMUSG00000114306	predicted gene 3227 [Source:MGI Symbol;Acc:MGI:3781405]	lncRNA	0.497089	0.00795964	2.09911	0.00341927	0.998769	0.00053495	0.0327598	0.991253	0.00381543	0.40355	0.184786	0.73333	1.41	1.33	1.95	2.79	2.04	1.42	2.83	3.54	2.21	4.48	3.52	4.14	2.26	1.62	1.96	0.92	2.1	1.51	1.91	1.15	1	1.63	1.53	1.66	1.48	1.21	2.13	1.3	0.65	0.86	1.79	1.93	0.86	1.09
Nek2	ENSMUSG00000026622	NIMA (never in mitosis gene a)-related expressed kinase 2 [Source:MGI Symbol;Acc:MGI:109359]	protein_coding	0.496546	0.00977434	2.00991	0.0274422	0.981272	0.00821041	0.0857364	0.991253	0.00381543	-0.386103	0.211699	0.67428	1.87	1.66	1.2	1.27	1.76	1.91	1.92	3.21	2.59	2.58	7.61	4.28	1.54	1.95	1.11	1.44	1.89	0.99	1.77	0.9	1.43	0.62	1.78	1.47	2.1	2.24	2.65	1.85	1.59	2.03	2.51	0.97	1.26	1.74
Eif2s3y	ENSMUSG00000069049	eukaryotic translation initiation factor 2, subunit 3, structural gene Y-linked [Source:MGI Symbol;Acc:MGI:1349430]	protein_coding	0.496483	1.51037e-10	9.82092	0.402158	6.22378e-07	6.20595	-0.066728	0.991253	0.00381543	0.215065	0.0340519	1.46786	48.2	50.53	49.45	48.93	39.59	41.04	67.64	73.68	69.27	60.54	75.85	64.57	64.6	68.19	51.7	56.32	66.7	65.23	59.1	46.48	51.98	54.04	63.29	67.77	49.3	50.81	57.25	59.41	41.75	61.73	37.97	47.72	29.14	37.52
Sik1	ENSMUSG00000024042	salt inducible kinase 1 [Source:MGI Symbol;Acc:MGI:104754]	protein_coding	0.492228	0.00141307	2.84983	0.305022	0.0132266	1.87855	0.133172	0.991253	0.00381543	-0.580351	3.02794e-10	9.51885	9.27	9.95	10.52	13.2	7.4	11.6	15.18	14.77	14.5	14.65	25.79	35.02	11.75	19.67	12.29	11.26	10.92	8.15	8.52	6.09	12.15	4.27	10.65	8.38	14.03	16.96	20.83	32.65	17.31	36.86	14.43	16.64	18.26	14.32
Sik1	ENSMUSG00000024042	salt inducible kinase 1 [Source:MGI Symbol;Acc:MGI:104754]	protein_coding	0.492228	0.00141307	2.84983	0.305022	0.0132266	1.87855	0.133172	0.991253	0.00381543	-0.580351	3.02794e-10	9.51885	9.27	9.95	10.52	13.2	7.4	11.6	15.18	14.77	14.5	14.65	25.79	35.02	11.75	19.67	12.29	11.26	10.92	8.15	8.52	6.09	12.15	4.27	10.65	8.38	14.03	16.96	20.83	32.65	17.31	36.86	14.43	16.64	18.26	14.32
Gm19585	ENSMUSG00000100150	predicted gene, 19585 [Source:MGI Symbol;Acc:MGI:5011770]	lncRNA	0.490879	0.00304395	2.51656	0.0346474	0.977951	0.00968308	0.0762944	0.991253	0.00381543	-2.76882	8.53866e-31	30.0686	1	1.21	0.65	1.24	2.13	2.22	3.36	1.66	2.65	2.93	5.59	10.19	4.52	5.54	1.16	1.59	0.97	0.46	0.86	1.03	0.5	0.68	3.33	1.39	9.79	7.23	10.35	12.74	9.43	12.05	9.86	12.33	6.48	9.18
Clspn	ENSMUSG00000042489	claspin [Source:MGI Symbol;Acc:MGI:2445153]	protein_coding	0.490196	0.00955695	2.01968	0.127336	0.817688	0.0874124	0.087579	0.991253	0.00381543	0.00239846	0.9931	0.003007	3.72	3.48	4.43	2.28	4.25	5.43	6.62	5.85	6.51	3.98	11.66	4.97	4.27	2.85	4.7	3.81	5.01	2.77	2.68	1.9	3.29	3.27	2.83	3.76	6.02	3.64	4.22	2.44	3.61	4.3	3.86	5.44	2.58	3.28
Tnik	ENSMUSG00000027692	TRAF2 and NCK interacting kinase [Source:MGI Symbol;Acc:MGI:1916264]	protein_coding	0.489283	0.00338672	2.47022	0.0438317	0.95625	0.0194286	0.00766867	0.991253	0.00381543	-2.16338	3.22776e-57	56.4911	2.85	2.6	5.63	4.7	2.04	2.86	4.16	2.36	3.45	2.67	6.61	5.55	2.88	1.23	1.36	1.71	2.1	1.63	2.88	2.08	1.82	1.02	1.58	2.24	10.44	9.45	9.79	10.76	10.13	8.58	8.76	7.71	8.34	11.1
Pik3ip1	ENSMUSG00000034614	phosphoinositide-3-kinase interacting protein 1 [Source:MGI Symbol;Acc:MGI:1917016]	protein_coding	0.485991	7.67792e-05	4.11476	0.198492	0.389667	0.409306	0.112273	0.991253	0.00381543	-0.437408	9.91732e-06	5.00361	14.39	18.77	20.57	18.91	20.13	17.52	22.34	27.98	22.75	26.21	29.08	37.34	15.38	22.4	13.63	14.43	10.87	9.59	16.71	9.38	12	10.79	14.77	17.84	18	19.18	30.78	32.17	22.82	33.68	29.4	19.65	22.32	20.05
Gadd45a	ENSMUSG00000036390	growth arrest and DNA-damage-inducible 45 alpha [Source:MGI Symbol;Acc:MGI:107799]	protein_coding	0.485848	0.00472649	2.32546	0.183238	0.528975	0.276565	0.250052	0.991253	0.00381543	0.177103	0.399571	0.398406	8.04	12.2	19.46	13.77	15.01	19.14	20.45	16.39	25.1	19.79	37.82	36.32	24.47	21.6	15.8	14.32	10	12.89	16	8.86	12.58	7.47	13.46	11.77	10.65	12.73	14.26	24.15	11.63	27.75	15.92	9.31	11.65	11.02
Fcgrt	ENSMUSG00000003420	Fc fragment of IgG receptor and transporter [Source:MGI Symbol;Acc:MGI:103017]	protein_coding	0.485539	0.00467643	2.33009	0.00856496	0.997479	0.00109623	0.0424907	0.991253	0.00381543	-2.71086	5.43035e-121	120.265	3.64	4.23	5.16	5.51	3.21	6.18	4.89	9.14	8.47	6.89	13.08	7.29	4.09	2.4	3.04	2.86	3.29	3.5	2.58	2.25	2.87	1.11	4.43	3.5	25.64	25.35	35.09	31.17	26.64	29.3	34.38	28.32	23.87	29.15
Clcf1	ENSMUSG00000040663	cardiotrophin-like cytokine factor 1 [Source:MGI Symbol;Acc:MGI:1930088]	protein_coding	0.484753	5.66308e-10	9.24695	-0.0191494	0.981272	0.00821041	-0.106692	0.991253	0.00381543	-1.14376	5.31091e-60	59.2748	33.3	32.84	36.35	42.2	30.7	38.08	50.82	54.41	60.62	55.13	53.54	50.59	33.5	25.7	34.22	32.26	27.99	24.37	32.5	34.81	33.01	21.81	35.95	35.17	68.07	65.34	86.85	77.18	62.9	79.58	88.47	75.96	74.59	76.59
Itgb7	ENSMUSG00000001281	integrin beta 7 [Source:MGI Symbol;Acc:MGI:96616]	protein_coding	0.483045	8.18349e-05	4.08706	-0.0535084	0.938708	0.0274693	0.0208514	0.991253	0.00381543	-2.02749	7.9644e-154	153.099	53.46	62.8	50.84	64.03	42.09	58.85	69.02	80.76	89.3	105.1	112.97	88.39	60.19	46.7	35.71	63.02	35.65	41.07	41.96	42.31	50.23	23.8	61.23	49.39	196.28	168.88	214.78	241.62	215.55	221.4	246.46	198.28	211.31	208.37
Lratd2	ENSMUSG00000072568	LRAT domain containing 1 [Source:MGI Symbol;Acc:MGI:3026924]	protein_coding	0.482368	2.24401e-07	6.64897	0.199729	0.309884	0.508801	0.211412	0.991253	0.00381543	-0.207772	0.0291249	1.53574	5.13	5.21	7.13	6.74	5.37	7.93	9	8.56	10.45	8.89	9.79	10.77	8.19	8.23	7.42	8.09	7.02	6.65	6.83	4.93	5.54	4.56	7.55	7.02	7.78	6.67	7.94	9.75	6.57	10.04	6.8	7.01	6.55	5.99
Arl4c	ENSMUSG00000049866	ADP-ribosylation factor-like 4C [Source:MGI Symbol;Acc:MGI:2445172]	protein_coding	0.481773	0.0130208	1.88536	0.170034	0.64691	0.189156	0.0891103	0.991253	0.00381543	-1.34101	1.53329e-10	9.81438	0.44	0.55	0.53	0.62	0.7	1.04	1.24	1.06	1.15	0.91	1.7	1.61	0.98	0.93	0.44	0.55	0.25	0.33	0.45	0.24	0.27	0.15	0.89	0.38	1.79	2.09	1.91	2.57	1.33	3.25	1.45	1.77	1.68	1.82
Slc43a3	ENSMUSG00000027074	solute carrier family 43, member 3 [Source:MGI Symbol;Acc:MGI:1931054]	protein_coding	0.480959	0.0038	2.42022	0.172327	0.649203	0.18762	0.0303094	0.991253	0.00381543	0.185562	0.300003	0.522875	4.46	4.88	7.27	5.83	4.87	5.02	8.35	5.57	7.44	6.82	13.1	8.41	4.6	5.63	3.75	4.88	7.02	4.14	3.91	4.39	5.96	3.52	3.4	5.06	5.59	7.8	5.15	4.16	3.8	6.58	6.73	6.38	5.57	2.78
Icam2	ENSMUSG00000001029	intercellular adhesion molecule 2 [Source:MGI Symbol;Acc:MGI:96394]	protein_coding	0.478916	4.91227e-08	7.30872	-0.0436577	0.936273	0.0285974	0.00741683	0.991253	0.00381543	-1.33969	6.24757e-78	77.2043	31.18	31.77	42.21	38.92	33.09	43.6	47.64	53.9	60.25	53.22	57.18	56.89	34.71	37.58	28.54	37.7	28.93	28.93	33.64	28.55	32.72	22.65	35.74	32.02	79.53	79.34	99.08	85.81	77.99	81.88	96.41	96.37	80.72	89.24
Eya1	ENSMUSG00000025932	EYA transcriptional coactivator and phosphatase 1 [Source:MGI Symbol;Acc:MGI:109344]	protein_coding	0.477444	0.0148976	1.82688	0.296912	0.0296261	1.52833	0.0982594	0.991253	0.00381543	-1.1089	1.18604e-05	4.9259	0.56	3.23	0.64	1.61	1.79	1.12	3.04	2.94	2.7	2.81	3.37	3.83	2.1	1.55	1.91	0.97	0.93	0.69	0.56	0.93	0.81	0.81	1.29	1.56	3.95	3.43	3.57	3.93	4.58	3.54	2.69	3.23	3.09	2.32
Frat1	ENSMUSG00000067199	frequently rearranged in advanced T cell lymphomas [Source:MGI Symbol;Acc:MGI:109450]	protein_coding	0.476234	0.0105533	1.97661	0.145353	0.720022	0.142654	0.193226	0.991253	0.00381543	-1.50349	3.61449e-27	26.442	3.32	3.21	3.17	5.88	4.46	4.6	5.68	5.05	5.35	6.41	11.32	10.66	5.52	4.91	3.95	5.07	3.03	3.21	3.45	2.41	2.7	2.19	5.2	3.06	11.01	10.81	13.3	14.48	11.83	15.24	11.78	13.51	12.47	9.69
Efnb2	ENSMUSG00000001300	ephrin B2 [Source:MGI Symbol;Acc:MGI:105097]	protein_coding	0.475067	0.00724407	2.14002	0.115192	0.781755	0.106929	-0.00797091	0.991253	0.00381543	-1.32415	0.000171243	3.76639	0.3	0.04	0.09	0.28	0.15	0.36	0.59	0.39	0.32	0.88	0.59	0.78	0.08	0.59	0.25	0.02	0.33	0.45	0.19	0.21	0.17	0.26	0.55	0.05	0.42	0.49	0.66	0.87	0.47	1.37	0.34	0.47	0.8	0.39
Ccnb1	ENSMUSG00000041431	cyclin B1 [Source:MGI Symbol;Acc:MGI:88302]	protein_coding	0.469312	0.0145977	1.83572	-0.00799185	0.997683	0.00100722	0.0258691	0.991253	0.00381543	-0.363588	0.188463	0.724774	2.33	2.27	1.39	2.37	1.77	4.52	2.8	3.02	5.21	1.91	11.53	8.23	2.46	2.01	1	2.5	0.58	1.54	1.12	2.17	1.84	1.31	2.22	1.01	2.08	2.13	1.97	4.05	2.02	2.64	2.37	2.44	1.31	1.84
Dna2	ENSMUSG00000036875	DNA replication helicase/nuclease 2 [Source:MGI Symbol;Acc:MGI:2443732]	protein_coding	0.468487	0.00234553	2.62976	0.00728556	0.998769	0.00053495	0.0375752	0.991253	0.00381543	0.668996	0.000255725	3.59223	3.28	4.2	4.26	2.64	3.12	3.25	5.32	6.87	4.25	5.3	4.95	4.17	3.01	2.96	3.18	2.87	4.32	2.29	2.03	1.9	2.25	2.54	3.42	3.49	1.41	1.47	2.21	3.24	1.46	1.79	2.06	1.56	1.05	1.77
Smad1	ENSMUSG00000031681	SMAD family member 1 [Source:MGI Symbol;Acc:MGI:109452]	protein_coding	0.468103	0.00711887	2.14759	0.0247201	0.981272	0.00821041	-0.00763326	0.991253	0.00381543	-2.27054	6.80951e-78	77.1669	1.38	3.26	1.84	2.08	1.62	1.93	2.5	2.51	2.98	2.5	4.57	3.32	1.02	1.06	0.75	1.31	0.89	0.54	0.64	0.9	1.83	0.67	1.22	1.05	8.95	8.08	9.98	10.06	7.41	10.96	10.26	8.64	7.68	7.84
Il5ra	ENSMUSG00000005364	interleukin 5 receptor, alpha [Source:MGI Symbol;Acc:MGI:96558]	protein_coding	0.466851	1.57567e-08	7.80253	0.0951193	0.866481	0.062241	-0.0061619	0.991253	0.00381543	-0.255614	0.0203748	1.69091	11.93	14.15	14.75	17.52	12.99	14.25	21.66	19.04	20.04	19.29	23.1	22.04	15.22	14.51	11.45	15.63	12.6	13.23	14.51	9.62	18.77	8.71	14.74	14.61	15.33	16.43	20.13	15.6	15.94	17.96	15	21.32	15.42	14.99
Bmf	ENSMUSG00000040093	BCL2 modifying factor [Source:MGI Symbol;Acc:MGI:2176433]	protein_coding	0.465802	0.0153111	1.81499	0.0848675	0.89964	0.0459312	-0.0172232	0.991253	0.00381543	-1.49765	9.52844e-08	7.02098	2.18	2.15	2.79	6.22	2.55	2.01	4.05	5.26	6.21	7.15	7.3	7.22	3.63	2.96	3.05	5.64	2.37	2.24	4.44	3.05	3.46	1.28	4.38	4.63	8.02	8.24	9.13	11.55	10.8	11.37	10.15	8.76	11.75	9.53
Gm36888	ENSMUSG00000103349	predicted gene, 36888 [Source:MGI Symbol;Acc:MGI:5596047]	lncRNA	0.465253	0.000952563	3.02111	0.0239404	0.87628	0.0573572	-0.0149573	0.991253	0.00381543	-0.385145	0.456416	0.340639	0	0	0.16	0.08	0.05	0.05	0.51	0.37	1.11	0.21	0.46	0.37	0.04	0.04	0.25	0.07	0	0	0	0.03	0.23	0.23	0	0.04	0.46	0.34	1.32	0.33	0.52	0.14	0	0.09	0.72	0
Spn	ENSMUSG00000051457	sialophorin [Source:MGI Symbol;Acc:MGI:98384]	protein_coding	0.464769	0.014443	1.84034	0.072819	0.909834	0.0410376	0.0225441	0.991253	0.00381543	-2.89785	4.26418e-82	81.3702	1.11	1.45	1.26	2.04	1.1	1.01	1.98	1.68	3.44	2.97	2.86	2.06	0.82	1.19	0.91	1.48	0.82	0.51	0.57	0.58	1.2	0.65	1.47	0.9	9.03	10.11	12.45	8.32	9.91	8.62	10.97	10.54	8.54	8.26
S100a10	ENSMUSG00000041959	S100 calcium binding protein A10 (calpactin) [Source:MGI Symbol;Acc:MGI:1339468]	protein_coding	0.460076	6.46185e-06	5.18964	-0.00787699	0.997479	0.00109623	0.00248127	0.993236	0.00294734	-1.47251	4.93113e-84	83.3071	62.3	54.32	71.34	81.25	51.08	66.54	96.93	85.41	93.96	91.67	119.86	97.11	61.97	54.56	50.17	56.2	46.89	43.98	50.79	43.23	61.41	28.83	58.48	56.28	141.09	137.95	178.55	194.55	158.27	185.55	189.11	177.67	158.12	175.94
S1pr4	ENSMUSG00000044199	sphingosine-1-phosphate receptor 4 [Source:MGI Symbol;Acc:MGI:1333809]	protein_coding	0.459779	1.33714e-07	6.87382	-0.00125405	0.998769	0.00053495	-0.0111949	0.991253	0.00381543	-1.81475	2.56079e-134	133.592	22.17	28.32	32.21	34.62	23.16	24.9	35.74	39.4	44.23	38.86	49.16	40.85	23.35	20.4	19.77	21.53	18.99	18.45	25.37	15.11	22.51	12.25	19.76	23.29	83.82	78.06	105.65	91.25	86.01	94.85	95.71	107.64	88.92	87.92
Gm49721	ENSMUSG00000116876	predicted gene, 49721 [Source:MGI Symbol;Acc:MGI:6215195]	protein_coding	0.459084	0.00358199	2.44588	-0.00341256	0.984226	0.00690538	0.00265397	0.991253	0.00381543	-0.419722	0.442565	0.354023	1.09	0	0.37	0.32	0.2	0.44	1.04	2.74	3.58	0.78	1.79	1.77	1.34	0.98	0	0.65	0.26	0.62	0.14	0.99	0.69	0.6	0	0.86	2.47	0	0	0	0	0.68	2.27	0.95	0	1.17
C130089K02Rik	ENSMUSG00000104339	RIKEN cDNA C130089K02 gene [Source:MGI Symbol;Acc:MGI:2444420]	TEC	0.458591	0.0188425	1.72486	0.110073	0.829528	0.0811689	0.0197581	0.991253	0.00381543	0.101439	0.794442	0.0999376	0.59	0.65	0.47	1.26	0.96	0.6	1.56	1.83	1.3	0.97	1.35	1.36	0.26	0.86	0.8	0.85	1.5	0.83	0.58	0.67	0.41	1.02	0.29	1.18	0.63	0.89	0.82	0.78	0.86	1.02	0.64	0.43	0.87	0.69
Tgfb3	ENSMUSG00000021253	transforming growth factor, beta 3 [Source:MGI Symbol;Acc:MGI:98727]	protein_coding	0.45672	0.0195139	1.70966	0.0630891	0.943547	0.0252365	0.051311	0.991253	0.00381543	-2.4403	5.16656e-32	31.2868	0.64	0.46	0.57	0.5	0.51	0.4	0.81	0.92	0.48	1.27	2.14	1.64	1.07	1	0.43	0.63	0.59	0.54	0.79	0.47	0.49	0.38	0.77	0.72	2.87	3.14	2.34	4.19	3.17	3.39	3.09	4.15	3.15	2.12
Tmem71	ENSMUSG00000036944	transmembrane protein 71 [Source:MGI Symbol;Acc:MGI:2146049]	protein_coding	0.456412	3.78416e-05	4.42203	0.0871276	0.885459	0.0528317	0.0531972	0.991253	0.00381543	-0.664921	1.61625e-08	7.79149	6.96	9.5	9.5	9.09	8.99	8.03	9.76	14.17	15.08	12.89	14.31	13.99	9.5	9.45	8.19	7.4	8.78	7.5	8.71	5.48	7.82	5.64	8.42	9.94	13.29	12.1	15.82	15.02	13.02	14.77	15.19	15.3	15.33	10.7
Dhcr24	ENSMUSG00000034926	24-dehydrocholesterol reductase [Source:MGI Symbol;Acc:MGI:1922004]	protein_coding	0.452504	0.0167511	1.77596	0.000133546	0.999596	0.000175701	0.103957	0.991253	0.00381543	-0.943267	1.84608e-10	9.73375	1.59	0.96	2	1.92	1.57	1.96	1.99	2.01	3.35	2.21	4.31	3.73	3.46	3.37	2.9	4.72	2.99	2.47	2.01	2.7	3.72	1.55	3.34	3.13	2.89	2.74	3.19	3.17	2.93	3.05	3.36	3.48	2.7	2.81
S100a6	ENSMUSG00000001025	S100 calcium binding protein A6 (calcyclin) [Source:MGI Symbol;Acc:MGI:1339467]	protein_coding	0.452158	0.0238159	1.62313	0.0429026	0.964303	0.0157863	0.0295943	0.991253	0.00381543	-1.06825	0.000200955	3.6969	3.98	4.91	2.1	4.36	2.97	4.26	5.53	4.09	5.57	8.15	10.98	9.77	3.36	2.35	1.49	12.45	0.53	3.41	2.17	1.85	3.02	1.02	6.19	3.14	8.53	7.61	5.45	8.94	10.31	9.11	8.55	7.53	12.32	5.85
Mef2b	ENSMUSG00000079033	myocyte enhancer factor 2B [Source:MGI Symbol;Acc:MGI:104526]	protein_coding	0.450355	0.0231356	1.63572	0.0602897	0.947886	0.0232439	-0.125506	0.991253	0.00381543	-2.13439	2.58333e-16	15.5878	2.09	0.75	1.62	0.51	1.34	1.94	3.35	3.98	3.47	2.1	2.59	2.98	0.84	1.13	0.37	0.65	0.96	0.69	1.2	0.7	3.26	0.93	1.32	0.83	8.45	7.13	6.52	7.72	6.32	6.57	7.18	6.85	4.53	5.57
Lilra6	ENSMUSG00000030427	leukocyte immunoglobulin-like receptor, subfamily A (with TM domain), member 6 [Source:MGI Symbol;Acc:MGI:1195969]	protein_coding	0.449511	0.0168931	1.77229	0.0598476	0.950488	0.0220532	-0.142351	0.991253	0.00381543	-2.01594	1.58023e-36	35.8013	1.06	1.53	1.75	1.78	1.63	1.96	1.65	3.17	3.73	2.53	3.09	2.94	1.52	1.38	1.1	0.97	1.11	0.72	1.81	1.32	1.1	0.79	2.38	1.45	5.87	5.16	7.32	9.38	5.4	8.73	8.16	6.13	6.79	4.84
Lilra6	ENSMUSG00000030427	leukocyte immunoglobulin-like receptor, subfamily A (with TM domain), member 6 [Source:MGI Symbol;Acc:MGI:1195969]	protein_coding	0.449511	0.0168931	1.77229	0.0598476	0.950488	0.0220532	-0.142351	0.991253	0.00381543	-2.01594	1.58023e-36	35.8013	1.06	1.53	1.75	1.78	1.63	1.96	1.65	3.17	3.73	2.53	3.09	2.94	1.52	1.38	1.1	0.97	1.11	0.72	1.81	1.32	1.1	0.79	2.38	1.45	5.87	5.16	7.32	9.38	5.4	8.73	8.16	6.13	6.79	4.84
Lilra6	ENSMUSG00000030427	leukocyte immunoglobulin-like receptor, subfamily A (with TM domain), member 6 [Source:MGI Symbol;Acc:MGI:1195969]	protein_coding	0.449511	0.0168931	1.77229	0.0598476	0.950488	0.0220532	-0.142351	0.991253	0.00381543	-2.01594	1.58023e-36	35.8013	1.06	1.53	1.75	1.78	1.63	1.96	1.65	3.17	3.73	2.53	3.09	2.94	1.52	1.38	1.1	0.97	1.11	0.72	1.81	1.32	1.1	0.79	2.38	1.45	5.87	5.16	7.32	9.38	5.4	8.73	8.16	6.13	6.79	4.84
Lilra6	ENSMUSG00000030427	leukocyte immunoglobulin-like receptor, subfamily A (with TM domain), member 6 [Source:MGI Symbol;Acc:MGI:1195969]	protein_coding	0.449511	0.0168931	1.77229	0.0598476	0.950488	0.0220532	-0.142351	0.991253	0.00381543	-2.01594	1.58023e-36	35.8013	1.06	1.53	1.75	1.78	1.63	1.96	1.65	3.17	3.73	2.53	3.09	2.94	1.52	1.38	1.1	0.97	1.11	0.72	1.81	1.32	1.1	0.79	2.38	1.45	5.87	5.16	7.32	9.38	5.4	8.73	8.16	6.13	6.79	4.84
Lilra6	ENSMUSG00000030427	leukocyte immunoglobulin-like receptor, subfamily A (with TM domain), member 6 [Source:MGI Symbol;Acc:MGI:1195969]	protein_coding	0.449511	0.0168931	1.77229	0.0598476	0.950488	0.0220532	-0.142351	0.991253	0.00381543	-2.01594	1.58023e-36	35.8013	1.06	1.53	1.75	1.78	1.63	1.96	1.65	3.17	3.73	2.53	3.09	2.94	1.52	1.38	1.1	0.97	1.11	0.72	1.81	1.32	1.1	0.79	2.38	1.45	5.87	5.16	7.32	9.38	5.4	8.73	8.16	6.13	6.79	4.84
Lilra6	ENSMUSG00000030427	leukocyte immunoglobulin-like receptor, subfamily A (with TM domain), member 6 [Source:MGI Symbol;Acc:MGI:1195969]	protein_coding	0.449511	0.0168931	1.77229	0.0598476	0.950488	0.0220532	-0.142351	0.991253	0.00381543	-2.01594	1.58023e-36	35.8013	1.06	1.53	1.75	1.78	1.63	1.96	1.65	3.17	3.73	2.53	3.09	2.94	1.52	1.38	1.1	0.97	1.11	0.72	1.81	1.32	1.1	0.79	2.38	1.45	5.87	5.16	7.32	9.38	5.4	8.73	8.16	6.13	6.79	4.84
Gm27194	ENSMUSG00000098292	predicted gene 27194 [Source:MGI Symbol;Acc:MGI:5521037]	lncRNA	0.44916	0.0038	2.42022	0.115757	0.528975	0.276565	0.00747159	0.991253	0.00381543	-0.572601	0.266983	0.573517	0.1	0.15	0.16	0	0.11	0.09	0.16	0.48	0.94	0.31	0.59	0.84	0.19	0.25	0.05	0.03	0	0.1	0.1	0.03	0.26	0.06	0.08	0	0.25	0.19	0.33	0.71	0.38	0.62	0.09	0.18	0.25	0.1
Plaur	ENSMUSG00000046223	plasminogen activator, urokinase receptor [Source:MGI Symbol;Acc:MGI:97612]	protein_coding	0.44889	2.49605e-05	4.60275	0.0835062	0.893097	0.0491014	0.123404	0.991253	0.00381543	0.644646	7.55475e-17	16.1218	112.22	138.07	115.09	151.01	113.05	114.51	155.8	163.46	191.65	165.74	261.83	342.61	161.58	183.43	105.42	139.15	114.83	95.32	128.84	86.77	96.65	87.72	133.14	113.05	71.58	60.86	79.64	109.07	58.07	117.45	84.21	66.95	82.57	55.23
Lig1	ENSMUSG00000056394	ligase I, DNA, ATP-dependent [Source:MGI Symbol;Acc:MGI:101789]	protein_coding	0.446987	0.00716667	2.14468	-0.0093189	0.99765	0.00102193	0.0183268	0.991253	0.00381543	-0.892472	9.25238e-10	9.03375	7.74	6.2	8.86	5.58	7.08	10.73	9.58	11.37	11.35	12.94	20.86	11.13	7.42	6.34	5.06	7.14	7.19	4.56	5.61	5.83	7.29	2.56	11.06	6	15.8	13.71	17.65	10.73	12.29	11.81	12.44	12.26	10.73	15.37
AA414768	ENSMUSG00000083307	expressed sequence AA414768 [Source:MGI Symbol;Acc:MGI:3035137]	processed_pseudogene	0.44422	0.0278763	1.55477	-0.0113148	0.992405	0.00331125	-0.00844774	0.991253	0.00381543	-0.57858	0.0653836	1.18453	2	1.18	1.59	1.51	1.27	1.44	2.22	2.76	2.43	2.65	4.14	3.49	2.65	0.86	0.91	1.17	1.26	2.08	2.61	1.29	1.18	0.83	1.86	1.14	1.37	1.85	2.89	2.9	1.98	1.73	2.78	2.9	0.93	1.77
Birc5	ENSMUSG00000017716	baculoviral IAP repeat-containing 5 [Source:MGI Symbol;Acc:MGI:1203517]	protein_coding	0.44248	0.0237417	1.62449	0.0280622	0.978002	0.00966032	0.0611242	0.991253	0.00381543	0.180489	0.689413	0.161521	3.03	2.18	4.9	2.15	2.62	7.08	4.93	8.01	5.53	6.77	19.46	10.5	4.81	2.82	1.33	2.55	2.68	2.23	1.71	1.81	2.83	1.29	4.27	1.02	4.46	2.22	5.2	4.33	3.42	1.56	4	1.7	1.72	3.2
Rflnb	ENSMUSG00000020846	refilin B [Source:MGI Symbol;Acc:MGI:1923816]	protein_coding	0.442449	0.0215102	1.66735	0.0149539	0.992405	0.00331125	-0.0475672	0.991253	0.00381543	-2.71686	1.05864e-96	95.9752	1.34	1.77	1.91	2.53	1.7	1.31	1.59	2.5	2.91	3.74	4.56	3.12	0.78	1.1	1.21	1.21	1.17	1.27	1.46	0.94	1.37	0.61	1.37	1.24	10.31	8.18	10.03	11.26	15.78	12.04	12.71	10.33	12.76	11.55
Ncapg2	ENSMUSG00000042029	non-SMC condensin II complex, subunit G2 [Source:MGI Symbol;Acc:MGI:1923294]	protein_coding	0.441784	0.0176898	1.75228	0.130462	0.798247	0.097863	0.0641947	0.991253	0.00381543	-0.130938	0.500807	0.30033	3.3	2.77	4.19	3.77	5.53	5.41	4.36	5.68	4.36	3.85	10.38	10.57	4.4	3.32	2.6	3.96	2.03	2.19	3.11	3.11	3.07	2.81	4.76	3.67	4.41	4.87	5.78	4.46	4.37	4.55	2.59	4.79	3.13	4.33
Depdc1a	ENSMUSG00000028175	DEP domain containing 1a [Source:MGI Symbol;Acc:MGI:1923381]	protein_coding	0.44137	0.026557	1.57582	0.141936	0.686801	0.163169	0.0142246	0.991253	0.00381543	-0.130942	0.76342	0.117236	0.5	0.31	1.16	0.42	0.54	0.87	1.04	1.77	0.79	1.4	2.17	1.16	0.66	0.62	0.35	0.83	0.61	0.61	0.28	0.67	0.46	0.57	0.97	0.71	0.84	0.88	0.93	0.91	0.58	1.34	0.56	0.33	0.39	0.7
Ssbp2	ENSMUSG00000003992	single-stranded DNA binding protein 2 [Source:MGI Symbol;Acc:MGI:1914220]	protein_coding	0.440582	0.0288616	1.53968	0.113582	0.844442	0.0734301	-0.0809455	0.991253	0.00381543	-2.44007	9.36936e-37	36.0283	1.33	2.97	1.91	2.41	2.51	1.28	3.32	3.74	7.37	3.21	2.92	3.22	1.04	0.95	0.61	1.42	1.17	0.7	1.53	0.48	1.52	1.07	1.48	1.84	12.27	12.26	14.25	16.76	11.01	13.53	14.87	12.47	11.57	7.95
Llph-ps2	ENSMUSG00000083364	LLP homolog, pseudogene 2 [Source:MGI Symbol;Acc:MGI:3642864]	processed_pseudogene	0.440267	0.00758807	2.11987	0.0315515	0.981041	0.00831305	0.0715093	0.991253	0.00381543	-0.331609	0.103903	0.983373	33.12	35.04	29.47	25.45	27.05	40.66	45.18	47.24	48.12	63.18	53.01	44.61	54.94	23.97	30.59	58.24	31.38	25.6	27.3	20.82	45.29	20.83	45.48	25.86	31.87	47.57	40.25	53.36	31.94	34.42	43.41	36.52	52.26	31.27
Msh5	ENSMUSG00000007035	mutS homolog 5 [Source:MGI Symbol;Acc:MGI:1329021]	protein_coding	0.439134	0.0245459	1.61002	0.100226	0.876417	0.057289	0.0530644	0.991253	0.00381543	-1.04275	2.43912e-07	6.61277	1.82	2.35	1.75	1.19	2.15	4.52	2.72	4.86	7.39	2.93	4.18	2.09	2.24	2.21	2.39	2.99	1.98	2.29	3.57	1.4	1.8	1.45	2.33	2.98	3.6	5.03	6.78	4.84	4.24	4.7	5.08	6.09	4.67	4.82
Msh5	ENSMUSG00000007035	mutS homolog 5 [Source:MGI Symbol;Acc:MGI:1329021]	protein_coding	0.439134	0.0245459	1.61002	0.100226	0.876417	0.057289	0.0530644	0.991253	0.00381543	-1.04275	2.43912e-07	6.61277	1.82	2.35	1.75	1.19	2.15	4.52	2.72	4.86	7.39	2.93	4.18	2.09	2.24	2.21	2.39	2.99	1.98	2.29	3.57	1.4	1.8	1.45	2.33	2.98	3.6	5.03	6.78	4.84	4.24	4.7	5.08	6.09	4.67	4.82
Gm10642	ENSMUSG00000074213	predicted gene 10642 [Source:MGI Symbol;Acc:MGI:3704338]	lncRNA	0.439117	0.0274384	1.56164	0.0498966	0.953459	0.0206979	0.120447	0.991253	0.00381543	-0.279449	0.254737	0.593908	2.29	2.44	2.07	2.91	2	3.15	3.48	3.57	2.74	4.12	5.47	7.4	3.53	4.37	2.83	3.23	1.51	3.12	2.59	1.61	2.5	0.85	3.94	2.66	2.48	1.75	2.97	4.92	2.28	5.08	3.33	3.21	3.65	2.46
Mybpc2	ENSMUSG00000038670	myosin binding protein C, fast-type [Source:MGI Symbol;Acc:MGI:1336170]	protein_coding	0.438795	0.0294805	1.53046	0.156204	0.720022	0.142654	0.137455	0.991253	0.00381543	-1.72202	1.95422e-12	11.709	0.46	0.92	0.99	1.21	0.8	1.17	1.7	1.1	2.47	1.51	2.33	1.91	1.06	1.07	1.57	1.84	2.46	1.32	1.18	0.47	0.64	1.07	0.48	0.96	3.9	3.38	3.78	3.55	3.02	4.72	4.62	3.69	3.26	1.92
Gm8797	ENSMUSG00000103034	predicted pseudogene 8797 [Source:MGI Symbol;Acc:MGI:3643769]	protein_coding	0.437565	0.00966074	2.01499	0.340055	1.98519e-06	5.7022	0.0166956	0.991253	0.00381543	-0.29057	0.585762	0.232279	0.52	2.08	1.68	2.47	1.68	1.15	1.37	2.96	8.82	7.21	6.24	10.09	0.46	0.46	3.18	1.82	1.26	3	3.29	1	0	0.4	2.57	0.61	9.41	11.63	6.53	6.13	11.23	14	0.71	3.03	1.36	1.85
Hmgb2	ENSMUSG00000054717	high mobility group box 2 [Source:MGI Symbol;Acc:MGI:96157]	protein_coding	0.435536	0.0327926	1.48422	0.175971	0.616932	0.209763	0.115613	0.991253	0.00381543	-0.479645	0.0160091	1.79563	27.24	26.27	31.59	24.67	28.51	50.05	35.16	30.07	44.49	46.83	106.51	114.9	54.16	64.77	18.48	26.62	13.42	21.94	17.23	14.08	20.65	13.86	55.53	17.69	42.87	39.22	43.29	80.06	33.16	92.33	41.1	39.19	31.75	26.19
Ndc80	ENSMUSG00000024056	NDC80 kinetochore complex component [Source:MGI Symbol;Acc:MGI:1914302]	protein_coding	0.434884	0.018069	1.74307	-0.0767358	0.911768	0.0401156	-0.0409642	0.991253	0.00381543	-0.963409	2.80789e-12	11.5516	3.41	3.06	3.71	3.05	4.47	4.15	5.84	4.44	6.95	4.11	9.9	7.95	3.43	4.28	2.38	2.65	2.44	2.53	3.29	3.07	3.62	1.57	3.36	2.12	5.03	6.81	6.68	6.75	6.04	8.35	8.25	8.16	5.54	7.3
4933440N22Rik	ENSMUSG00000042087	RIKEN cDNA 4933440N22 gene [Source:MGI Symbol;Acc:MGI:1921721]	TEC	0.434531	0.0290463	1.53691	0.10845	0.843059	0.0741422	0.259553	0.991253	0.00381543	-0.768281	0.000158003	3.80134	1.53	3.29	3.49	4.47	3.37	5.56	4.3	9.72	4.28	3.07	8	7.93	6.66	6.7	6.04	3	2.58	4.37	2.29	2.05	2.94	1.87	2.69	2.35	8.54	5.64	7.6	10.38	3.51	11.51	7.97	4.68	4.89	4.19
Idi1	ENSMUSG00000058258	isopentenyl-diphosphate delta isomerase [Source:MGI Symbol;Acc:MGI:2442264]	protein_coding	0.43373	0.000976306	3.01041	0.0413646	0.966235	0.0149171	0.108941	0.991253	0.00381543	-1.17796	1.07773e-27	26.9675	4.11	4.41	7.6	7.85	5.85	6.1	7.65	11.15	7.73	7.82	10.09	10.42	7.43	7.88	4.18	6.15	4.47	6.19	5.38	5.78	5	3.43	6.17	5.56	11.13	10.95	12.54	17.35	10.55	12.59	11.97	13.13	11.27	13.85
Rhoh	ENSMUSG00000029204	ras homolog family member H [Source:MGI Symbol;Acc:MGI:1921984]	protein_coding	0.433314	2.42059e-12	11.6161	-0.0250377	0.966235	0.0149171	-0.108476	0.991253	0.00381543	-1.05397	1.22209e-85	84.9129	39.89	45.73	45.83	54.92	39.97	44.66	62.92	60.52	67.3	67.54	74.81	74.74	42.92	39.07	39.09	37.45	36.95	33.26	38.9	32.08	37.61	29.78	43.8	40.64	88.04	87.05	99.98	101.56	82.76	106.25	108.64	95.42	83.85	85.21
Thap6	ENSMUSG00000102644	THAP domain containing 6 [Source:MGI Symbol;Acc:MGI:1922436]	transcribed_unitary_pseudogene	0.433007	0.0077577	2.11027	0.00790732	0.998769	0.00053495	-0.0246302	0.991253	0.00381543	-0.570731	9.44008e-06	5.02502	5.33	5.28	4.18	5.93	5.62	4.37	7.7	7.43	7.82	7.14	11.5	15.43	6.82	8.43	4.23	4.8	4.76	5.32	5.31	4.32	6.12	4.13	6.18	6.27	6	6.21	6.93	12.82	4.76	12.24	6.47	8.46	7.26	7.23
Spc24	ENSMUSG00000074476	SPC24, NDC80 kinetochore complex component, homolog (S. cerevisiae) [Source:MGI Symbol;Acc:MGI:1914879]	protein_coding	0.431671	0.0347406	1.45916	0.0684676	0.915422	0.0383786	-0.056408	0.991253	0.00381543	0.030665	0.93451	0.029416	1.8	2.13	2.07	2.65	2.62	2.9	1.99	4.04	4.03	4.85	12.28	7.13	2.09	1.54	1.26	4.75	1.71	1.11	1.43	1.16	4.41	1.81	3.74	1.71	4.58	2.88	3.71	3.68	2.17	2.34	3.65	1.48	1.36	2.04
Pbx1	ENSMUSG00000052534	pre B cell leukemia homeobox 1 [Source:MGI Symbol;Acc:MGI:97495]	protein_coding	0.431367	0.0248936	1.60391	0.214234	0.389667	0.409306	0.159405	0.991253	0.00381543	-0.161697	0.504069	0.29751	0.87	0.72	2.04	1.24	1.59	1.97	2.27	1.53	2.91	2.24	2.1	1.63	1.06	0.6	1.18	0.92	1.03	0.82	0.27	0.51	1.29	0.44	0.93	0.63	1.25	1.43	1.58	2.38	1.28	2.2	1.09	1.18	1.03	0.89
Troap	ENSMUSG00000032783	trophinin associated protein [Source:MGI Symbol;Acc:MGI:1925983]	protein_coding	0.431012	0.0198498	1.70224	-0.039085	0.934179	0.02957	0.0590131	0.991253	0.00381543	-0.574319	0.237648	0.624066	1.57	0.17	0.65	1.54	0.34	0.94	1.83	1.37	2.35	1.24	2.44	2.18	0.65	2.1	0.27	0.72	1.19	0.33	0	0.78	0.15	0.72	0.45	0.24	0.74	0.46	0.97	1.23	0.52	1.91	0.41	0.55	0.43	0.62
Gm8369	ENSMUSG00000058470	predicted gene 8369 [Source:MGI Symbol;Acc:MGI:3645380]	protein_coding	0.430846	0.000914046	3.03903	0.00689985	0.997683	0.00100722	-0.0381305	0.991253	0.00381543	-1.5054	5.91381e-56	55.2281	35.29	56.18	49.95	53.23	51.69	45.39	88.61	71.14	83.94	67.14	73.54	82.36	41.13	51.81	23.04	41.34	41.69	43.68	43.13	24.07	43.78	38.51	36.37	47.84	178.99	170.16	200.23	192.31	145.93	232.6	211.27	223.61	170.32	163.92
Cenpa	ENSMUSG00000029177	centromere protein A [Source:MGI Symbol;Acc:MGI:88375]	protein_coding	0.430705	0.0350056	1.45586	0.0193364	0.98885	0.00486964	0.101932	0.991253	0.00381543	-1.25663	3.42648e-28	27.4652	15.9	12.32	17.38	13.97	11.68	19.75	19.16	20.21	24.97	20.04	42.97	39.65	17.92	24.81	8.73	13.38	12.53	12.48	12.96	8.68	13.37	9.63	18.6	10.52	28.44	28.1	35.09	46.14	28.62	43.26	37.54	37.38	30.34	34.45
Maf	ENSMUSG00000055435	avian musculoaponeurotic fibrosarcoma oncogene homolog [Source:MGI Symbol;Acc:MGI:96909]	protein_coding	0.428492	0.013434	1.87179	0.0680412	0.929226	0.0318785	0.0371562	0.991253	0.00381543	-2.77038	3.17444e-36	35.4983	0.12	0.17	0.34	0.28	0.08	0.2	0.4	0.62	0.44	0.21	0.51	1.62	0.15	0.39	0.05	0.15	0.04	0.03	0.03	0.08	0.03	0.01	0.32	0.06	1.02	1.41	1.66	2.01	0.86	2.49	1.39	1.65	1.23	1.19
2810021J22Rik	ENSMUSG00000020491	RIKEN cDNA 2810021J22 gene [Source:MGI Symbol;Acc:MGI:1917194]	protein_coding	0.428376	9.2163e-05	4.03544	0.495269	6.14836e-11	10.2112	-0.0572385	0.991253	0.00381543	0.0690079	0.62576	0.203592	4.91	3.97	5.27	5.55	4.28	5.01	6	6.11	7.26	9.2	7.93	8.44	3.94	4.56	3.94	5.12	5.74	4.51	4.79	3.71	4.96	3.48	5.52	5.38	6.07	6.32	7.83	6.89	6.3	7.46	7.78	3.65	4.66	3.87
Apbb1	ENSMUSG00000037032	amyloid beta (A4) precursor protein-binding, family B, member 1 [Source:MGI Symbol;Acc:MGI:107765]	protein_coding	0.428192	0.0271897	1.5656	0.0984536	0.866481	0.062241	0.0187916	0.991253	0.00381543	-2.01397	2.46345e-11	10.6085	1.36	0.36	0.41	0.65	0.82	0.98	0.65	1.23	0.81	1.23	1.6	1.53	0.21	1.76	0.43	0.18	0.47	0.63	0.97	0.46	0.18	0.3	0.1	0.54	1.95	1.89	1.66	2.34	2.1	2.52	2.6	2.57	1.96	1.88
Rassf6	ENSMUSG00000029370	Ras association (RalGDS/AF-6) domain family member 6 [Source:MGI Symbol;Acc:MGI:1920496]	protein_coding	0.42767	0.0256632	1.59069	0.0609129	0.94456	0.0247703	0.0357105	0.991253	0.00381543	-2.04182	1.01672e-13	12.9928	0.64	0.49	0	0.72	0.75	0.78	2.24	1.26	1.31	1.66	1.99	1.74	0.57	1.12	1.19	0.79	0.86	0.59	0.99	0.53	0.86	0.73	0.24	0.76	2.1	3.63	3.03	3.66	2.15	4.07	3.58	3.09	2.37	2.58
Wwc2	ENSMUSG00000031563	WW, C2 and coiled-coil domain containing 2 [Source:MGI Symbol;Acc:MGI:1261872]	protein_coding	0.426275	0.012074	1.91815	0.0955938	0.891727	0.049768	0.0515329	0.991253	0.00381543	-0.612006	0.00138389	2.8589	0.62	0.77	0.76	1.03	0.83	0.67	0.86	1.09	1.28	1.24	1.55	1.53	0.83	1.22	1.19	0.73	0.83	0.64	1.12	0.58	0.76	0.55	0.83	1.1	1.48	0.99	1.42	1.56	1.16	1.21	1.23	1.42	1.51	0.79
Rnf144a	ENSMUSG00000020642	ring finger protein 144A [Source:MGI Symbol;Acc:MGI:1344401]	protein_coding	0.426256	0.000150751	3.82174	0.0334906	0.966235	0.0149171	0.123379	0.991253	0.00381543	-1.75262	1.68282e-93	92.774	13.74	17.93	16.64	24.83	16.08	12.08	19.17	22.01	29.53	26.48	28.43	25.33	16.17	17.4	14.38	17.66	14.57	11.84	15.56	12.01	11.49	10.94	14.39	17.25	45.29	41.08	52.1	55.59	47.91	54.84	57.96	51.81	50.47	41.8
Gm36527	ENSMUSG00000103238	predicted gene, 36527 [Source:MGI Symbol;Acc:MGI:5595686]	TEC	0.425388	0.00958558	2.01838	0.154377	0.736034	0.133102	0.0425676	0.991253	0.00381543	-0.118875	0.561901	0.25034	4.15	2.85	4.34	4.78	3.38	4.77	6.06	7.04	5.19	4.84	6.07	8.74	3.91	5.2	3.91	3.93	3.81	4.22	3.67	3.66	3.25	3.32	4.48	3.93	3.6	5.25	4.68	7.17	3.72	7.81	3.02	3.63	3.97	4.26
4930481B07Rik	ENSMUSG00000085956	RIKEN cDNA 4930481B07 gene [Source:MGI Symbol;Acc:MGI:1922187]	lncRNA	0.425382	0.0344177	1.46322	0.139312	0.590191	0.229007	0.16215	0.991253	0.00381543	-0.208807	0.625437	0.203817	2.31	4.28	1.61	2.94	1.91	1	9.69	3.73	5.08	5.99	5.05	5.18	2.34	7.33	5.29	3.97	4.25	3.96	2.83	2.44	4.22	2.36	2.69	5.03	2.57	4.32	4.5	5.51	3.15	9.48	3.54	2.2	2.44	1.16
Cdkn2c	ENSMUSG00000028551	cyclin dependent kinase inhibitor 2C [Source:MGI Symbol;Acc:MGI:105388]	protein_coding	0.42489	0.0261132	1.58314	0.086105	0.903562	0.0440422	0.0470928	0.991253	0.00381543	-0.359129	0.030068	1.5219	6.28	5.94	8.04	7.25	7.06	5.95	10.45	7.09	8.34	8.56	15.4	14.6	8.24	6.73	6.39	7.21	4.23	5.77	6.3	3.84	6.5	4.28	9.32	4.9	6.81	8.96	9.3	9.4	5.77	9.62	8.97	9.12	7.82	5.81
Stmn1	ENSMUSG00000028832	stathmin 1 [Source:MGI Symbol;Acc:MGI:96739]	protein_coding	0.424835	0.0319082	1.4961	0.0483475	0.964303	0.0157863	0.0219165	0.991253	0.00381543	-0.64584	0.00715118	2.14562	14.55	7.58	16.2	10.71	14.77	23.38	20.27	21.97	24.68	27.36	74.76	35.73	14.26	13.63	7.93	14.53	8.81	7.11	4.23	9.79	17.62	6.04	16.5	5.19	24.34	29.06	21.28	24.19	22.32	21.02	23.23	18.05	12.82	24.94
Ffar3	ENSMUSG00000019429	free fatty acid receptor 3 [Source:MGI Symbol;Acc:MGI:2685324]	protein_coding	0.424596	0.0103004	1.98714	0.0391409	0.966235	0.0149171	-0.0186388	0.991253	0.00381543	-2.34917	2.49415e-10	9.60308	0.06	0.1	0.4	0.48	0.26	0.09	0.9	0.57	1.17	0.97	1.21	0.98	0.65	0.33	0.29	0.28	0.75	0.19	0.22	0.73	0.4	0.27	0.6	0.25	1.42	1.67	1.53	2.81	1.68	2.83	1.81	1.31	0.84	1.91
Ffar3	ENSMUSG00000019429	free fatty acid receptor 3 [Source:MGI Symbol;Acc:MGI:2685324]	protein_coding	0.424596	0.0103004	1.98714	0.0391409	0.966235	0.0149171	-0.0186388	0.991253	0.00381543	-2.34917	2.49415e-10	9.60308	0.06	0.1	0.4	0.48	0.26	0.09	0.9	0.57	1.17	0.97	1.21	0.98	0.65	0.33	0.29	0.28	0.75	0.19	0.22	0.73	0.4	0.27	0.6	0.25	1.42	1.67	1.53	2.81	1.68	2.83	1.81	1.31	0.84	1.91
Insig1	ENSMUSG00000045294	insulin induced gene 1 [Source:MGI Symbol;Acc:MGI:1916289]	protein_coding	0.423626	6.80222e-05	4.16735	0.19473	0.347663	0.458842	0.214392	0.991253	0.00381543	-0.611514	1.16651e-10	9.93311	11.97	14.86	15.34	13.84	12.91	12.24	15.36	17.96	19.99	18.87	25.45	27.46	14.99	16.03	12.32	17.95	14.16	12.43	11.93	9.95	14.07	8.3	13.26	14.17	19.71	20.47	23.21	27.62	18.86	29.59	22.37	18.31	23.39	18
Glipr2	ENSMUSG00000028480	GLI pathogenesis-related 2 [Source:MGI Symbol;Acc:MGI:1917770]	protein_coding	0.423434	0.00101974	2.99151	-0.01928	0.984226	0.00690538	0.130643	0.991253	0.00381543	-0.984165	6.34172e-27	26.1978	7.3	7.53	7.23	10.37	6.88	9.08	10.02	10.6	16.17	12.29	13.53	11.21	9.52	7.55	7.46	9.99	8.39	6.13	7.67	5.38	6.53	3.99	9.79	6.9	15.45	13.85	14.43	14.49	13.35	15.48	15.11	16.68	13.63	13.63
Gipc3	ENSMUSG00000034872	GIPC PDZ domain containing family, member 3 [Source:MGI Symbol;Acc:MGI:2387006]	protein_coding	0.423353	0.0378515	1.42192	0.0159789	0.99094	0.00395259	0.120606	0.991253	0.00381543	-1.0724	1.4419e-05	4.84107	0.78	1.1	0.75	2.07	1.25	0.65	1.58	1.98	1.87	1.72	2.36	2.42	0.87	1.27	0.92	1.32	1.2	1.15	1	0.61	1.31	0.43	0.77	1.06	3.04	2.55	3.27	1.2	1.74	2.39	2.82	2.8	2.19	1.32
Tctn1	ENSMUSG00000038593	tectonic family member 1 [Source:MGI Symbol;Acc:MGI:3603820]	protein_coding	0.423197	0.00164685	2.78335	0.00237247	0.998769	0.00053495	0.0822635	0.991253	0.00381543	-2.00443	1.10385e-61	60.9571	3.2	2.84	3.37	5.82	2.15	2.18	6	5.74	4.91	4.48	4.72	4.26	2.33	3.1	2.98	3.87	3.27	2.02	2.35	1.61	2.8	2.03	2.23	3.74	11.44	10.97	13.52	12.22	9.89	12.51	13.61	14.12	11.34	13.55
Rgs2	ENSMUSG00000026360	regulator of G-protein signaling 2 [Source:MGI Symbol;Acc:MGI:1098271]	protein_coding	0.423064	0.0347406	1.45916	0.0774831	0.824636	0.0837378	0.137056	0.991253	0.00381543	-0.678763	9.91669e-09	8.00363	6.65	5.78	10.48	11.01	6.09	10.56	9.49	15.5	15.66	7.94	37.75	59.06	14.12	12.49	5.35	6.44	3.34	3.98	3.97	4.66	4.76	2.5	6.54	5.64	10.89	9.42	14.38	50.37	6.29	50.04	12.23	17.8	10.48	12.34
Gm15675	ENSMUSG00000086825	predicted gene 15675 [Source:MGI Symbol;Acc:MGI:3783117]	lncRNA	0.422875	0.00705896	2.15126	0.00875867	0.992405	0.00331125	-0.0127427	0.991253	0.00381543	-1.62569	2.35138e-43	42.6287	11.71	15.37	13.15	21.55	14.2	10.43	24.24	21.35	23.56	26.07	16.04	21.76	5.41	9.31	8.83	8.36	12.39	8.83	7.55	7.66	7.92	8.23	7.75	11.05	38.05	42.4	47.67	42.42	34.94	48.3	46.23	49.62	41.76	38.78
Cdr2	ENSMUSG00000030878	cerebellar degeneration-related 2 [Source:MGI Symbol;Acc:MGI:1100885]	protein_coding	0.422081	0.0345491	1.46156	0.0499435	0.953459	0.0206979	-0.00182337	0.995037	0.00216095	-1.64878	3.51953e-09	8.45351	0.47	0.24	0.63	0.46	0.25	0.84	0.55	0.88	1.32	0.89	1.36	1.2	0.69	0.93	0.48	0.34	0.51	0.74	0.55	0.47	0.62	0.26	1.48	0.56	1.16	1.34	1.24	2.69	1.37	1.83	1.21	1.35	0.92	1.4
Hs3st1	ENSMUSG00000051022	heparan sulfate (glucosamine) 3-O-sulfotransferase 1 [Source:MGI Symbol;Acc:MGI:1201606]	protein_coding	0.417606	3.92329e-05	4.40635	0.0603235	0.933343	0.0299585	0.229534	0.991253	0.00381543	0.993462	4.77209e-26	25.3213	33.37	45.65	41.9	47.07	43.22	42.62	53.81	57.67	58.19	60.68	65.79	77.24	47.86	46.99	33.04	44.06	34.52	37.35	35.27	26.53	31.48	24.37	35.71	35.95	17.29	22.58	20.47	20.47	19.06	18.45	22.44	19.94	16	17.43
Blvrb	ENSMUSG00000040466	biliverdin reductase B (flavin reductase (NADPH)) [Source:MGI Symbol;Acc:MGI:2385271]	protein_coding	0.416798	0.000329464	3.48219	0.0163759	0.984226	0.00690538	0.0381831	0.991253	0.00381543	-1.4021	7.30996e-71	70.1361	25.5	23.46	32.48	26.75	22.29	35.72	36.28	40.06	40.73	44.54	49.63	35	32.45	24.78	23.81	29.43	21.77	23.46	30.58	18.42	25.04	16.43	28.75	22.48	76.16	65.96	78.45	71.2	61.73	64.47	78.3	73.45	68.62	58.84
Lmo2	ENSMUSG00000032698	LIM domain only 2 [Source:MGI Symbol;Acc:MGI:102811]	protein_coding	0.414268	1.20805e-06	5.91791	0.0194262	0.981559	0.00808344	0.0197167	0.991253	0.00381543	-1.43139	2.12219e-145	144.673	65.01	59.77	74.15	84.49	57.77	67.86	73.76	93.82	101.6	115.76	128.97	96.31	81.6	67.62	69.1	72.82	59.8	57.44	67.17	48.26	56.93	39.22	71.33	82.38	152.39	158.65	173.11	191.89	166.86	194.34	195.02	184.14	170.63	143.82
Nsmce1	ENSMUSG00000030750	NSE1 homolog, SMC5-SMC6 complex component [Source:MGI Symbol;Acc:MGI:1914961]	protein_coding	0.413246	8.06393e-05	4.09345	0.0209757	0.981272	0.00821041	0.0248619	0.991253	0.00381543	-1.6923	2.35761e-113	112.628	15.01	15.19	18.9	19.38	15.4	16.71	23.11	21.99	25.52	23.46	27.4	25.39	16.15	15.58	10.68	16.44	14.01	9.78	14.37	10.09	14.08	9.38	15.56	12.46	46.26	46.83	54.45	56.18	47.39	60.16	58.03	53.79	46.28	49.3
Kif22	ENSMUSG00000030677	kinesin family member 22 [Source:MGI Symbol;Acc:MGI:109233]	protein_coding	0.413096	0.0378515	1.42192	0.0476344	0.963726	0.0160466	0.0987715	0.991253	0.00381543	-0.10933	0.804266	0.0946006	3.36	0.93	3.07	1.1	3.56	5.39	4.5	8.44	6.44	2.79	15.65	10.91	3.99	4.54	1.82	2.38	1.44	1.02	0.76	1.91	1.54	1.37	3.6	2.12	2.39	3.04	2.93	2.49	2.63	5.56	2.68	1.8	2.38	2.13
Tbx6	ENSMUSG00000030699	T-box 6 [Source:MGI Symbol;Acc:MGI:102539]	protein_coding	0.412883	0.0297261	1.52686	-0.0232981	0.984226	0.00690538	0.0172555	0.991253	0.00381543	-1.13745	1.10149e-12	11.958	2.47	3.78	3.39	3.81	2.02	4.16	5.79	4.41	5.37	6.15	3.7	5.91	2.81	3.21	2.61	3.54	2.19	3.07	3.85	1.95	2.94	1.74	2.41	3.6	6.54	5.2	7.62	6.81	5.26	8.28	6.29	7.14	6.85	7.34
F630028O10Rik	ENSMUSG00000078122	RIKEN cDNA F630028O10 gene [Source:MGI Symbol;Acc:MGI:3641813]	lncRNA	0.412362	0.0412206	1.38489	0.00503066	0.998769	0.00053495	-0.0198383	0.991253	0.00381543	-1.20625	1.6177e-05	4.7911	0.22	0.31	0.34	0.72	0.58	0.42	1.25	0.72	1	1.54	0.74	0.84	0.37	0.13	0.46	0.56	0.3	0.49	0.23	0.32	0.44	0.66	0.27	0.4	1.01	0.66	0.83	1	1.69	0.88	1.09	1.15	1.1	0.86
C5ar2	ENSMUSG00000074361	complement component 5a receptor 2 [Source:MGI Symbol;Acc:MGI:2442013]	protein_coding	0.412166	0.0487533	1.312	-0.0629883	0.932535	0.0303348	-0.0230931	0.991253	0.00381543	-1.52746	7.71074e-09	8.1129	0.29	0.71	0.63	0.64	0.46	0.47	0.76	1.13	1.2	0.67	1.07	1.14	0.48	0.47	0.43	0.91	0.25	0.33	0.69	0.4	0.42	0.27	0.32	0.86	1.41	1.27	2.03	1.14	0.82	1.57	1.01	1.59	2.37	1.82
Calcrl	ENSMUSG00000059588	calcitonin receptor-like [Source:MGI Symbol;Acc:MGI:1926944]	protein_coding	0.411998	0.000407781	3.38957	0.0210705	0.984012	0.00699957	0.0419272	0.991253	0.00381543	-0.714538	1.33331e-19	18.8751	8.3	11.71	10.22	6.59	6.58	7.21	9.87	16.55	14.26	10.42	12.65	13.97	11.3	6.74	8.76	5.11	6.82	5.09	7.92	6.9	6.45	3.27	7.93	7.84	12.75	15.29	19.12	16.73	13.85	10.94	9.56	17.17	16.5	12.77
Gm49085	ENSMUSG00000115249	predicted gene, 49085 [Source:MGI Symbol;Acc:MGI:6118472]	lncRNA	0.411915	0.0487533	1.312	0.111548	0.817688	0.0874124	0.172269	0.991253	0.00381543	-0.182974	0.54229	0.265768	0.32	0.6	0.47	0.89	0.63	0.76	0.74	1.04	0.68	0.98	1.46	2.25	1.08	1.4	0.9	0.77	1.1	0.71	0.63	0.56	0.48	0.72	0.63	0.92	0.72	0.54	0.77	1.32	0.53	1.33	0.59	0.95	0.5	0.62
Mir22hg	ENSMUSG00000085148	Mir22 host gene (non-protein coding) [Source:MGI Symbol;Acc:MGI:1914348]	lncRNA	0.410721	0.0469315	1.32854	0.0408848	0.957665	0.0187863	0.0496293	0.991253	0.00381543	0.482579	0.0943589	1.02522	2.32	2.97	1.99	4.61	1.25	5.63	2.72	2.54	4.39	4	7.44	13.15	8.68	6.15	1.67	1.96	2.92	1.73	1.9	1.97	2.77	2.19	3.13	3.56	1	1.7	1.86	3.67	0.92	4.02	1.89	4.48	1.09	2.96
Tec	ENSMUSG00000029217	tec protein tyrosine kinase [Source:MGI Symbol;Acc:MGI:98662]	protein_coding	0.410255	4.82938e-05	4.31611	-0.0356617	0.935033	0.0291733	0.0544687	0.991253	0.00381543	-1.44597	6.14925e-141	140.211	33.14	27.66	40.59	44.09	33.34	32.18	50.26	45.98	49.07	57.95	48.97	50.86	31.95	37.02	33.73	29.1	33.3	31.16	26.65	27.81	35.65	25.27	35.63	36.71	67.57	70.76	80.22	75.8	74.04	86.85	85.86	79.7	74.22	86.83
Chek1	ENSMUSG00000032113	checkpoint kinase 1 [Source:MGI Symbol;Acc:MGI:1202065]	protein_coding	0.410183	0.0468207	1.32956	0.0536377	0.953884	0.0205044	-0.0513982	0.991253	0.00381543	-0.668978	0.0231285	1.63585	1.02	1.06	0.65	1.16	2.57	1.68	3.45	1.31	3.1	1.64	8.16	2.44	1.67	1.23	1.27	2.03	0.88	3.93	1.9	2.99	3.95	0.92	2.52	1.06	2.64	3.66	2.02	1.93	1.85	2.39	1.45	7.5	1.86	3
Hsd11b1	ENSMUSG00000016194	hydroxysteroid 11-beta dehydrogenase 1 [Source:MGI Symbol;Acc:MGI:103562]	protein_coding	0.41005	0.0125924	1.89989	0.0542146	0.954712	0.0201277	0.0858231	0.991253	0.00381543	-0.860021	5.24905e-08	7.27992	3.56	6.77	6.04	7.23	5.56	4.83	9.21	9.04	10.61	6.81	9.94	7.85	6.91	7.21	5.49	6.96	7.25	5.13	8.77	2.73	4.86	4.59	5.18	8.3	11.39	11.46	14.5	9.7	8.11	11.95	13.73	11.03	10.06	8.34
Lifr	ENSMUSG00000054263	LIF receptor alpha [Source:MGI Symbol;Acc:MGI:96788]	protein_coding	0.408109	0.0256632	1.59069	0.0798787	0.913892	0.0391053	0.0272243	0.991253	0.00381543	-3.97761	4.27718e-53	52.3688	0.16	0.26	0.01	0.13	0.07	0.14	0.23	0.54	0.86	0.43	0.13	0.24	0.04	0.08	0.06	0.06	0.04	0.04	0.07	0.04	0.03	0.11	0.03	0.03	3.19	6.08	3.15	2.06	2.88	2.51	2.92	5.22	3.53	3.57
Coq3	ENSMUSG00000028247	coenzyme Q3 methyltransferase [Source:MGI Symbol;Acc:MGI:101813]	protein_coding	0.407856	0.0127194	1.89553	0.0572143	0.952099	0.021318	0.0576325	0.991253	0.00381543	0.0581509	0.811271	0.0908343	2.25	2.63	2.76	2.52	2.81	3.71	4.85	4.57	4.93	5.79	5.61	3.64	3.88	3.26	2.37	5.43	4.35	4.84	4.22	2.54	3.33	2.84	2.04	4.63	2.8	2.46	3.31	1.62	2.97	1.91	2.75	3.52	3.03	1.49
Ctsl	ENSMUSG00000021477	cathepsin L [Source:MGI Symbol;Acc:MGI:88564]	protein_coding	0.407354	0.0511993	1.29074	-0.00494675	0.998769	0.00053495	0.032104	0.991253	0.00381543	-0.815082	0.000293293	3.5327	1.16	1.69	1.77	3.19	2.3	3.63	2.99	2.48	8.16	1.96	4.13	6.3	1.41	8.63	3.37	1.13	2.04	0.97	1.61	1.59	1.65	0.96	1.63	3.09	4.08	3.17	2.64	2.41	3.35	4.74	3.88	3.67	3.86	3.21
Bcl2a1d	ENSMUSG00000099974	B cell leukemia/lymphoma 2 related protein A1d [Source:MGI Symbol;Acc:MGI:1278325]	protein_coding	0.406707	0.0143845	1.8421	0.00992357	0.997479	0.00109623	0.035916	0.991253	0.00381543	0.0101114	0.962639	0.0165364	15.48	14.61	21.49	19.35	15.78	23.63	31.58	22.82	20.62	28.42	36.95	27.7	29.87	27.09	18.04	18.36	15.67	15.69	17.62	14.71	23.3	14.48	25.68	16.58	18.54	15.07	15.08	22.87	13.21	17.84	15.72	16.58	15.92	15.18
Lamp3	ENSMUSG00000041247	lysosomal-associated membrane protein 3 [Source:MGI Symbol;Acc:MGI:2441659]	protein_coding	0.406076	0.0417325	1.37953	-0.0509931	0.959977	0.0177391	-0.0382549	0.991253	0.00381543	-2.77757	1.22283e-35	34.9126	0.35	0.17	0.39	0.58	0.19	0.36	0.98	0.35	0.97	0.83	1.02	0.48	0.1	0.11	0.22	0.21	0.13	0.21	0.11	0.12	0.03	0.43	0.15	0.38	2.43	2.63	2.97	1.61	1.86	2.02	2.45	2.25	2.52	2.22
Gbe1	ENSMUSG00000022707	glucan (1,4-alpha-), branching enzyme 1 [Source:MGI Symbol;Acc:MGI:1921435]	protein_coding	0.406047	0.0162816	1.7883	0.0250376	0.981272	0.00821041	0.118943	0.991253	0.00381543	-1.15548	3.52242e-15	14.4532	2.62	4.23	3.43	5.7	3.56	3.23	5.54	5.45	6.4	6.43	7.31	6	4.54	4.67	3.94	4.89	6.34	3.81	3.4	3.34	3.98	2.71	2.95	5.42	8.4	7.4	9.19	9.16	7.46	8.69	9.8	8.87	8.95	8.76
Gm45053	ENSMUSG00000108368	predicted gene 45053 [Source:MGI Symbol;Acc:MGI:5753629]	TEC	0.405784	0.0386273	1.41311	0.122887	0.720022	0.142654	0.0637879	0.991253	0.00381543	-0.324154	0.376801	0.423887	0.36	0.5	0.54	1.2	0.68	1.05	2	0.92	0.97	0.94	1.91	3.66	1.4	2.08	0.72	0.83	1.16	0.79	1.48	0.43	0.45	0.87	0.71	1.26	0.97	1.08	0.84	1.82	0.82	2.94	1.48	0.8	0.78	0.69
P2ry10b	ENSMUSG00000054293	purinergic receptor P2Y, G-protein coupled 10B [Source:MGI Symbol;Acc:MGI:2441814]	protein_coding	0.405684	0.000272038	3.56537	0.0881479	0.7878	0.103584	-0.0192915	0.991253	0.00381543	-1.24135	2.14402e-69	68.6688	7.35	7.74	11.65	11.58	7.74	8.72	13.37	11.81	16.86	13.12	10.26	14.41	10.16	11.81	8.69	11.19	12.43	7.65	7.24	7.64	7.28	6.51	12.2	10.53	21.73	19.9	22.69	22.36	20.34	22.4	20.04	18.93	17.62	18.43
Saraf	ENSMUSG00000031532	store-operated calcium entry-associated regulatory factor [Source:MGI Symbol;Acc:MGI:1915137]	protein_coding	0.405301	0.00169818	2.77002	-0.048135	0.959977	0.0177391	0.0745636	0.991253	0.00381543	-0.694866	1.08589e-09	8.96421	7.34	6.53	7.74	8.81	6.72	8.35	8.43	9.7	11.63	10.26	12.6	18.73	12.04	7.57	5.95	7.24	4.16	5.32	5.9	4.49	7.31	2.8	11.55	3.75	8.7	9.7	12.12	12.75	9.33	14.73	10.49	14.05	9.62	11.45
Pafah1b3	ENSMUSG00000005447	platelet-activating factor acetylhydrolase, isoform 1b, subunit 3 [Source:MGI Symbol;Acc:MGI:108414]	protein_coding	0.404231	0.00266983	2.57352	0.114885	0.764844	0.116427	0.0554048	0.991253	0.00381543	-1.1168	4.60269e-28	27.337	24.48	28.63	18.59	24.01	20.86	22.47	33.2	27.5	33.21	37.46	36.14	40.13	21.24	18.67	19.99	29.24	14.86	18.16	19.89	12.18	24.08	13.77	23.44	21.3	50.47	44.62	59.15	49.74	48.98	52.57	53.67	54.83	45.63	44.99
Sbk1	ENSMUSG00000042978	SH3-binding kinase 1 [Source:MGI Symbol;Acc:MGI:2135937]	protein_coding	0.40375	9.49295e-05	4.0226	0.0159359	0.982711	0.00757401	0.0604671	0.991253	0.00381543	-1.86637	0	294.605	34.71	31.95	36.07	37.38	28.55	38.56	32.27	43.33	66.2	66.32	78.15	54.19	36.45	28.6	26.2	40.1	31.99	22.79	29	24.28	29.28	14.04	30.44	39.45	117.47	105.21	132.84	121.39	108.79	141.68	137.04	129.51	118.91	104.53
Cebpzos	ENSMUSG00000062691	CCAAT/enhancer binding protein (C/EBP), zeta, opposite strand [Source:MGI Symbol;Acc:MGI:1915804]	protein_coding	0.403486	0.0136888	1.86364	0.0214664	0.986982	0.00569087	0.0845321	0.991253	0.00381543	-0.000607427	0.997683	0.00100743	13.78	11.86	19.89	16.79	16.18	14.61	23.09	23.73	24.51	25.41	18.23	26.79	20.21	18.28	18.79	21.77	18.79	17.43	15.76	13.77	17.58	11.68	18.92	18.74	14.06	16.74	14.53	16.7	14.85	15.54	17.47	17.43	18.64	10.91
2610035D17Rik	ENSMUSG00000087259	RIKEN cDNA 2610035D17 gene [Source:MGI Symbol;Acc:MGI:1919636]	lncRNA	0.40292	0.00199044	2.70105	0.37996	9.45441e-05	4.02437	0.0934866	0.991253	0.00381543	-0.581313	3.20943e-09	8.49357	7.55	9.08	9.98	10.34	8.8	9.58	12.56	13.61	11.01	15.7	16.74	16.79	11.97	14.35	11.85	8.59	9.91	10.19	9.44	8.11	11.24	7.6	10.17	9.73	21.86	16.68	19.88	24.5	23.56	23.04	17.94	14.23	12.96	12.04
Gm37465	ENSMUSG00000102423	predicted gene, 37465 [Source:MGI Symbol;Acc:MGI:5610693]	TEC	0.401555	0.0498231	1.30257	0.0351281	0.966303	0.0148867	-0.0528027	0.991253	0.00381543	-0.194106	0.652813	0.185211	0.42	0.34	0.22	0.52	0.38	0.25	1.08	1.01	0.76	0.39	0.71	0.74	0.17	0.3	0.54	0.25	0.6	0.31	0.38	0.46	0.13	0.8	0.23	0.59	0.5	0.53	0.44	0.33	0.39	0.46	0.45	0.55	0.32	0.45
B930059L03Rik	ENSMUSG00000113361	RIKEN cDNA B930059L03 gene [Source:MGI Symbol;Acc:MGI:2442724]	lncRNA	0.401076	0.0548257	1.26102	0.0333937	0.966235	0.0149171	0.0737226	0.991253	0.00381543	-0.00717378	0.98842	0.00505842	0.84	0.53	0.34	0.69	0.45	0.58	1.24	0.81	1.3	1.23	0.93	1.54	0.42	1.09	0.55	0.62	1.34	0.77	0.4	0.34	0.31	0.89	0.58	0.49	0.54	0.64	0.4	0.62	0.6	0.92	0.88	0.37	0.6	0.28
Amz2	ENSMUSG00000020610	archaelysin family metallopeptidase 2 [Source:MGI Symbol;Acc:MGI:104837]	protein_coding	0.400512	0.00370075	2.43171	0.00985988	0.994356	0.00245824	-0.0535294	0.991253	0.00381543	-1.22224	6.00112e-23	22.2218	5.91	5.29	9.11	9.34	8.07	9.48	11.03	13.23	12.56	10.67	11.49	9.92	8.7	6.52	8.01	9.47	6.95	8.31	9.12	5.45	8.12	7.3	5.88	9.58	15.82	17.94	22.33	19.32	16.26	20.8	20.94	18.63	18.07	15.45
Nuf2	ENSMUSG00000026683	NUF2, NDC80 kinetochore complex component [Source:MGI Symbol;Acc:MGI:1914227]	protein_coding	0.399211	0.0517715	1.28591	0.11587	0.7878	0.103584	-0.0183996	0.991253	0.00381543	0.100832	0.822081	0.0850855	1.57	0.7	1.81	1.12	0.82	2.38	1.38	3.24	2.48	1.86	6.21	3	1.65	1.48	0.96	1.37	0.25	0.98	0.79	0.87	1.61	0.8	2.21	0.13	2.01	1.85	1.39	1.99	1.29	1.39	1.54	0.76	0.94	0.69
Slc52a3	ENSMUSG00000027463	solute carrier protein family 52, member 3 [Source:MGI Symbol;Acc:MGI:1916948]	protein_coding	0.399183	0.0505078	1.29664	-0.034359	0.977951	0.00968308	0.015482	0.991253	0.00381543	-2.18157	8.47239e-21	20.072	0.3	0.42	1.18	0.84	0.45	0.89	0.66	0.9	1.65	1.05	1.7	2.18	0.54	0.19	0.17	0.47	0.35	0.43	0.19	0.45	0.41	0.17	0.19	0.43	1.59	2.54	3.31	3.51	2.1	3.4	2.37	3.9	2.55	2.6
Gm29675	ENSMUSG00000113515	predicted gene, 29675 [Source:MGI Symbol;Acc:MGI:5588834]	lncRNA	0.39883	0.050429	1.29732	0.0578831	0.771128	0.112873	0.166432	0.991253	0.00381543	-0.0219889	0.959168	0.0181051	0.32	0.65	0.59	0.76	0.6	0.89	0.71	1.06	0.87	0.62	2.04	3.22	2.07	2.77	0.54	0.63	0.49	0.59	0.63	0.28	0.34	0.42	0.81	0.61	0.47	0.35	0.46	4.13	0.41	4.74	0.75	0.52	0.48	0.27
Plcl1	ENSMUSG00000038349	phospholipase C-like 1 [Source:MGI Symbol;Acc:MGI:3036262]	protein_coding	0.398406	0.0345491	1.46156	0.0632162	0.913892	0.0391053	-0.0132547	0.991253	0.00381543	-1.06562	0.00326109	2.48664	0.82	0.08	0.04	0.14	0.08	0.08	0.13	0.36	0.15	0.31	0.31	0.3	0.03	0.11	0.15	0.04	0.08	0.01	0.79	0.05	0.08	0.01	0.15	0.09	0.38	0.19	0.25	0.52	0.31	0.16	0.22	0.19	0.22	0.53
Psat1	ENSMUSG00000024640	phosphoserine aminotransferase 1 [Source:MGI Symbol;Acc:MGI:2183441]	protein_coding	0.396297	0.016903	1.77204	0.0161502	0.990701	0.00405758	0.108031	0.991253	0.00381543	-0.668311	1.67792e-06	5.77523	7.41	4.94	9.42	12.21	7.49	14.98	10.48	12.12	10.64	10.7	16.01	14.69	9.46	7.37	5.56	10.23	9.54	8.17	8.29	6.53	8.43	3.96	7.77	9.82	11.46	12.93	14.49	13.55	9.39	12.02	12.72	14.25	10.74	9.93
Sag	ENSMUSG00000056055	S-antigen, retina and pineal gland (arrestin) [Source:MGI Symbol;Acc:MGI:98227]	protein_coding	0.395365	0.0458862	1.33832	0.0867044	0.896953	0.0472301	0.00976721	0.991253	0.00381543	0.12406	0.634025	0.197893	1.83	1.6	3.2	3.63	2.97	3.21	4.68	5	2.63	4.32	4.22	2.62	2.21	2.15	2.65	2.9	3.02	3.41	2.68	2.32	2.16	2.7	3.07	3.3	2.53	2.56	2.09	3.59	1.6	3.73	2.82	2.74	2.22	2.23
Ovgp1	ENSMUSG00000074340	oviductal glycoprotein 1 [Source:MGI Symbol;Acc:MGI:106661]	protein_coding	0.394906	0.064247	1.19215	0.121094	0.819361	0.0865249	0.0231622	0.991253	0.00381543	-1.01354	0.000245986	3.60909	1.16	1.76	1.92	2.06	1.98	0.77	5.69	1.52	2.34	2.52	1.82	3.93	1.68	1.55	1.51	2.13	0.44	2.81	0.81	1.9	0.88	1.47	0.44	1.72	3.23	2.75	4.65	2.76	2.61	4.84	3.31	4.21	3.08	2.33
Ctnnd1	ENSMUSG00000034101	catenin (cadherin associated protein), delta 1 [Source:MGI Symbol;Acc:MGI:105100]	protein_coding	0.39454	0.055618	1.25478	0.107542	0.852231	0.0694427	0.122641	0.991253	0.00381543	0.0464217	0.888564	0.0513113	0.78	1.26	0.82	1.94	1.57	0.95	1.21	1.76	3.61	1.46	2.07	2.58	1.6	1.38	1.3	1.64	1.87	1.12	1.76	0.84	1.27	0.61	2.64	1.62	1.31	1.17	1.48	1.9	1.17	2.74	0.98	2.33	1.16	1.35
Gm11690	ENSMUSG00000085844	predicted gene 11690 [Source:MGI Symbol;Acc:MGI:3652329]	lncRNA	0.394396	0.0302421	1.51939	-0.0581139	0.953459	0.0206979	-0.0578202	0.991253	0.00381543	-4.19009	9.3961e-50	49.0271	0.17	0.19	0.34	0.41	0.18	0.23	0.58	0.55	0.78	0.96	1.11	0.46	0.06	0.07	0.17	0.11	0.08	0.17	0.49	0.09	0	0.15	0.63	0.22	5.86	6.65	7.04	5.91	4.93	4.95	7.5	8.43	7.42	6.84
C730034F03Rik	ENSMUSG00000079242	RIKEN cDNA C730034F03 gene [Source:MGI Symbol;Acc:MGI:2441921]	lncRNA	0.394374	0.0646183	1.18964	0.0335024	0.9745	0.011218	0.0710922	0.991253	0.00381543	-0.601547	0.00792465	2.10102	2.47	2.9	2.7	3.58	3.24	5.28	5.03	2.98	5.2	4.68	8.21	12.23	6.15	6.96	2.54	2.28	2.95	2.75	3.87	2.31	2.01	2.81	4.49	2.68	3.32	3.94	5.03	7.09	3.39	9.18	3.91	4.88	4.76	4.34
Tiparp	ENSMUSG00000034640	TCDD-inducible poly(ADP-ribose) polymerase [Source:MGI Symbol;Acc:MGI:2159210]	protein_coding	0.39421	0.013505	1.86951	0.0121307	0.992405	0.00331125	0.1676	0.991253	0.00381543	-0.805139	1.24884e-20	19.9035	6.2	6.77	6.75	8.33	7.25	7.56	10.04	8.42	8.89	9.41	11.5	16.12	9.43	13.03	7.45	7.75	7.01	7	5.37	5.83	7.34	5.12	7.93	7.61	9.35	11.6	11.6	13.97	9.45	14.26	11.73	11.72	14.12	10.69
Utp14b	ENSMUSG00000079470	UTP14B small subunit processome component [Source:MGI Symbol;Acc:MGI:2445092]	protein_coding	0.393886	5.72057e-05	4.24256	0.0850634	0.856058	0.0674968	0.133479	0.991253	0.00381543	-0.734201	3.04773e-19	18.516	4.02	3.32	4.05	4.25	3.07	3.64	4.55	4.95	5.63	4.94	5.78	7.56	3.76	4.14	3.61	3.81	3.73	3.46	2.58	2.94	3.24	2.38	3.07	3.89	6.15	5.83	7.29	5.49	6.11	6.27	5.42	5.7	5.58	5.62
Utp14b	ENSMUSG00000079470	UTP14B small subunit processome component [Source:MGI Symbol;Acc:MGI:2445092]	protein_coding	0.393886	5.72057e-05	4.24256	0.0850634	0.856058	0.0674968	0.133479	0.991253	0.00381543	-0.734201	3.04773e-19	18.516	4.02	3.32	4.05	4.25	3.07	3.64	4.55	4.95	5.63	4.94	5.78	7.56	3.76	4.14	3.61	3.81	3.73	3.46	2.58	2.94	3.24	2.38	3.07	3.89	6.15	5.83	7.29	5.49	6.11	6.27	5.42	5.7	5.58	5.62
Zfp36	ENSMUSG00000044786	zinc finger protein 36 [Source:MGI Symbol;Acc:MGI:99180]	protein_coding	0.393497	0.0654437	1.18413	0.0993834	0.845268	0.0730056	0.133733	0.991253	0.00381543	-0.946808	9.66543e-40	39.0148	73.93	79.67	86.5	98.25	75.87	111.39	103.77	95.93	130.42	108.94	215.02	298.82	139.31	167.56	75.42	100.99	66.64	63.24	74.72	54.48	70.09	53.02	111.69	80.14	138.14	147.56	165.43	304.37	130.74	346.82	161.69	156.28	156.36	136.92
D430020J02Rik	ENSMUSG00000112980	RIKEN cDNA D430020J02 gene [Source:MGI Symbol;Acc:MGI:2442237]	lncRNA	0.393299	0.0657832	1.18189	0.00979701	0.997528	0.00107476	-0.0350796	0.991253	0.00381543	-1.33744	3.76631e-09	8.42408	0.71	0.61	0.95	1.8	0.78	0.56	1.37	1.14	2.18	1.75	2.19	1.26	1.1	0.75	0.4	0.94	0.83	0.59	0.75	0.72	0.94	0.64	0.98	0.66	2.37	1.68	2.68	2.38	1.78	2.8	2.52	2.63	2.28	1.94
Gm8251	ENSMUSG00000091844	predicted gene 8251 [Source:MGI Symbol;Acc:MGI:3647616]	protein_coding	0.392262	0.0425339	1.37126	0.0298426	0.981272	0.00821041	-0.0512623	0.991253	0.00381543	-1.89638	4.22962e-11	10.3737	0.13	0.01	0.14	0.05	0.11	0.1	0.16	0.22	0.15	0.25	0.1	0.3	0.06	0.11	0.15	0.18	0.1	0.14	0.17	0.17	0.1	0.09	0.14	0.1	0.34	0.45	0.34	0.22	0.3	0.44	0.29	0.37	0.37	0.33
Sat1	ENSMUSG00000025283	spermidine/spermine N1-acetyl transferase 1 [Source:MGI Symbol;Acc:MGI:98233]	protein_coding	0.39088	0.00350798	2.45494	0.0568912	0.952681	0.0210527	0.109478	0.991253	0.00381543	-0.564756	7.943e-08	7.10002	73.9	95.55	88.3	102.09	79.84	126.44	134.7	98.9	132.23	115.91	174.07	193.53	129.7	120.23	64.17	91.5	70.74	73.29	82.3	56.7	75.91	52.85	116.45	71.85	109.96	109.73	136.13	206.77	96.94	222.02	138.42	146.69	109.26	110.02
4833418N02Rik	ENSMUSG00000085287	RIKEN cDNA 4833418N02 gene [Source:MGI Symbol;Acc:MGI:1921847]	lncRNA	0.390538	0.0612293	1.21304	0.078654	0.910369	0.0407825	0.0984133	0.991253	0.00381543	-0.0021173	0.995003	0.0021757	1.34	2.4	2.03	2.72	2.48	2.26	4.32	2.89	3.57	3.28	3.3	5.02	2.63	3.32	2.72	2.73	3.13	2.9	2.65	1.21	1.34	2.53	2.22	2.3	2.37	2.47	1.88	3.13	2.14	2.76	2.27	2.29	2.81	1.51
Ptgr1	ENSMUSG00000028378	prostaglandin reductase 1 [Source:MGI Symbol;Acc:MGI:1914353]	protein_coding	0.390356	0.0429157	1.36738	0.0183135	0.978002	0.00966032	0.0454731	0.991253	0.00381543	0.418287	0.411155	0.385994	0.4	0.15	0.38	0.22	0.53	0.79	0.51	0.77	0.78	1.3	1.82	1.28	0.69	0.44	0.66	0.63	0.44	0.36	0.43	0.43	0.54	0.15	0.72	0.35	0.37	0.45	0.11	0.39	0.21	0.25	0.17	0.18	0.09	0.54
Arhgap33	ENSMUSG00000036882	Rho GTPase activating protein 33 [Source:MGI Symbol;Acc:MGI:2673998]	protein_coding	0.389863	0.0509057	1.29323	0.0794454	0.913892	0.0391053	-0.0397727	0.991253	0.00381543	-0.645783	7.25598e-05	4.1393	2.73	2.94	2.72	4.49	3.27	2.89	5.79	5.81	3.35	3.12	7.08	3.87	2.43	2.24	2.79	3.55	3.25	2.41	3.09	1.73	2.34	4.23	3.12	2.34	4.74	5.4	5.6	3.79	2.89	4.34	4.66	7.58	2.63	4.76
Megf9	ENSMUSG00000039270	multiple EGF-like-domains 9 [Source:MGI Symbol;Acc:MGI:1918264]	protein_coding	0.389839	0.0267179	1.5732	-0.0425164	0.966235	0.0149171	0.0656905	0.991253	0.00381543	-1.28142	9.58238e-22	21.0185	2.24	1.39	1.56	2.19	1.25	1.41	2.7	1.96	3.61	2.46	3.42	2.71	1.53	1.84	1.64	1	0.86	0.94	1.28	2.09	1.28	0.66	1.54	2.17	3.52	2.82	3.7	3.93	2.94	4.88	3.61	4.83	4.03	3.07
H2bc12	ENSMUSG00000062727	H2B clustered histone 12 [Source:MGI Symbol;Acc:MGI:2448399]	protein_coding	0.389722	0.0615752	1.21059	0.0299661	0.978211	0.00956738	-0.0215347	0.991253	0.00381543	-0.537192	0.110382	0.957104	59.22	37.46	62.62	22.84	45.4	63.56	62.06	88.37	75.01	71.31	215.74	110.22	59.5	44.05	19.78	38.88	25.88	15.75	28.12	36.12	42.73	19.88	59.07	16.47	75.2	60.05	63.88	101.93	61.89	92.02	80.87	54.38	35.16	73.42
Neil3	ENSMUSG00000039396	nei like 3 (E. coli) [Source:MGI Symbol;Acc:MGI:2384588]	protein_coding	0.389526	0.0597638	1.22356	-0.00165995	0.998769	0.00053495	-0.00724828	0.991253	0.00381543	-0.108648	0.825212	0.0834344	0.74	0.56	1.45	0.61	0.4	0.68	1.52	0.86	3.19	1.51	3.54	0.97	0.35	0.44	0.13	1.17	3.19	0.23	0.35	0.38	0.25	0.1	0.79	0.79	0.77	0.79	0.59	0.35	0.51	0.94	0.65	0.48	0.1	1.3
Rnf122	ENSMUSG00000039328	ring finger protein 122 [Source:MGI Symbol;Acc:MGI:1916117]	protein_coding	0.388789	5.05711e-09	8.2961	-0.0327101	0.948156	0.02312	0.0425642	0.991253	0.00381543	-0.972309	3.32757e-79	78.4779	16.4	19.52	21.17	23.83	16.34	22.06	25.58	29.44	27.77	27	33.45	30.07	19.85	19.36	17.79	21.66	16.57	17.76	18.31	14.61	18.52	11.35	18.52	18.59	35.23	35.24	42.54	37.98	35.2	37.52	40.67	43.37	36.71	36.61
Cyp4f18	ENSMUSG00000003484	cytochrome P450, family 4, subfamily f, polypeptide 18 [Source:MGI Symbol;Acc:MGI:1919304]	protein_coding	0.388717	3.93006e-11	10.4056	0.0838268	0.852231	0.0694427	0.0745805	0.991253	0.00381543	-0.0268746	0.711131	0.148051	112.93	100.65	124.13	116.05	100.42	117.19	127.72	142.36	166.33	167.09	173.15	153.18	126.73	115.25	113.28	117.4	91.89	93.23	99.27	95.4	102.7	66.79	111.81	102.93	97.86	98.69	118.74	122.15	97.74	128.61	125.71	106.93	101.06	94.96
C1galt1	ENSMUSG00000042460	core 1 synthase, glycoprotein-N-acetylgalactosamine 3-beta-galactosyltransferase, 1 [Source:MGI Symbol;Acc:MGI:2151071]	protein_coding	0.388247	2.16813e-12	11.6639	0.0754924	0.809516	0.0917745	0.0795907	0.991253	0.00381543	-0.866708	2.53852e-63	62.5954	16	17.46	20.19	18.72	16.29	19.4	22.76	22.93	28.52	24.76	27.18	26.25	17.46	18.74	15.55	17.78	17.14	16.35	15.99	12.17	16.56	10.45	17.35	19.7	32.75	30.79	33.48	32.05	31.08	32.19	32.85	35.94	30.21	25.77
Slc26a11	ENSMUSG00000039908	solute carrier family 26, member 11 [Source:MGI Symbol;Acc:MGI:2444589]	protein_coding	0.388089	0.00806462	2.09342	-0.0959733	0.871169	0.0598977	0.0207742	0.991253	0.00381543	-1.20128	2.17788e-24	23.662	7.59	3.89	3.83	4.01	5.67	6.63	4.73	12.01	7.34	8.32	9.26	7.89	6.46	7.09	5.46	4.04	5.16	3.45	3.38	3.79	7.58	4.7	7.93	5.95	5.94	12.71	14.15	8.21	9.11	12.36	10.09	11.07	9.8	9.4
Cd55	ENSMUSG00000026399	CD55 molecule, decay accelerating factor for complement [Source:MGI Symbol;Acc:MGI:104850]	protein_coding	0.387616	9.27362e-07	6.03275	0.019618	0.977742	0.00977569	-0.0319214	0.991253	0.00381543	-1.96104	6.8268e-230	229.166	83.73	108.84	91.77	122.94	87.98	89.57	127.74	116.8	146.45	137.44	135	145.3	50.54	61.4	44.7	54.52	61.19	46.27	55.59	41.62	52.67	45.62	53.9	69.54	298.48	302.62	361.48	346.16	307.44	374.44	353.66	375.95	307.25	308
Gm44829	ENSMUSG00000109157	predicted gene 44829 [Source:MGI Symbol;Acc:MGI:5753405]	TEC	0.386963	0.0590422	1.22884	-0.0300273	0.973551	0.0116412	-0.0140351	0.991253	0.00381543	0.17384	0.643935	0.191158	0.86	1.19	0.75	1.07	1.07	0.72	1.47	1.45	1.53	1.79	1.43	1.75	0.69	2.21	0.97	0.92	1.07	1.47	0.93	1.34	0.93	1.58	0.74	1.33	0.52	0.91	0.53	0.99	0.5	0.69	1.13	0.86	0.4	0.44
St6gal1	ENSMUSG00000022885	beta galactoside alpha 2,6 sialyltransferase 1 [Source:MGI Symbol;Acc:MGI:108470]	protein_coding	0.38637	3.05361e-05	4.51519	0.0931471	0.843059	0.0741422	0.10744	0.991253	0.00381543	-1.5315	1.47886e-242	241.83	40.52	37.94	48.37	48.02	35.14	42.53	44.83	53.07	62.1	72.16	68.53	65.54	44.3	38.77	36.07	35.37	31.17	32.36	36.32	26.95	33.77	18.63	40.19	34.45	121.71	108.79	117.61	122.91	145.11	114.53	121.77	117.08	109.36	110.27
Slc14a1	ENSMUSG00000059336	solute carrier family 14 (urea transporter), member 1 [Source:MGI Symbol;Acc:MGI:1351654]	protein_coding	0.386359	0.0345491	1.46156	0.125765	0.781755	0.106929	0.190001	0.991253	0.00381543	-0.819808	0.00712317	2.14733	5.79	11.15	9.16	15.08	9.86	6.46	11.09	17.5	14.22	17.19	15.94	13.61	13.27	11.3	10.75	11.21	12.42	7.43	11	4.08	7.04	6.67	5.33	9.65	21.96	19.12	23.17	25.37	26.25	25.56	22.75	21.18	24.04	9.79
Fxyd5	ENSMUSG00000009687	FXYD domain-containing ion transport regulator 5 [Source:MGI Symbol;Acc:MGI:1201785]	protein_coding	0.386048	0.00234553	2.62976	0.0621342	0.940396	0.0266892	0.0236075	0.991253	0.00381543	-1.06255	5.77954e-35	34.2381	41.86	42.56	47.7	67.06	35.94	52.26	45.83	55.87	62.25	78.62	93.16	69.24	57.16	44.82	32.71	50.94	40.37	28.22	38.78	32.6	46.84	20.95	38.47	41.28	82.08	79.12	85.62	122.84	119.81	114.6	118.67	95.59	101.4	84.86
Col27a1	ENSMUSG00000045672	collagen, type XXVII, alpha 1 [Source:MGI Symbol;Acc:MGI:2672118]	protein_coding	0.385931	0.0718105	1.14381	0.0437	0.966303	0.0148867	0.000991946	0.995595	0.00191709	-2.17629	1.00171e-16	15.9993	0.52	0.55	0.79	0.65	0.23	0.35	0.81	0.69	0.89	0.68	1.35	0.73	0.16	0.08	0.06	0.28	0.31	0.19	0.34	0.05	0.41	0.04	0.04	0.1	1.68	1.96	2.24	2	2.65	2.15	1.69	1.85	1.67	2.65
Chchd10	ENSMUSG00000049422	coiled-coil-helix-coiled-coil-helix domain containing 10 [Source:MGI Symbol;Acc:MGI:2143558]	protein_coding	0.385281	0.010554	1.97658	0.0297336	0.981041	0.00831305	0.0629411	0.991253	0.00381543	-0.536881	1.36595e-05	4.86457	101.94	63.2	94.63	111.26	60.45	92.37	94.61	92.53	117.4	134.2	181.24	138.11	103.51	84.35	80.96	94.32	75.38	53.25	79.93	64.45	72.79	31.07	83.31	104.15	114.85	113.98	111.36	133.41	130.04	119.54	106.5	123.2	147.61	109.29
Abcb4	ENSMUSG00000042476	ATP-binding cassette, sub-family B (MDR/TAP), member 4 [Source:MGI Symbol;Acc:MGI:97569]	protein_coding	0.385046	0.0748039	1.12608	0.0986187	0.868263	0.0613488	-0.0217928	0.991253	0.00381543	0.149447	0.682345	0.165996	0.53	0.89	0.82	1.27	1.46	0.93	1.75	1.46	1.26	2.15	1.8	1.23	1.17	1.19	1	0.75	0.59	1.04	1.34	0.61	0.67	0.87	0.66	1.77	0.86	0.94	0.84	1.22	0.73	1.03	0.77	0.58	0.67	0.58
Dusp5	ENSMUSG00000034765	dual specificity phosphatase 5 [Source:MGI Symbol;Acc:MGI:2685183]	protein_coding	0.383713	0.0750989	1.12437	0.229562	0.274034	0.562195	-0.0173837	0.991253	0.00381543	-0.392227	0.142639	0.845762	1.18	1.33	3.27	2.67	2.15	2.57	2.12	3.73	2.89	3.09	5.58	5.6	1.91	1.61	2.07	2.38	2.11	1.81	0.87	1.3	4.87	0.95	2.15	1.97	3.07	3.53	4.63	4.71	3.3	3.83	3.71	2.91	3.32	2.31
Ier2	ENSMUSG00000053560	immediate early response 2 [Source:MGI Symbol;Acc:MGI:104815]	protein_coding	0.383702	0.0638267	1.195	0.140739	0.636455	0.196232	0.199887	0.991253	0.00381543	-1.67444	5.89188e-45	44.2297	18.87	13.57	17.15	23.09	13.32	24.72	24.09	21.08	29.45	21.7	58.55	86.64	31.57	34.27	14.83	22.29	14.16	13.51	15.41	11.7	15.71	7.74	22.91	15.96	50.96	58.79	70.88	142.08	53.71	165.61	57.94	54.51	57.43	45.01
Enpp1	ENSMUSG00000037370	ectonucleotide pyrophosphatase/phosphodiesterase 1 [Source:MGI Symbol;Acc:MGI:97370]	protein_coding	0.383605	0.0064034	2.19359	0.0441505	0.928225	0.0323468	0.0680639	0.991253	0.00381543	-2.07807	1.67831e-174	173.775	4.96	4.38	3.39	4.74	3.54	4.75	4.32	5.26	7.93	5.23	7.93	7.14	4.59	3.94	2.43	5.76	3.22	2.82	2.34	2.89	3.23	2.7	3.95	4.48	16.79	16.19	17.84	16.37	15.98	17.22	17.7	18.52	15.87	14.36
Gm47196	ENSMUSG00000113012	predicted gene, 47196 [Source:MGI Symbol;Acc:MGI:6095990]	TEC	0.382347	0.0556481	1.25455	0.104134	0.866472	0.0622456	0.0807991	0.991253	0.00381543	-1.97184	2.49273e-11	10.6033	0.09	0.26	0.34	0.57	0.52	0.63	0.85	0.55	0.88	1.17	1.21	1.01	0.88	1.25	0.48	0.52	0.53	0.62	0.27	0.04	0.82	0.48	0.58	0.36	1.88	2	1.75	2.99	2.05	2.07	2.56	2.07	1.53	1.35
Gm3625	ENSMUSG00000118449	predicted gene 3625 [Source:MGI Symbol;Acc:MGI:3781801]	lncRNA	0.382254	0.067632	1.16985	0.124182	0.761476	0.118344	0.147445	0.991253	0.00381543	0.125052	0.702539	0.153329	0.88	1.14	1.23	1.63	1.56	1.64	1.7	2.67	1.47	2.07	2.24	3.19	2.12	3.05	1.64	2.04	1.58	1.32	1.15	1.07	1.4	1.51	1.46	1.72	1.25	1.49	0.97	2.59	1.21	2.48	1.43	1.77	1.28	0.59
Palm	ENSMUSG00000035863	paralemmin [Source:MGI Symbol;Acc:MGI:1261814]	protein_coding	0.381497	0.0712249	1.14737	0.0719846	0.922878	0.0348555	0.0173393	0.991253	0.00381543	-1.69995	1.01296e-10	9.99441	0.43	0.73	0.53	0.85	0.69	0.75	0.83	1.22	0.97	0.8	1.42	1.56	0.28	0.61	0.34	1.05	0.43	0.24	1.39	0.13	0.71	0.16	1.95	0.32	1.59	2.12	1.93	2.1	2.38	2.34	2.49	2.24	2.16	1.69
Sapcd2	ENSMUSG00000026955	suppressor APC domain containing 2 [Source:MGI Symbol;Acc:MGI:1919330]	protein_coding	0.381388	0.0328631	1.48329	-0.0165027	0.981272	0.00821041	0.083546	0.991253	0.00381543	-0.250042	0.628456	0.201725	0.4	0.42	0.64	0.31	0.82	0.22	0.53	1.52	2.21	2.03	4.35	1.08	0.92	1.14	0.05	0.65	0.2	0.16	0.41	0.11	0.23	0.22	0.04	1.07	0.51	0.1	0.73	0.73	0.26	1.64	0.42	0.17	0.23	0.26
Txk	ENSMUSG00000054892	TXK tyrosine kinase [Source:MGI Symbol;Acc:MGI:102960]	protein_coding	0.378639	0.0806532	1.09338	0.0921719	0.821385	0.0854535	0.04568	0.991253	0.00381543	-0.135904	0.707306	0.150392	0.69	1.21	0.83	2.08	1.18	0.59	1.42	1.03	1.54	2.43	2.55	3.56	0.97	1.01	1.16	0.83	1.4	0.62	0.67	0.67	0.78	0.88	0.77	0.87	1	0.82	1.14	2.09	1	3.28	2	1.22	1.08	1.05
Ms4a4c	ENSMUSG00000024675	membrane-spanning 4-domains, subfamily A, member 4C [Source:MGI Symbol;Acc:MGI:1927656]	protein_coding	0.378426	0.00248517	2.60464	-0.109638	0.720022	0.142654	-0.135745	0.991253	0.00381543	-1.7887	4.34177e-290	289.362	57.24	71.03	79.67	67.58	66.54	64.7	141.62	93.86	141.55	92.96	75.15	152.94	60.88	70.54	30.69	60.19	51.44	59.62	72.97	42.03	68.69	40.93	86.45	54.43	226.73	218.97	263.01	207.84	186.73	274.51	268.1	259.88	223.2	227.7
Ms4a4c	ENSMUSG00000024675	membrane-spanning 4-domains, subfamily A, member 4C [Source:MGI Symbol;Acc:MGI:1927656]	protein_coding	0.378426	0.00248517	2.60464	-0.109638	0.720022	0.142654	-0.135745	0.991253	0.00381543	-1.7887	4.34177e-290	289.362	57.24	71.03	79.67	67.58	66.54	64.7	141.62	93.86	141.55	92.96	75.15	152.94	60.88	70.54	30.69	60.19	51.44	59.62	72.97	42.03	68.69	40.93	86.45	54.43	226.73	218.97	263.01	207.84	186.73	274.51	268.1	259.88	223.2	227.7
Cyp2d22	ENSMUSG00000061740	cytochrome P450, family 2, subfamily d, polypeptide 22 [Source:MGI Symbol;Acc:MGI:1929474]	protein_coding	0.378052	0.0584743	1.23303	0.0941289	0.893097	0.0491014	0.00746992	0.991253	0.00381543	-1.11682	6.00127e-12	11.2218	2.58	1.92	2.52	4.14	2.5	5.84	2.86	1.75	4.82	2.07	5.74	4.98	2.56	1.37	2.34	1.63	1.63	1.58	3.22	2.76	1.88	2.11	1.45	1.64	4.17	3.18	4.95	9.71	3.03	5.99	7.05	4.44	5.23	3.17
Junos	ENSMUSG00000087366	jun proto-oncogene, opposite strand [Source:MGI Symbol;Acc:MGI:2652837]	lncRNA	0.377861	0.0294805	1.53046	0.0585569	0.849659	0.0707555	0.058142	0.991253	0.00381543	-0.467904	0.348828	0.457389	0.76	0.77	0.73	0.93	1.89	1.17	3.97	1.65	1.92	3.17	5.62	7.38	2.04	7.89	1.16	2.44	0.37	0.63	1.45	0.77	1.45	1.38	0.98	1.33	1.61	0.85	2.01	8.2	1.02	5.02	1.54	1.61	0.99	1.11
Fbxl22	ENSMUSG00000050503	F-box and leucine-rich repeat protein 22 [Source:MGI Symbol;Acc:MGI:1921415]	protein_coding	0.377094	0.08308	1.0805	-0.0361921	0.971129	0.0127232	0.0143425	0.991253	0.00381543	-0.44354	0.163694	0.785967	0.27	0.25	0.44	0.6	0.5	0.86	1.09	0.79	0.89	0.71	0.87	0.93	0.27	0.65	0.54	0.72	0.45	0.62	0.49	0.37	0.62	0.23	0.67	0.69	0.43	0.49	0.65	0.69	0.31	0.91	0.58	0.8	0.57	0.54
Kifc1	ENSMUSG00000079553	kinesin family member C1 [Source:MGI Symbol;Acc:MGI:109596]	protein_coding	0.376293	0.0831194	1.0803	-0.0293612	0.978673	0.00936218	0.0159578	0.991253	0.00381543	-0.0108666	0.978984	0.00922441	3.42	2.28	2.01	1.42	1.47	4.62	3.64	3.6	3.91	5.04	8.64	4.85	2.9	2.71	0.81	2.18	2.24	1.35	1.5	1.8	1.06	0.67	3.68	1.22	1.38	1.67	2.92	3.29	2.21	1.84	2.73	1.52	1.09	2.73
Pcp4	ENSMUSG00000090223	Purkinje cell protein 4 [Source:MGI Symbol;Acc:MGI:97509]	protein_coding	0.375465	0.0162868	1.78816	0.0755492	0.896953	0.0472301	0.0194089	0.991253	0.00381543	-2.35921	1.88112e-09	8.72558	0.42	0.94	0.25	0	1.19	0.57	1.43	1.58	2.62	1.89	3.9	5.74	1.9	0.28	0.3	0.7	0.6	0.87	0.22	0.34	1.42	0.2	0.28	1.09	7.01	7.68	7.99	6.53	4.34	5.67	9.12	9	3.54	2.57
Mybl1	ENSMUSG00000025912	myeloblastosis oncogene-like 1 [Source:MGI Symbol;Acc:MGI:99925]	protein_coding	0.375224	0.0591966	1.2277	0.027247	0.981272	0.00821041	-0.00912076	0.991253	0.00381543	-2.16064	4.15153e-11	10.3818	0.39	0.31	1.17	0.07	0.92	0.38	2.06	1.86	1.22	2.23	1.05	0.32	0.45	0.17	0.67	0.26	1	0.48	0.63	0.35	0.64	0.21	0.55	0.45	2.77	3.04	2.65	3.52	3.01	3.3	3.37	1.87	0.98	2.23
Spag5	ENSMUSG00000002055	sperm associated antigen 5 [Source:MGI Symbol;Acc:MGI:1927470]	protein_coding	0.375155	0.0819449	1.08648	0.120956	0.804041	0.094722	0.12996	0.991253	0.00381543	0.367467	0.274474	0.561498	1.86	1.63	0.89	1.62	2.23	3.81	1.96	1.86	2.21	2.04	6.54	6.03	2.01	3.17	0.94	1.44	1.89	0.94	0.34	1.44	1.04	0.71	2.21	1.28	1.62	2.46	1.66	3.42	0.94	2	2.41	1.21	0.46	1.46
Bub1	ENSMUSG00000027379	BUB1, mitotic checkpoint serine/threonine kinase [Source:MGI Symbol;Acc:MGI:1100510]	protein_coding	0.374903	0.076503	1.11632	0.0227857	0.981272	0.00821041	0.050897	0.991253	0.00381543	0.0166367	0.973221	0.0117887	1.56	0.26	1.76	0.43	0.66	1.55	1.3	1.53	2.83	1.59	4.31	2.32	0.9	0.71	0.8	1.67	0.37	0.38	0.08	0.41	0.48	0.49	1.16	1.41	1.06	2.33	1.13	0.9	0.44	1.42	0.86	1.19	0.61	2.68
C630004M23Rik	ENSMUSG00000103570	RIKEN cDNA C630004M23 gene [Source:MGI Symbol;Acc:MGI:3642399]	TEC	0.374371	0.0378515	1.42192	0.0164135	0.984012	0.00699957	-0.0476975	0.991253	0.00381543	-0.433887	0.388664	0.410426	0.12	0.21	0.99	0.31	0.4	0.34	2.02	0.54	1.11	0.88	1.09	1.46	0.21	0.46	0.19	0.32	0.27	0.52	0.42	0.61	0.63	0.05	0.55	0.41	0.72	0.4	0.61	0.41	0.56	0.97	0.4	0.25	0.8	0.32
Cst3	ENSMUSG00000027447	cystatin C [Source:MGI Symbol;Acc:MGI:102519]	protein_coding	0.3736	4.97838e-05	4.30291	0.0389312	0.962754	0.0164844	0.0515557	0.991253	0.00381543	-0.450895	3.78425e-11	10.422	77.83	90.48	102.39	82.21	76.11	85.83	95.54	125.65	116.28	124.87	145.48	121.92	95.83	73.27	69.72	83.93	64.52	67.13	73.05	63.31	76.95	40.95	99.65	70.57	100.73	94.83	119.31	114.86	118.63	126.58	123.14	109.68	108.34	114.2
Ercc6l	ENSMUSG00000051220	excision repair cross-complementing rodent repair deficiency complementation group 6 like [Source:MGI Symbol;Acc:MGI:2654144]	protein_coding	0.373245	0.071847	1.14359	0.0530045	0.954712	0.0201277	0.0229639	0.991253	0.00381543	-0.920004	3.39165e-06	5.46959	0.92	0.76	1.33	0.63	0.93	1.72	1.28	1.65	2.12	1.51	1.9	1.63	1.34	0.83	0.98	1.01	0.65	0.8	0.6	0.87	1.11	0.55	1.25	0.74	2.17	1.71	1.93	2.27	1.77	2.11	2.06	2.11	1.56	1.67
Brwd1	ENSMUSG00000022914	bromodomain and WD repeat domain containing 1 [Source:MGI Symbol;Acc:MGI:1890651]	protein_coding	0.372173	3.18829e-11	10.4964	-0.04741	0.911768	0.0401156	-0.102154	0.991253	0.00381543	-0.553969	9.83902e-28	27.007	143.7	134.23	144.51	164.07	117.59	134.88	151.59	166.09	191.19	210.65	219.42	210.39	110.3	109.53	110.17	134.42	120.48	107.19	120.73	124.99	124.2	98.69	136.08	142.21	156.48	174.08	209.77	182.95	160.85	193.05	209.07	192.57	195.22	178.33
Rapgef4	ENSMUSG00000049044	Rap guanine nucleotide exchange factor (GEF) 4 [Source:MGI Symbol;Acc:MGI:1917723]	protein_coding	0.37212	0.0378515	1.42192	0.0703138	0.928085	0.0324123	0.0281011	0.991253	0.00381543	-0.776763	4.05518e-06	5.39199	15.21	25.26	18.88	30.04	21.09	16.42	21.82	37.4	23.72	36.74	27.8	24.48	18.51	20.83	28.71	24.32	18.36	17.85	15.61	10.73	17.77	22.95	15.27	34.32	29.31	26.98	24.52	30.72	31.57	25.24	28.4	28.73	37.29	30.73
Etv5	ENSMUSG00000013089	ets variant 5 [Source:MGI Symbol;Acc:MGI:1096867]	protein_coding	0.371959	0.0899093	1.0462	-0.020949	0.987902	0.00528624	0.0884478	0.991253	0.00381543	-1.35528	1.51447e-08	7.81974	0.5	1.54	1.34	1.88	0.67	0.71	1.22	1.34	5.95	2.09	2.48	1.96	0.79	1.15	0.48	0.85	0.56	0.53	0.74	0.26	0.66	0.3	0.52	0.96	2.47	2.56	2.91	2.37	2.27	4.61	2.57	3.43	3.19	2.45
Tifa	ENSMUSG00000046688	TRAF-interacting protein with forkhead-associated domain [Source:MGI Symbol;Acc:MGI:2182965]	protein_coding	0.371859	0.013434	1.87179	0.168292	0.625313	0.203903	0.204563	0.991253	0.00381543	-0.861384	6.30584e-09	8.20026	6.21	8.95	7.98	10.44	7.79	6.61	10.47	8.09	12.45	10.7	11.73	12.01	6.99	9.3	5.61	7.66	6.55	6.36	6.51	3.65	6.2	4.05	4.63	5.89	14.36	15.79	16.44	15.45	12.26	17.8	13.66	16.64	14.73	9.97
Inafm1	ENSMUSG00000091811	InaF motif containing 1 [Source:MGI Symbol;Acc:MGI:1913550]	protein_coding	0.371755	0.00559303	2.25235	0.10054	0.866481	0.062241	-0.0227296	0.991253	0.00381543	-0.18084	0.135123	0.869272	11.42	11.3	15.77	14.46	10.85	11.56	15.27	20.88	21.92	18.46	16.48	15.21	12.55	11.28	14.28	15.27	9.56	10.82	13.96	9.31	13.4	8.6	12.45	13.84	17.04	14.93	16.43	14.16	11.09	13.81	15.11	14.39	14.66	12.47
Kif14	ENSMUSG00000041498	kinesin family member 14 [Source:MGI Symbol;Acc:MGI:1098226]	protein_coding	0.37124	0.0676732	1.16958	0.0530495	0.943128	0.0254291	-0.0502832	0.991253	0.00381543	0.300444	0.505542	0.296243	1.13	0.48	0.62	0.19	2.72	0.67	1.01	0.78	0.78	0.57	2.23	1.31	0.41	0.51	0.13	0.28	0.3	0.23	0.43	0.29	0.8	0.18	0.62	0.11	0.77	0.36	0.41	1.28	0.37	0.34	0.4	0.32	0.16	0.71
Gins2	ENSMUSG00000031821	GINS complex subunit 2 (Psf2 homolog) [Source:MGI Symbol;Acc:MGI:1921019]	protein_coding	0.371114	0.0871292	1.05984	-0.00418875	0.998769	0.00053495	0.0277683	0.991253	0.00381543	-0.415687	0.199551	0.699946	1.14	0.31	3.1	1.45	0.84	2.16	1.42	3.85	4.93	5.27	5.55	1.67	0.92	0.84	1.13	0.41	0.04	2.33	0.63	0.68	0.73	0.32	1.38	0.36	1.46	1.82	1.85	1.3	2.42	1.08	3.56	0.83	1.1	2.19
Hyal1	ENSMUSG00000010051	hyaluronoglucosaminidase 1 [Source:MGI Symbol;Acc:MGI:96298]	protein_coding	0.3711	0.0816668	1.08795	0.021416	0.986326	0.00597937	0.12058	0.991253	0.00381543	0.0480227	0.871529	0.0597184	1.41	1.41	2.69	3.02	2.47	3.13	3.95	2.81	3	2.68	4.7	5.51	3.97	5.85	2.78	2.46	2.12	2.07	2.38	1.61	1.91	1.48	5.16	1.84	2.11	2.39	2.45	1.84	1.27	2.5	2.23	2.43	1.81	1.8
Otud1	ENSMUSG00000043415	OTU domain containing 1 [Source:MGI Symbol;Acc:MGI:1918448]	protein_coding	0.3709	0.0302421	1.51939	0.174435	0.170513	0.768243	0.0767637	0.991253	0.00381543	-1.50538	3.52608e-66	65.4527	9.51	7.75	11.01	9.36	7.27	11.07	8.91	10.86	17.71	10.69	16.82	19.03	10.3	12.13	6.78	9.18	6.27	7.8	9.29	6.12	6.4	4.63	11.3	8.36	26.98	26.51	31.06	30.31	24.21	31.25	25.57	25.96	25.89	20.33
Tex11	ENSMUSG00000009670	testis expressed gene 11 [Source:MGI Symbol;Acc:MGI:1933237]	protein_coding	0.369601	0.00157991	2.80137	0.0167362	0.856789	0.0671259	0	0	0	0	0	0	0	0	0	0	0	0	0.07	0.42	0.5	0.85	0.11	0.29	0	0	0	0	0	0	0	0	0	0	0	0	0	0.07	0.19	0	0.81	0.26	0	0	0	0
Ccnf	ENSMUSG00000072082	cyclin F [Source:MGI Symbol;Acc:MGI:102551]	protein_coding	0.368551	0.0755078	1.12201	-0.0404677	0.971385	0.0126088	-0.0962971	0.991253	0.00381543	0.416762	0.0245533	1.60989	3.78	3.52	7.19	5.05	5.85	6.81	4.47	5.15	7.16	7.11	12.85	11.15	4.13	4.97	4.71	4.08	3.98	3.93	3.37	4.66	5.05	3.38	6.35	2.98	2.68	2.99	2.55	1.89	1.56	4.37	3.99	4.09	1.93	2.28
Rpl22l1	ENSMUSG00000039221	ribosomal protein L22 like 1 [Source:MGI Symbol;Acc:MGI:1915278]	protein_coding	0.368034	3.67304e-06	5.43497	0.0942036	0.818189	0.0871465	0.0903715	0.991253	0.00381543	0.219015	0.000631934	3.19933	272.68	276.61	331.89	296.03	268.27	309.74	405.1	350.6	394.04	413.65	382.36	431.64	317.57	249.2	230.45	258.65	226.55	262.87	241.75	197.92	268.6	174.72	268.66	219.39	254.73	232.22	269	245.92	220.8	277.7	260.41	273.89	213.75	206.94
Slc35e4	ENSMUSG00000048807	solute carrier family 35, member E4 [Source:MGI Symbol;Acc:MGI:2144150]	protein_coding	0.3677	0.025227	1.59813	0.0873324	0.854714	0.0681791	0.015888	0.991253	0.00381543	-1.97674	6.1324e-08	7.21237	0.1	0.07	0.2	0.12	0.13	0.09	0.15	0.39	0.25	0.29	0.68	1.11	0.22	0.24	0.29	0.17	0.14	0.07	0.06	0.05	0.11	0.14	0.53	0.04	0.58	0.69	0.59	1.5	0.95	0.73	0.61	0.47	0.97	0.46
Nab2	ENSMUSG00000025402	Ngfi-A binding protein 2 [Source:MGI Symbol;Acc:MGI:107563]	protein_coding	0.36763	0.0121369	1.91589	-0.0415355	0.95625	0.0194286	-0.00234116	0.994819	0.00225611	-2.03871	6.93063e-101	100.159	6.53	8.63	11.83	7.33	5.7	6.98	9.99	7.1	11.58	11.75	10.93	15.16	8.06	5.7	5.87	9.4	6.28	6.22	8.24	4.78	9.4	2.83	6.03	8.15	23.67	25.47	30.99	29.07	21.57	28.02	25.81	27.97	28.88	29.59
Parpbp	ENSMUSG00000035365	PARP1 binding protein [Source:MGI Symbol;Acc:MGI:1922567]	protein_coding	0.366698	0.0953421	1.02072	0.0551694	0.928225	0.0323468	-0.0598855	0.991253	0.00381543	0.700541	0.0184337	1.73439	0.77	1.22	1.23	1.34	1.13	2.16	0.76	1.42	2.88	1.33	3.99	1.18	0.98	0.67	1.16	1.02	0.67	0.45	0.75	0.71	0.61	0.73	1.5	1.46	1.1	0.6	0.57	1.14	0.55	0.62	0.37	0.36	0.41	0.28
Cyp51	ENSMUSG00000001467	cytochrome P450, family 51 [Source:MGI Symbol;Acc:MGI:106040]	protein_coding	0.366039	0.000626149	3.20332	0.00356464	0.998769	0.00053495	0.0308931	0.991253	0.00381543	-0.664206	6.53536e-14	13.1847	9.05	6.51	10.76	7.94	7.65	8.83	10.28	11.26	11.72	11.8	13.47	15.78	8.92	6.6	7.05	10.39	9.08	4.34	6.71	7.88	8.14	4.74	9.5	8.75	11.45	11.41	15.65	15.81	10.65	12.79	12.62	14.26	13.49	12.62
Scml4	ENSMUSG00000044770	Scm polycomb group protein like 4 [Source:MGI Symbol;Acc:MGI:2446140]	protein_coding	0.365764	1.40664e-05	4.85182	0.0620321	0.909834	0.0410376	-0.0372555	0.991253	0.00381543	-1.16227	3.6987e-70	69.432	21.83	28.63	29.53	30.79	21.78	24.53	36.33	39.27	33.09	26.86	32.84	38.38	14.36	21.71	21.71	23.82	21.41	22	23.11	18.77	21.08	16.39	32.19	26.74	47.52	48.8	59.35	50.94	48.56	58.93	54.46	56.17	48.72	41.21
Itih5	ENSMUSG00000025780	inter-alpha (globulin) inhibitor H5 [Source:MGI Symbol;Acc:MGI:1925751]	protein_coding	0.364707	0.080559	1.09389	0.0663207	0.937999	0.0277977	0.110914	0.991253	0.00381543	-1.51238	2.07109e-11	10.6838	0.86	1.24	0.6	1.63	1.08	0.86	1.06	1.85	1.85	1.26	2.14	1.87	1.48	1.96	0.9	1.43	1.14	0.76	1.14	0.62	0.51	0.72	0.98	1.75	3.16	2.29	4.01	3.57	2.89	4.18	3.73	4.09	4	2.18
Tmem65	ENSMUSG00000062373	transmembrane protein 65 [Source:MGI Symbol;Acc:MGI:1922118]	protein_coding	0.364635	0.0509761	1.29263	0.105736	0.848946	0.0711197	0.0407979	0.991253	0.00381543	-0.649882	1.20677e-07	6.91837	2.24	2.41	2.36	2.9	1.94	2.48	2.34	2.44	4.9	3.43	5.08	3.68	2.78	2.37	2.86	2.74	2.23	2.15	2.56	2.22	2.16	1.61	2.75	2.51	3.74	3.54	4.09	4.27	3.15	4.31	4.15	3.47	3.13	3.31
Nat2	ENSMUSG00000051147	N-acetyltransferase 2 (arylamine N-acetyltransferase) [Source:MGI Symbol;Acc:MGI:109201]	protein_coding	0.36407	0.036092	1.44259	0.0106465	0.99463	0.00233849	-0.0111877	0.991253	0.00381543	-0.447644	0.00012723	3.89541	9.94	8.03	12.12	11.88	9.77	11.45	17.29	13.56	15.36	20.73	14.73	10.99	13.97	10.86	9.29	12.85	8.78	10.64	11.62	9.16	10.39	8.03	12.09	12.42	14.18	15.61	15.53	11.81	11.51	11.99	14.98	14.02	12.22	11.11
Nat2	ENSMUSG00000051147	N-acetyltransferase 2 (arylamine N-acetyltransferase) [Source:MGI Symbol;Acc:MGI:109201]	protein_coding	0.36407	0.036092	1.44259	0.0106465	0.99463	0.00233849	-0.0111877	0.991253	0.00381543	-0.447644	0.00012723	3.89541	9.94	8.03	12.12	11.88	9.77	11.45	17.29	13.56	15.36	20.73	14.73	10.99	13.97	10.86	9.29	12.85	8.78	10.64	11.62	9.16	10.39	8.03	12.09	12.42	14.18	15.61	15.53	11.81	11.51	11.99	14.98	14.02	12.22	11.11
Tubb2b	ENSMUSG00000045136	tubulin, beta 2B class IIB [Source:MGI Symbol;Acc:MGI:1920960]	protein_coding	0.363803	0.0840601	1.07541	0.151585	0.743117	0.128943	-0.0274259	0.991253	0.00381543	-0.918644	9.89919e-05	4.0044	1.11	1.34	1.65	3.19	1.95	1.89	3.8	2.78	3.15	2.85	2.9	2.88	1.87	1.59	2.03	2.61	1.53	1.53	1.4	1.71	4.87	0.99	1.46	1.44	3.72	4.23	4.82	3.67	3.86	5.33	4.17	4.36	2.66	4.74
Igsf9	ENSMUSG00000037995	immunoglobulin superfamily, member 9 [Source:MGI Symbol;Acc:MGI:2135283]	protein_coding	0.363773	0.0972979	1.0119	-0.0536768	0.95625	0.0194286	-0.141195	0.991253	0.00381543	-2.03745	2.79453e-20	19.5537	2.07	1.03	1.53	1.76	1.91	2.18	4.41	2.8	2.21	3.5	5.34	1.5	1.22	1.27	2.33	2.17	0.96	1.9	2.59	1.24	1.8	0.99	2.24	1.42	5.17	7.5	7.14	6.63	6	7.25	6.29	5.1	5.49	7.7
Arhgef18	ENSMUSG00000004568	rho/rac guanine nucleotide exchange factor (GEF) 18 [Source:MGI Symbol;Acc:MGI:2142567]	protein_coding	0.363677	6.08549e-10	9.2157	0.00130567	0.998769	0.00053495	-0.0299636	0.991253	0.00381543	-1.56421	2.21916e-181	180.654	64.7	72.81	68.19	88.49	61.58	68.31	87.27	98.72	93.51	100.27	92.28	96.13	51.62	63.83	57.1	66.07	56.77	52.5	62.59	50.27	50.16	47.54	58.36	65.06	160.76	165.88	200.8	159.86	162.58	173.3	181.56	191.94	170.02	176.31
Csrnp1	ENSMUSG00000032515	cysteine-serine-rich nuclear protein 1 [Source:MGI Symbol;Acc:MGI:2387989]	protein_coding	0.36355	0.00798676	2.09763	0.142875	0.625313	0.203903	0.196876	0.991253	0.00381543	-0.693163	9.27918e-21	20.0325	32.51	39.43	55.65	60.69	33.33	58.35	48.72	54.36	59.96	54.66	67.77	82.38	49.67	53.75	38.7	51.31	34.85	35.74	35.09	21.97	34.56	19.57	50.56	35.61	58.57	64.63	72.26	95.01	65.64	109.78	69.21	75.98	66.54	63.69
Slc16a10	ENSMUSG00000019838	solute carrier family 16 (monocarboxylic acid transporters), member 10 [Source:MGI Symbol;Acc:MGI:1919722]	protein_coding	0.363494	0.0150662	1.822	0.117409	0.829528	0.0811689	0.137715	0.991253	0.00381543	0.409078	0.010523	1.97786	2.01	3.43	3.3	5.53	2.38	4.56	3.45	4.47	4.27	5	6.31	6.82	4.59	4.3	4.11	3.09	3.9	2.88	4.81	2.21	3.29	2.62	3.78	3.14	1.73	2.29	2.28	4.7	3.06	4.11	2.37	2.1	2.24	1.73
Timeless	ENSMUSG00000039994	timeless circadian clock 1 [Source:MGI Symbol;Acc:MGI:1321393]	protein_coding	0.362745	0.0350056	1.45586	0.0745103	0.901161	0.0451977	-0.0331799	0.991253	0.00381543	-0.76098	1.03046e-13	12.987	5.82	5.5	9.52	7.64	5.32	8.48	9.09	4.86	10.53	7.83	13.41	12.55	6.13	8.74	4.94	6.3	6.2	5.87	4.52	6.01	5.62	3.8	9.58	8.72	9.32	8.11	11.2	10.02	7.96	10.03	13.21	9.28	11.64	6.7
Klf6	ENSMUSG00000000078	Kruppel-like factor 6 [Source:MGI Symbol;Acc:MGI:1346318]	protein_coding	0.362239	0.0995831	1.00181	0.144472	0.761476	0.118344	0.184801	0.991253	0.00381543	-1.17223	1.33292e-67	66.8752	20.41	20.03	27.33	20.61	20.86	37.97	25.2	24.1	32.84	29.58	49.55	98.54	46.9	58.08	18.29	23.27	17.74	17.93	20.02	17.96	19.21	13.03	38.53	19.01	43.19	42.41	51.2	96.05	51.25	102.93	49.16	49.71	42.41	42.19
Adam23	ENSMUSG00000025964	a disintegrin and metallopeptidase domain 23 [Source:MGI Symbol;Acc:MGI:1345162]	protein_coding	0.362212	0.0348199	1.45817	0.00564254	0.994331	0.00246887	-0.000675154	0.995097	0.00213453	-0.164027	0.780702	0.107515	0.13	0.15	0.29	0.42	0.67	0.09	0.57	0.93	0.16	1.77	0.34	2.15	0	0.07	0.04	0.04	0.05	0	0	0.03	0.22	0	0.1	0.04	0.27	0.15	0.43	0.09	0.08	1.19	0	0.6	0.74	0.77
Adamts6	ENSMUSG00000046169	a disintegrin-like and metallopeptidase (reprolysin type) with thrombospondin type 1 motif, 6 [Source:MGI Symbol;Acc:MGI:1347348]	protein_coding	0.361884	0.000282699	3.54868	0.143286	0.534522	0.272035	-0.0469293	0.991253	0.00381543	-1.15617	1.73275e-46	45.7613	4.24	3.81	4.93	5.17	4.92	5.54	6.41	6.19	6.8	6.89	5.93	7.78	3.67	3.55	3.16	4.41	4.27	3.29	4.13	3.7	4.04	3.47	3.51	4.03	9.84	11.92	12.71	10.82	8.74	9.28	10.36	9.65	8.81	9.46
Ifnlr1	ENSMUSG00000062157	interferon lambda receptor 1 [Source:MGI Symbol;Acc:MGI:2429859]	protein_coding	0.361484	0.0437142	1.35938	-0.0930492	0.871169	0.0598977	-0.0243137	0.991253	0.00381543	-3.06685	4.86544e-30	29.3129	0.09	0.08	0.06	0.35	0.15	0.22	0.46	0.63	0.65	0.71	0.14	0.22	0.34	0.14	0.1	0.26	0.2	0.14	0.09	0.19	0.21	0.14	0.2	0.49	0.9	1.57	1.96	0.64	0.74	1.73	1.88	1.53	1.4	1.15
Traip	ENSMUSG00000032586	TRAF-interacting protein [Source:MGI Symbol;Acc:MGI:1096377]	protein_coding	0.361095	0.050005	1.30099	0.0218036	0.984796	0.00665379	0.0675843	0.991253	0.00381543	0.220334	0.360001	0.443696	3.78	6.26	3.08	4.93	3.08	2.92	4.22	4.87	5.8	4.7	7.19	5.33	3.02	3.83	2.35	4.38	3.96	2.27	3.21	2.62	2.96	2.08	4.01	3.14	2.33	2.79	2.95	2.91	1.67	1.69	3.3	2.02	1.87	3.47
Acsl3	ENSMUSG00000032883	acyl-CoA synthetase long-chain family member 3 [Source:MGI Symbol;Acc:MGI:1921455]	protein_coding	0.360482	0.0390172	1.40874	0.103729	0.843059	0.0741422	0.105553	0.991253	0.00381543	-0.935415	1.72267e-10	9.7638	4.61	3.7	7.29	4.89	4.9	6.85	5.01	5.76	9.17	6.74	7.1	9.47	5.41	8.73	4.44	7.56	5.19	3.8	5.45	4.25	5.85	3.6	6.31	3.89	9.44	7.64	9.78	8.12	8.26	9.74	7.28	8.09	7.97	8.64
Plk1	ENSMUSG00000030867	polo like kinase 1 [Source:MGI Symbol;Acc:MGI:97621]	protein_coding	0.359607	0.0854573	1.06825	-0.0237165	0.982711	0.00757401	0.116846	0.991253	0.00381543	-0.124054	0.767274	0.115049	2.22	0.84	3.66	1.26	1.93	3.01	1.89	4.6	3.4	2.67	10.5	4.91	2.49	2.62	1.14	2.4	2.2	0.67	0.98	0.87	1.4	0.91	2.73	1.07	1.75	1.79	1.75	2.55	2.1	3.32	2.21	1.77	1.29	2.76
C330011M18Rik	ENSMUSG00000056753	RIKEN cDNA C330011M18 gene [Source:MGI Symbol;Acc:MGI:3045248]	lncRNA	0.359466	0.10212	0.99089	-0.0155506	0.992405	0.00331125	0.00178242	0.995363	0.00201844	-1.17199	1.2528e-08	7.90212	1.45	1.14	2.18	1.46	1.71	1.77	1.68	2.94	2.42	2.39	2.73	4.09	2.33	2.83	1.17	1.21	1.05	1.22	1.57	1.01	1.25	1.26	2.6	1.69	2.59	3.41	3.09	4.39	2.73	4.74	3.98	4.38	2.77	3.69
Ogfod3	ENSMUSG00000025169	2-oxoglutarate and iron-dependent oxygenase domain containing 3 [Source:MGI Symbol;Acc:MGI:1913429]	protein_coding	0.359366	0.0480434	1.31837	-0.0339608	0.977951	0.00968308	0.180609	0.991253	0.00381543	-0.711609	4.15369e-07	6.38157	6.32	5.56	5.78	6.47	5.78	4.69	6.54	8.18	12.24	7.34	9.25	8.83	6.09	6.99	7.29	6.68	5.28	6.91	4.5	4.09	5.23	4.04	6.89	5.01	8.22	8.31	9.81	9.13	8.57	7.42	10.28	9.19	8.74	9.31
Gm10840	ENSMUSG00000075480	predicted gene 10840 [Source:MGI Symbol;Acc:MGI:3642918]	TEC	0.359346	0.0760048	1.11916	-0.0121429	0.993164	0.00297908	-0.0217518	0.991253	0.00381543	-1.87078	2.04266e-10	9.6898	0.84	0.68	2.88	0.59	1.36	0.83	1.94	1.97	0.91	1.72	2.26	2.98	1.5	2.52	1.29	1.9	1.39	0.88	2.05	1.19	1.49	1.04	2.11	0.79	3.67	3.99	3.56	3.79	2.92	3.93	3.23	3.7	3.35	3.44
Dipk2a	ENSMUSG00000045414	divergent protein kinase domain 2A [Source:MGI Symbol;Acc:MGI:1916111]	protein_coding	0.357732	0.109137	0.962029	0.0481587	0.964303	0.0157863	0.0277143	0.991253	0.00381543	-1.46078	6.92291e-13	12.1597	0.89	0.53	1.32	0.92	0.57	0.54	1.23	1.21	1.41	0.78	1.69	1.84	0.8	0.46	0.63	0.79	0.53	0.48	0.62	0.42	0.66	0.36	0.68	0.58	2.33	2.28	2.23	2.36	1.89	2.46	2.15	2.74	2.12	1.92
Cit	ENSMUSG00000029516	citron [Source:MGI Symbol;Acc:MGI:105313]	protein_coding	0.357655	0.102797	0.988022	0.0633213	0.943398	0.0253052	-0.0167683	0.991253	0.00381543	0.0812228	0.73409	0.134251	3.91	4.26	5.85	3.14	3.64	4.97	6.18	5.2	5.07	4.57	14.54	5.03	5.25	3.9	2.91	4.7	4.84	2.24	3.43	3.39	3.45	3.5	7.1	1.88	4.43	2.81	2.91	3.13	2.19	2.35	2.49	4.04	4	5.25
Dlgap5	ENSMUSG00000037544	DLG associated protein 5 [Source:MGI Symbol;Acc:MGI:2183453]	protein_coding	0.35722	0.100405	0.998244	-0.011695	0.994331	0.00246887	0.0816983	0.991253	0.00381543	-0.298219	0.213549	0.670503	5.27	2.59	5.12	2.35	3.56	3.84	4.31	4.37	7.61	5.54	10.52	8.33	3.82	4.43	2.27	3.48	6.05	3.85	3.48	4.04	3.62	2.96	3.72	3.74	3.57	4.59	4.19	3.56	5.59	2.31	5.93	3.66	4.18	4.93
Gm45552	ENSMUSG00000110279	predicted gene 45552 [Source:MGI Symbol;Acc:MGI:5791388]	lncRNA	0.356995	0.110607	0.956217	-0.056991	0.953459	0.0206979	-0.0654659	0.991253	0.00381543	-2.8228	2.97187e-43	42.527	3.18	5.21	11.79	7.41	4.67	3.7	8.22	7.1	11.06	11.75	11.13	11.38	4.87	2.56	3.04	2.45	3.22	4.32	4.11	3.01	4.49	3.31	2.38	5.62	44.01	40.11	51.09	33.88	41.41	33.37	50.83	46.52	50.92	40.56
Gm45837	ENSMUSG00000030653	predicted gene 45837 [Source:MGI Symbol;Acc:MGI:5804952]	protein_coding	0.356975	0.104567	0.980604	-0.0135534	0.973607	0.0116162	-0.0246385	0.991253	0.00381543	-2.53366	5.0454e-18	17.2971	0.87	2.92	1.24	2.49	1.5	1.24	1.88	3.05	2.99	3.03	3	2.84	0.75	2.32	1.21	1.75	0.68	0.52	2.39	0.62	0.91	0.9	0.83	1.83	12.2	8.97	13.56	6.14	10.98	0	10.2	13.61	6.88	12.04
Crip1	ENSMUSG00000006360	cysteine-rich protein 1 (intestinal) [Source:MGI Symbol;Acc:MGI:88501]	protein_coding	0.356867	8.53708e-06	5.06869	0.10051	0.73934	0.131156	0.167886	0.991253	0.00381543	-0.241661	0.000484938	3.31431	263.03	279.17	302.32	312.62	294.46	276.09	331.03	346.02	419.92	417.92	498.56	382.36	489.13	344.26	340.26	406.33	288.29	302.69	280.75	249.47	328.3	194.55	356.32	315	334.09	303.73	386.85	400.94	328.58	388.75	402.1	392.79	315.53	292.83
Gad1	ENSMUSG00000070880	glutamate decarboxylase 1 [Source:MGI Symbol;Acc:MGI:95632]	protein_coding	0.356715	0.0488062	1.31153	0.135174	0.751084	0.124311	-0.0370748	0.991253	0.00381543	-3.50267	1.03501e-33	32.9851	0.24	0.07	0.3	0.04	0.23	0.2	1.36	0.67	0.63	2.45	1.11	1.48	0.15	0.18	0	0	0.14	0.06	0.15	0.02	1.4	0.07	0.55	0.21	1.58	4.83	4.78	6	4.03	5.93	4.64	6.13	3.04	3.25
Racgap1	ENSMUSG00000023015	Rac GTPase-activating protein 1 [Source:MGI Symbol;Acc:MGI:1349423]	protein_coding	0.356571	0.106352	0.973254	-0.0278661	0.981559	0.00808344	-0.0560714	0.991253	0.00381543	-0.144506	0.642104	0.192394	6.84	3.65	4.51	2.92	4.25	7.83	4.97	6.85	6.04	5.18	12.49	10.19	3.05	3.89	3.58	3.23	3.36	5.21	2.17	4.02	5.32	1.54	7.86	2.8	4.28	5.52	5.01	5.89	3.46	3.01	4.66	3.89	2.68	4.3
Il6ra	ENSMUSG00000027947	interleukin 6 receptor, alpha [Source:MGI Symbol;Acc:MGI:105304]	protein_coding	0.356426	0.0760197	1.11907	0.113761	0.843736	0.0737935	0.0875925	0.991253	0.00381543	-1.70672	1.33446e-41	40.8747	2.14	2.11	3.32	3.06	2.04	2.13	2.22	3.01	2.65	4.15	5.87	4.04	2.78	2.74	2.21	2.56	2.15	1.87	2.2	1.69	2.07	1.4	2.31	2.36	7.51	6.33	8.28	10.77	10.53	10.32	8.93	7.09	9.57	6.98
Cks1b	ENSMUSG00000028044	CDC28 protein kinase 1b [Source:MGI Symbol;Acc:MGI:1889208]	protein_coding	0.356237	0.112008	0.950752	0.147842	0.73934	0.131156	-0.0435852	0.991253	0.00381543	0.513279	0.0455198	1.3418	4.25	5.93	11.03	6.79	6.41	8.03	6.68	9.88	8.25	10.66	27.45	13.27	6.63	5.61	5.22	7.42	4.3	3.84	5.03	5.24	8.05	2.95	8.19	4.82	6.41	4.98	4.78	6.19	6.29	7.27	5.45	3.61	3.18	5.07
Neat1	ENSMUSG00000092274	nuclear paraspeckle assembly transcript 1 (non-protein coding) [Source:MGI Symbol;Acc:MGI:1914211]	lncRNA	0.356212	0.0696545	1.15705	0.0770454	0.901161	0.0451977	0.0582	0.991253	0.00381543	-0.9368	1.01836e-25	24.9921	53.09	80.61	63.69	87.26	71.4	62.82	78.64	84.82	87.82	93.29	112.61	163.95	86.45	93.32	64.17	62.37	57.55	54.38	73.68	44.91	54.53	60.15	64.66	60.98	105.78	109.41	133.38	196.85	84.82	228.42	147.76	141.97	127.96	106.23
H3f3b	ENSMUSG00000016559	H3.3 histone B [Source:MGI Symbol;Acc:MGI:1101768]	protein_coding	0.356056	0.0848581	1.07131	0.169721	0.538947	0.268454	0.180238	0.991253	0.00381543	-0.399754	0.0181573	1.74095	224.17	264.48	281.8	279.32	310.72	380.77	305.47	315.43	370.58	334.41	633.97	906.57	497.4	559	226.58	273.79	213.07	236.04	236.64	172.09	235.21	187.52	402.07	200.21	328.12	375.35	406.53	906.04	333.47	1164.39	521.86	333.51	293.65	275.99
H3f3b	ENSMUSG00000016559	H3.3 histone B [Source:MGI Symbol;Acc:MGI:1101768]	protein_coding	0.356056	0.0848581	1.07131	0.169721	0.538947	0.268454	0.180238	0.991253	0.00381543	-0.399754	0.0181573	1.74095	224.17	264.48	281.8	279.32	310.72	380.77	305.47	315.43	370.58	334.41	633.97	906.57	497.4	559	226.58	273.79	213.07	236.04	236.64	172.09	235.21	187.52	402.07	200.21	328.12	375.35	406.53	906.04	333.47	1164.39	521.86	333.51	293.65	275.99
Ralgps2	ENSMUSG00000026594	Ral GEF with PH domain and SH3 binding motif 2 [Source:MGI Symbol;Acc:MGI:1925505]	protein_coding	0.355882	2.21417e-07	6.65479	0.0654783	0.871066	0.0599489	0.0133171	0.991253	0.00381543	-0.38453	1.33227e-08	7.87541	215.59	216.36	244.23	308.44	232.79	213.07	326.79	314.4	336.56	371.23	358.06	370.8	227.57	230.18	246.06	225.1	234.8	214.07	228.45	204.38	202.86	174.15	225.35	263.14	271.94	245.28	346.69	319.19	296.21	311.41	369.95	311.43	304.84	273.56
Tnfrsf13c	ENSMUSG00000068105	tumor necrosis factor receptor superfamily, member 13c [Source:MGI Symbol;Acc:MGI:1919299]	protein_coding	0.355015	4.0983e-07	6.3874	-0.016662	0.981559	0.00808344	-0.099595	0.991253	0.00381543	-0.82534	2.30941e-42	41.6365	166.15	164.46	177.99	198.93	132.48	179.63	202.49	208.18	237.16	247.19	291.76	225.83	163.81	142.5	112.55	156.14	135.52	119.13	142.41	119.77	155.57	76.95	175.42	178.36	279.08	251.05	289.74	299.36	246.52	291.25	325.97	296.47	319.28	245.3
Lfng	ENSMUSG00000029570	LFNG O-fucosylpeptide 3-beta-N-acetylglucosaminyltransferase [Source:MGI Symbol;Acc:MGI:1095413]	protein_coding	0.354612	0.0182194	1.73947	-0.000383144	0.999184	0.000354563	-0.0228711	0.991253	0.00381543	-1.47461	2.15237e-44	43.6671	11.54	12.52	17.08	25.86	10	14.45	18.03	18.61	19.98	24.35	24.59	21.4	17.15	10.57	13.1	13.1	12.64	7.85	14.92	10.58	10.35	7.18	14.94	12.98	31.99	31.56	38.86	41.49	40.82	39.4	44.13	39.62	38.88	33.04
Dmwd	ENSMUSG00000030410	dystrophia myotonica-containing WD repeat motif [Source:MGI Symbol;Acc:MGI:94907]	protein_coding	0.354352	0.059466	1.22573	-0.00312567	0.998769	0.00053495	-0.0199101	0.991253	0.00381543	-3.7989	4.02165e-46	45.3956	0.17	0.46	0.15	0.24	0.08	0.39	0.85	0.6	0.41	0.83	0.95	0.75	0.11	0.12	0.13	0.09	0.35	0	0.14	0.31	0.38	0	0.19	0.22	3.08	2.92	3.52	6.95	5.28	4.64	4.61	4.65	4.43	3.54
Gm42987	ENSMUSG00000106178	predicted gene 42987 [Source:MGI Symbol;Acc:MGI:5663124]	TEC	0.353894	0.0763251	1.11733	0.126538	0.697345	0.156553	0.0367663	0.991253	0.00381543	-0.678866	0.0911689	1.04015	0.13	0.24	0.52	0.37	0.24	0.41	0.6	1.27	0.6	0.39	0.97	0.71	0.82	0.91	0.45	0.93	0.68	0.62	0.87	0.49	0.48	0.63	0.59	0.62	0.59	0.96	1.1	1	0.42	1.15	0.6	0.51	0.51	0.7
Ubald2	ENSMUSG00000050628	UBA-like domain containing 2 [Source:MGI Symbol;Acc:MGI:1914635]	protein_coding	0.353062	0.00134306	2.87191	-0.0324692	0.96686	0.0146364	0.118906	0.991253	0.00381543	-0.854773	1.30811e-24	23.8834	23.31	25.98	43.66	35.67	30.77	33.44	47.32	34.96	44.57	39.71	56.28	59.83	30.02	40.35	25.81	46.84	25.58	28.16	28.63	17.5	34.83	21.69	32.77	36.84	58.75	49.74	56.25	55.62	49.68	66.73	64.04	63.11	60.88	51.63
Rasa3	ENSMUSG00000031453	RAS p21 protein activator 3 [Source:MGI Symbol;Acc:MGI:1197013]	protein_coding	0.352738	0.000177943	3.74972	0.00945775	0.992405	0.00331125	0.0584651	0.991253	0.00381543	-1.33055	3.94858e-104	103.404	57.03	70.35	67.65	83.43	51.08	66.1	65.29	80.69	92.8	76.86	106.26	87.72	56.57	58.85	42.22	60.23	55.4	42.14	57.68	44.19	52.66	32.26	51.57	53.27	125.07	123.14	155.81	136.83	133.16	139.04	147.16	157.73	142.26	128.28
Cbx7	ENSMUSG00000053411	chromobox 7 [Source:MGI Symbol;Acc:MGI:1196439]	protein_coding	0.351367	2.74511e-07	6.56144	0.0474873	0.938853	0.0274026	0.0435953	0.991253	0.00381543	-1.24769	3.55562e-70	69.4491	55.54	58.41	57.28	68.08	47.55	59.18	62.91	59.79	75.05	79.6	86.11	73.71	52.38	58.53	54.22	71.97	50.1	46.33	54.08	44.06	49.49	36.43	60.14	55.18	109.25	105.81	147.96	136.87	111.35	132.74	132.61	129.63	124.07	125.76
Gm20604	ENSMUSG00000041716	predicted gene 20604 [Source:MGI Symbol;Acc:MGI:5305180]	protein_coding	0.350813	0.0948001	1.02319	0.0803467	0.910369	0.0407825	0.0404418	0.991253	0.00381543	-0.0708929	0.823801	0.0841778	1.92	1.91	1.43	1.96	2.24	2.22	2	2.46	4.78	2.81	3.31	3.08	1.67	2.24	1.13	1.83	1.54	2.92	1.61	1.72	2.2	1.04	1.55	1.87	2.68	2.25	2.05	2.19	1.96	2.22	1.72	2.59	2.61	2.17
H2bc22	ENSMUSG00000069308	H2B clustered histone 22 [Source:MGI Symbol;Acc:MGI:2448409]	protein_coding	0.350811	0.0816668	1.08795	0.0173745	0.98838	0.0050762	0.0597528	0.991253	0.00381543	-1.26581	0.000150289	3.82307	3	3.66	2.93	1.36	7.83	8.85	8.6	4.84	8.26	10.98	20.21	9.82	7.94	2.94	3.86	3.55	1.18	2.23	0	2.33	3.1	0.8	4.14	2.7	11.48	13.09	6.74	16.63	6.35	17.61	15.96	13.53	10.29	7.19
Tmem42	ENSMUSG00000066233	transmembrane protein 42 [Source:MGI Symbol;Acc:MGI:1277176]	protein_coding	0.350687	0.0713579	1.14656	-0.039107	0.972332	0.0121853	-0.0359201	0.991253	0.00381543	-0.44267	0.0220326	1.65694	7.78	12.4	7.26	12.48	7.52	7.12	10.85	11.83	12.75	15.98	12.15	14.66	10.53	8.58	11.44	9.57	8.82	8.42	9.25	8.43	8.21	7.6	10.04	12.08	11.27	10.92	11.2	10.79	10.35	12.08	16.41	12.03	11.31	8.55
Ypel3	ENSMUSG00000042675	yippee like 3 [Source:MGI Symbol;Acc:MGI:1913340]	protein_coding	0.350574	2.45305e-09	8.61029	-0.0138559	0.984226	0.00690538	0.0706093	0.991253	0.00381543	-0.93143	6.68144e-61	60.1751	84.15	95.2	104.18	112.09	88.44	89.89	116.34	125.33	133.59	129.73	150.33	151.03	90.1	95.08	79.37	101.04	83.97	81.2	89.68	62.71	87.13	55.63	91.57	98.36	158	162.81	187.16	184.43	165.49	164.92	193.1	182.41	168.17	170.53
Cdc20	ENSMUSG00000006398	cell division cycle 20 [Source:MGI Symbol;Acc:MGI:1859866]	protein_coding	0.350359	0.119052	0.924265	-0.028862	0.981272	0.00821041	0.0752871	0.991253	0.00381543	-0.294203	0.263038	0.579982	4.86	2.69	4.94	3.16	4.07	7.02	3.22	7.59	7.11	5	17.51	8.95	4.23	4.29	1.73	3.76	3.01	1.76	1.96	1.28	3.89	1.7	5.71	2.5	4.26	3.75	5.74	5.51	3.48	6.67	6.25	4.07	3.42	5.88
Clec12a	ENSMUSG00000053063	C-type lectin domain family 12, member a [Source:MGI Symbol;Acc:MGI:3040968]	protein_coding	0.350313	0.00748665	2.12571	0.109306	0.856789	0.0671259	0.128792	0.991253	0.00381543	0.93616	9.42476e-09	8.02573	7.91	10.03	9.57	13.76	7.57	10.16	12.17	15.34	15.02	15.37	14.82	12.3	12.97	8.94	8.64	11.15	13.59	8.94	11.2	7.02	7.11	6.56	7.89	8.7	4.2	4.04	6.44	6.15	5.19	7.55	7.61	7.96	4.88	3.21
Hmgb3	ENSMUSG00000015217	high mobility group box 3 [Source:MGI Symbol;Acc:MGI:1098219]	protein_coding	0.3499	0.119834	0.921418	0.128012	0.802804	0.0953902	0.0471899	0.991253	0.00381543	-0.898536	0.00381472	2.41854	1.01	2.29	3.03	4.27	3.7	1.4	2.69	5.07	6.29	4.9	4.26	6.53	2.36	3.69	2.35	3.48	2.89	2.46	2.87	0.91	2.97	1.83	2.21	3.66	5.34	5.68	7.32	8.49	5.41	8.28	7.95	7.26	6.06	3.37
Kntc1	ENSMUSG00000029414	kinetochore associated 1 [Source:MGI Symbol;Acc:MGI:2673709]	protein_coding	0.349691	0.121772	0.914451	0.0300044	0.978929	0.00924889	-0.0268295	0.991253	0.00381543	0.151266	0.691157	0.160423	0.59	1.41	1.16	1.85	1.66	1.84	1.49	2.76	2.54	2.6	2.72	1.26	0.6	1.44	2.24	0.72	0.43	1.7	0.37	0.35	1.65	1.15	2.77	0.29	2.02	1.11	1.82	1.13	1.47	1.26	3.31	1.36	0.79	1.87
Tgif1	ENSMUSG00000047407	TGFB-induced factor homeobox 1 [Source:MGI Symbol;Acc:MGI:1194497]	protein_coding	0.349487	0.0538864	1.26852	0.103503	0.868081	0.0614399	0.0595746	0.991253	0.00381543	-0.679904	1.99606e-12	11.6998	26.45	30.91	30.92	32.29	24.15	38.13	31.02	33.82	35.36	34.22	60.23	77.26	42.25	47	16.78	29.92	23.06	22.53	24.8	21.9	29.62	17.5	30.92	25.88	40.19	40.39	56.63	66.77	33.78	84.33	40.34	50.97	41	45.12
Lmnb1	ENSMUSG00000024590	lamin B1 [Source:MGI Symbol;Acc:MGI:96795]	protein_coding	0.349407	0.0455532	1.34148	0.112502	0.776612	0.109796	0.120115	0.991253	0.00381543	-0.477198	4.10983e-08	7.38618	19.85	16.79	21.71	23.13	15.04	23.33	19.21	28.17	33.62	28.21	51.73	34.69	23.83	21.86	16.47	18.9	13.96	14.78	16.28	13.53	16.19	7.08	22.46	15.85	26.62	27.65	29.61	31.1	28.96	27.96	34.78	22.15	24.9	20.84
Rassf3	ENSMUSG00000025795	Ras association (RalGDS/AF-6) domain family member 3 [Source:MGI Symbol;Acc:MGI:2179722]	protein_coding	0.349403	0.00210288	2.67719	0.0894426	0.804041	0.094722	0.0706829	0.991253	0.00381543	-1.58682	1.89981e-143	142.721	16.59	18.97	18.93	21.7	15.17	19.01	18.01	23.97	31.13	30.08	31.25	27.42	16.64	15.51	15.16	16.73	14.12	12.71	18.1	11.21	14.51	8.61	17.71	14	47.58	45.74	59.19	55.11	51	61.07	57.33	58.5	50.34	48.02
Aff3	ENSMUSG00000037138	AF4/FMR2 family, member 3 [Source:MGI Symbol;Acc:MGI:106927]	protein_coding	0.34863	0.000326382	3.48627	0.0526015	0.929974	0.0315291	-0.04474	0.991253	0.00381543	-1.03656	3.68479e-39	38.4336	44	54.48	48.75	70.44	38.29	42.89	61.37	69.28	73.55	66.62	68.09	65.78	29.53	46.52	37.87	44.11	45.19	36.34	52.22	33.52	40.84	34.87	38.19	61.5	83.4	78.79	108.84	78.72	83.01	86.22	93.85	95.31	90.44	80.35
St3gal5	ENSMUSG00000056091	ST3 beta-galactoside alpha-2,3-sialyltransferase 5 [Source:MGI Symbol;Acc:MGI:1339963]	protein_coding	0.34845	0.123274	0.909128	0.115743	0.817688	0.0874124	0.106251	0.991253	0.00381543	-0.791968	0.00119753	2.92171	1.17	1.79	2.23	2	0.83	0.93	0.91	1.33	3.79	1.55	3.33	2.55	2.36	2.2	1.27	1.11	0.62	0.79	1.37	0.72	0.85	0.62	0.88	1	1.7	1.49	2.88	2.58	3.29	4.1	2.31	1.54	2.17	1.62
H2bc13	ENSMUSG00000094338	H2B clustered histone 13 [Source:MGI Symbol;Acc:MGI:2448403]	protein_coding	0.347131	0.12011	0.920421	-0.0239492	0.981571	0.00807813	-0.0238228	0.991253	0.00381543	-0.416023	0.203927	0.690526	16.71	8.91	21.99	9.3	19.12	22.45	13.62	32.61	30.69	16.09	58.51	36.1	18.5	16.45	9.21	13.35	6.58	4.88	9.33	11.35	6.63	5.93	30.66	9.87	11.97	19.28	17.83	30.46	18.67	21.6	32.12	16.41	11.2	18.88
Gm10130	ENSMUSG00000095315	predicted gene 10130 [Source:MGI Symbol;Acc:MGI:3642547]	protein_coding	0.346722	0.0028887	2.5393	0.168815	0.609014	0.215373	0.09566	0.991253	0.00381543	0.831838	3.70411e-14	13.4313	15.97	15.75	17.07	23.18	14.97	13.76	19.6	20.46	25.39	22.66	26.89	26.07	17.93	19.85	15.14	18.14	17.25	15.26	13.51	12.04	17.73	10.96	16.7	19.13	10.64	11.89	8.95	11.55	8.62	9.63	8.79	9.8	9.12	7.93
Gsr	ENSMUSG00000031584	glutathione reductase [Source:MGI Symbol;Acc:MGI:95804]	protein_coding	0.346392	0.103963	0.983123	-0.0187015	0.984886	0.00661418	0.0841499	0.991253	0.00381543	-0.91278	0.00641466	2.19283	0.3	0.17	0.5	1.93	0.92	1.55	0.74	1.39	0.81	0.53	1.59	0.88	3.14	0.46	0.62	0.31	0.48	0.27	0.14	0.18	0.72	0.3	0.61	0.7	0.82	0.68	1.14	1.11	1.52	0.74	1.37	0.64	0.89	1.68
Spred1	ENSMUSG00000027351	sprouty protein with EVH-1 domain 1, related sequence [Source:MGI Symbol;Acc:MGI:2150016]	protein_coding	0.345847	0.106548	0.972456	0.02955	0.981272	0.00821041	0.160447	0.991253	0.00381543	-1.42903	3.21417e-18	17.4929	0.46	0.91	0.83	1.37	0.6	0.79	1.38	1.79	1.61	1.01	1.51	0.92	0.64	0.79	0.62	0.93	1.16	0.72	1.09	0.57	0.59	0.39	1	0.65	2.51	2.26	2.26	1.95	1.66	2.41	2.64	2.59	2.41	1.57
Tmem64	ENSMUSG00000043252	transmembrane protein 64 [Source:MGI Symbol;Acc:MGI:2140359]	protein_coding	0.344954	0.00271598	2.56607	0.043366	0.943128	0.0254291	-0.00268956	0.9931	0.00300723	-1.21779	3.26226e-56	55.4865	10.05	9.91	11.08	11.51	7.82	13.4	11.81	13.17	17.25	13.11	18.74	14.67	9.07	8.35	7.54	10.33	7.8	7.67	9.78	6.36	9.15	4.13	12.18	7.77	23.3	20.53	26.67	24.6	21.27	25.38	22.89	26.01	22.39	19.42
Bard1	ENSMUSG00000026196	BRCA1 associated RING domain 1 [Source:MGI Symbol;Acc:MGI:1328361]	protein_coding	0.344674	0.0911723	1.04014	0.0409123	0.97134	0.0126288	-0.0355037	0.991253	0.00381543	-0.476494	0.00546728	2.26223	1.3	1.23	1.41	1.18	1.18	1.91	1.57	1.52	1.68	2.2	3.26	2.22	0.95	1.34	1.42	1.08	0.93	0.89	0.71	1.29	1.36	0.44	2.32	0.89	1.92	2.14	1.95	2.05	1.74	1.33	1.43	1.7	1.7	1.69
Gm4617	ENSMUSG00000096544	predicted pseudogene 4617 [Source:MGI Symbol;Acc:MGI:3704225]	processed_pseudogene	0.344599	0.101275	0.994498	-0.036996	0.966303	0.0148867	0.0422485	0.991253	0.00381543	-0.924697	0.00787999	2.10347	6.73	3.06	5.75	10.72	4.19	5.82	5.72	19.04	16.14	12.74	9.12	14.11	8.46	1.87	13.58	11.05	3.16	2.3	8.01	4.22	5.33	4.08	2.52	2	11.29	8.49	10.63	10.87	9.35	13.99	13.03	9.2	15.29	11.43
Ppfia4	ENSMUSG00000026458	protein tyrosine phosphatase, receptor type, f polypeptide (PTPRF), interacting protein (liprin), alpha 4 [Source:MGI Symbol;Acc:MGI:1915757]	protein_coding	0.34447	0.0899592	1.04595	-0.0795655	0.842352	0.0745063	-0.0352297	0.991253	0.00381543	-0.0817909	0.858278	0.066372	0.89	0.56	0.42	0.51	0.33	0.28	0.68	0.77	1.16	1.34	3.19	0.37	0	0.08	0.13	0.08	0.1	0	0.16	0.05	0.11	0.04	0.15	0.04	0.25	0.29	0.3	0.11	0.23	0.15	0.46	0.42	0.39	0.49
Hilpda	ENSMUSG00000043421	hypoxia inducible lipid droplet associated [Source:MGI Symbol;Acc:MGI:1916823]	protein_coding	0.344273	0.105938	0.974947	0.165566	0.656844	0.182538	0.158913	0.991253	0.00381543	0.0151702	0.949387	0.0225565	7.18	7.33	5.88	8.55	6.69	6.46	9.9	9.37	9.25	7.76	10.59	18.65	9.71	13.84	10.26	7.14	4.76	6.37	5.55	3.19	5.7	4.18	10.16	6.94	9.16	6.2	7.69	9.94	6	15.05	6.77	7.23	6.3	6.37
Fam114a1	ENSMUSG00000029185	family with sequence similarity 114, member A1 [Source:MGI Symbol;Acc:MGI:1915553]	protein_coding	0.344157	0.0558669	1.25285	0.0843311	0.909691	0.0411062	0.0353683	0.991253	0.00381543	-0.162326	0.38899	0.410061	2.6	4.28	3.42	3.45	4.46	2.7	6.21	4.37	2.92	4.28	3.33	4.52	4.39	3	4.41	4.63	2.04	3.87	5.64	1.84	3.44	1.73	6.33	5.99	3.08	3.36	4.17	3.52	2.85	3.53	4.64	2.77	4.15	2.71
Rbm3	ENSMUSG00000031167	RNA binding motif (RNP1, RRM) protein 3 [Source:MGI Symbol;Acc:MGI:1099460]	protein_coding	0.34399	0.00414136	2.38286	0.13933	0.781755	0.106929	0.113388	0.991253	0.00381543	-0.0784616	0.771345	0.112751	259.1	405.38	316.35	451.78	337.5	280.39	486.84	468.32	478.02	440.8	495.34	544.43	402.72	423.38	290.63	404.7	333.49	338.62	411.05	212.14	287.76	260.94	304.28	366.6	406.74	371.35	458.68	473.06	330.12	540.16	448.57	466.92	419.86	222.32
Gm10552	ENSMUSG00000073628	predicted gene 10552 [Source:MGI Symbol;Acc:MGI:3642083]	lncRNA	0.343673	0.0858129	1.06645	0.0694903	0.91875	0.0368026	0.0507477	0.991253	0.00381543	0.620307	0.000459253	3.33795	26.27	26.93	24.22	23.97	16.03	20.63	38.32	29.97	21.44	19.8	30.41	36.97	31.97	26.5	16.14	17.87	17.51	14.27	26.66	14.53	18.6	15.55	28.48	16.75	9.47	19.03	21.56	19.74	8.85	22.33	25.34	21.21	15.76	9.26
Adora2a	ENSMUSG00000020178	adenosine A2a receptor [Source:MGI Symbol;Acc:MGI:99402]	protein_coding	0.343617	0.131923	0.879678	0.124041	0.815735	0.0884511	-0.012218	0.991253	0.00381543	-0.973497	5.27083e-05	4.27812	1.39	0.83	2.98	1.86	2.89	2.81	1.65	4.04	1.32	3.75	5.95	3.08	1.52	1.76	1.04	1.46	0.94	0.64	1.53	1.34	2.4	0.7	1.2	1.21	4.4	3.82	3.89	6.24	4.54	4.81	5.65	3.94	4.44	4.43
Diras2	ENSMUSG00000047842	DIRAS family, GTP-binding RAS-like 2 [Source:MGI Symbol;Acc:MGI:1915453]	protein_coding	0.342998	0.132047	0.879272	0.125253	0.80258	0.0955118	-0.0140894	0.991253	0.00381543	-1.89723	7.09353e-14	13.1491	0.34	0.59	0.25	0.68	0.39	0.39	0.44	0.97	0.64	1.13	0.78	0.67	0.41	0.35	0.42	0.31	0.2	0.31	0.45	0.18	0.77	0.21	0.13	0.29	1.74	1.49	2.14	2.93	2.77	2.26	1.68	2.37	1.63	1.98
Gm30054	ENSMUSG00000114937	predicted gene, 30054 [Source:MGI Symbol;Acc:MGI:5589213]	lncRNA	0.342709	0.00669725	2.1741	-0.0639002	0.911768	0.0401156	-0.0947163	0.991253	0.00381543	-0.537973	2.48329e-07	6.60497	12.98	15.44	14.97	20.18	15	12.34	21.45	20.07	20.98	22.39	19.27	22.93	8.84	12.15	14.68	13.08	12.45	12.83	14.66	9.92	11.32	12.68	13.51	15.29	20.83	19.43	21.84	17.83	16.95	19.53	22.97	22.55	19.78	21.6
Zbtb10	ENSMUSG00000069114	zinc finger and BTB domain containing 10 [Source:MGI Symbol;Acc:MGI:2139883]	protein_coding	0.342292	0.131761	0.880213	0.143677	0.75821	0.120211	0.12257	0.991253	0.00381543	-0.952679	1.9223e-21	20.7162	2.63	2.28	2.57	3.31	2.65	3.66	3.41	2.78	4.19	3.19	7.36	10.3	4.07	6.28	2.85	2.39	2.03	2.14	2.25	1.82	2.59	1.95	3.41	2.87	5.14	4.82	5.65	8.94	5.12	10.66	5.57	5.79	4.82	4.22
3110080O07Rik	ENSMUSG00000103284	RIKEN cDNA 3110080O07 gene [Source:MGI Symbol;Acc:MGI:1920491]	TEC	0.341894	0.0525866	1.27912	-0.0237783	0.964862	0.0155348	-0.0250293	0.991253	0.00381543	-0.51577	0.345365	0.461722	0.78	0.13	0	0.69	0.55	0.46	1.42	1.35	1.42	0.8	1.4	2.32	0	0.42	0.83	0.69	0.97	0.58	0.65	0.64	0.38	1.17	0.14	0.88	0.47	0.52	0.83	0.62	0.82	0.16	0.43	1.2	1.2	1.14
Sh2d4b	ENSMUSG00000037833	SH2 domain containing 4B [Source:MGI Symbol;Acc:MGI:1925182]	protein_coding	0.341872	0.131077	0.882474	0.111095	0.824636	0.0837378	0.0459736	0.991253	0.00381543	-0.649991	0.0240961	1.61805	0.95	1.23	1.21	0.84	1.15	0.75	1.52	3.58	1.46	1.88	2.69	1.27	0.76	1.25	2.18	1.06	1.26	0.95	0.79	0.9	1.42	0.72	0.83	1.07	2.15	1.41	2.76	2.03	2.03	3.22	2.3	1.12	1.75	1.57
Sertad1	ENSMUSG00000008384	SERTA domain containing 1 [Source:MGI Symbol;Acc:MGI:1913438]	protein_coding	0.341601	0.03091	1.5099	0.229105	0.144766	0.839332	0.0796119	0.991253	0.00381543	-1.13739	1.69523e-24	23.7708	9.43	12.32	12.17	12.99	7.86	15.08	16.8	15.68	16.05	15.2	20.01	15.37	10.96	11.58	8.87	14.38	9.52	9.08	10.58	8.78	9.22	5.87	12.41	10.16	21.38	28.12	31.36	31.55	27.62	36.25	26.97	24.47	24.96	23.1
2900093K20Rik	ENSMUSG00000099632	RIKEN cDNA 2900093K20 gene [Source:MGI Symbol;Acc:MGI:1915287]	lncRNA	0.341335	0.134089	0.872606	0.0726311	0.915254	0.0384582	0.0275067	0.991253	0.00381543	-0.38625	0.178176	0.74915	6.72	4.5	6.95	7.27	5.55	4.76	10.24	7.85	6.28	9.82	15.59	9.93	8.56	7.12	4.33	5.88	6.86	5.5	7.34	5.14	2.84	4.74	6.18	7.18	11.03	8.52	10.54	6.45	7.39	8.99	10.01	6.76	4.5	6.69
Ngfr	ENSMUSG00000000120	nerve growth factor receptor (TNFR superfamily, member 16) [Source:MGI Symbol;Acc:MGI:97323]	protein_coding	0.340803	0.0799274	1.0973	0.0820062	0.911768	0.0401156	-0.010426	0.991253	0.00381543	-3.65201	9.7805e-50	49.0096	0.06	0.16	0.14	0.28	0.21	0.31	0.17	0.75	0.36	0.4	0.71	0.55	0.13	0.07	0.13	0	0.12	0.03	0.14	0.05	0.06	0.07	0.04	0.15	2.54	2.26	2.86	4.05	3.52	3.92	3.68	3.16	2.94	2.33
Gfi1	ENSMUSG00000029275	growth factor independent 1 transcription repressor [Source:MGI Symbol;Acc:MGI:103170]	protein_coding	0.34028	0.0413754	1.38326	0.072607	0.893097	0.0491014	-0.000164509	0.998618	0.00060062	-1.51138	9.61977e-05	4.01684	0.18	0.35	0	0.64	0.46	0.45	0.64	0.23	0.93	0.54	2.64	1.72	0.31	0.69	0.16	0.51	0.27	0.08	0.18	0.06	0.85	0.3	0.49	0.23	0.84	1.06	0.98	1.59	0.51	2.29	0.84	1.3	2.19	0.84
H3c8	ENSMUSG00000099517	H3 clustered histone 8 [Source:MGI Symbol;Acc:MGI:2145541]	protein_coding	0.338913	0.138577	0.858309	-0.0467753	0.962128	0.0167672	-0.0369486	0.991253	0.00381543	-0.239011	0.433387	0.363124	19.48	12.68	20.4	13.44	18.24	29.07	21.02	19.51	21.23	29.73	75.61	34.58	16.66	11.3	5.17	11.19	10.34	4.52	5.96	11.3	12.63	9.48	14.02	6.46	24.33	16.31	19.16	20.76	16.36	17.44	29.68	14.04	11.9	19.67
Smtn	ENSMUSG00000020439	smoothelin [Source:MGI Symbol;Acc:MGI:1354727]	protein_coding	0.338897	0.128259	0.891913	0.0636377	0.938853	0.0274026	0.038454	0.991253	0.00381543	-0.97151	0.00156337	2.80594	0.77	0.69	0.12	0.67	0.21	1.03	0.66	1.15	1.19	0.78	1.42	1.03	0.25	0.16	0.23	1.56	0.24	0.06	0.03	0.25	0.46	0.11	0.2	0.41	0.84	1.25	2.19	0.78	0.96	1.1	1.79	0.9	1.05	0.76
Ckap2	ENSMUSG00000037725	cytoskeleton associated protein 2 [Source:MGI Symbol;Acc:MGI:1931797]	protein_coding	0.338536	0.107663	0.967933	0.0723081	0.901161	0.0451977	0.019921	0.991253	0.00381543	0.123866	0.776695	0.109749	0.5	0.57	1.68	0.62	0.85	1.4	1.93	2.52	1.07	0.82	4.47	2.12	1.04	0.52	0.4	0.61	0.35	1.02	0.11	0.6	1.23	0.41	1.23	0.3	1.05	0.78	0.85	0.84	0.75	0.92	1.4	0.97	0.67	0.47
Psmc3ip	ENSMUSG00000019303	proteasome (prosome, macropain) 26S subunit, ATPase 3, interacting protein [Source:MGI Symbol;Acc:MGI:1098610]	protein_coding	0.338502	0.13495	0.869826	0.00840298	0.997683	0.00100722	-0.0180702	0.991253	0.00381543	-0.926194	0.000937196	3.02817	1.31	0.57	2.06	2.89	1.21	2.21	1.7	4.16	2.15	3.91	4.42	3.02	1.69	2.1	2.19	2.64	1.47	1.6	2.01	1.9	2.24	0.9	3.09	1.51	3.17	3.66	4.64	3.34	2.62	3.13	3.35	2.72	2.68	4.32
Cnrip1	ENSMUSG00000044629	cannabinoid receptor interacting protein 1 [Source:MGI Symbol;Acc:MGI:1917505]	protein_coding	0.337663	0.0630855	1.20007	0.0755546	0.91875	0.0368026	0.11481	0.991253	0.00381543	-0.138842	0.482935	0.316112	6.41	5.25	5.66	7.43	5.43	4.83	7.09	6.83	7.43	8.31	9.43	11.51	7.51	7.57	5.46	7.03	8.41	4.08	4.85	3.81	5.67	4.28	4.84	8.1	6.47	4.9	6.71	8.89	7.41	8.31	4.86	6.62	6.59	4.89
Carns1	ENSMUSG00000075289	carnosine synthase 1 [Source:MGI Symbol;Acc:MGI:2147595]	protein_coding	0.337517	0.0105533	1.97661	0.0692518	0.920607	0.0359256	0.0946393	0.991253	0.00381543	-0.50247	0.0577683	1.23831	23.88	36.02	32.94	44.46	32.74	24.07	40.79	47.1	47.6	50.21	42.5	48.19	31.43	35.53	37.29	35.71	32.67	27.7	37.39	17.86	22.69	25.01	26.57	32.11	45.27	45.23	59.31	49.31	35.9	59.03	53.53	53.15	50.17	28.49
Lgals1	ENSMUSG00000068220	lectin, galactose binding, soluble 1 [Source:MGI Symbol;Acc:MGI:96777]	protein_coding	0.337403	0.135999	0.866464	0.0169007	0.990882	0.00397814	0.11946	0.991253	0.00381543	-2.02667	3.15542e-21	20.5009	2.99	2.25	1.86	2.82	2	2.73	2.64	2.67	7.17	2.95	6.7	4.43	3.3	3.05	1.13	3.3	1.77	2.8	1.03	1.26	1.9	1.28	3.06	1	8.38	8.17	10.03	12.13	11.99	8.96	8.45	10.07	10.16	10.35
Cd83	ENSMUSG00000015396	CD83 antigen [Source:MGI Symbol;Acc:MGI:1328316]	protein_coding	0.337144	0.0260801	1.58369	-0.0194216	0.98883	0.00487827	0.0467752	0.991253	0.00381543	-1.59883	9.81919e-17	16.0079	44.77	33.27	53.31	44.07	31.46	65.8	58.87	53	61.52	58.22	81.87	72.04	51.37	44.33	29.29	41.05	29.94	33.88	29.95	29.04	40.87	21.33	54.86	32.71	119.42	129.72	120.55	151.18	110.62	147.86	134.03	110.37	103.79	133.68
H2ac11	ENSMUSG00000069301	H2A clustered histone 11 [Source:MGI Symbol;Acc:MGI:2448293]	protein_coding	0.337118	0.121772	0.914451	0.0612817	0.939933	0.0269031	0.0250547	0.991253	0.00381543	-0.397637	0.213504	0.670594	34.73	21.19	32.1	13.11	27.05	43.46	26.9	53.87	42.46	44.57	124.12	63.07	25.67	25.94	17.55	27.07	14.81	12.61	7.02	23.19	26.47	7.15	35.08	9.26	42.54	36.87	38.64	61.38	30.76	43.91	40.67	24.55	18.03	43.06
Slamf1	ENSMUSG00000015316	signaling lymphocytic activation molecule family member 1 [Source:MGI Symbol;Acc:MGI:1351314]	protein_coding	0.336683	0.0150497	1.82247	-0.0996507	0.804228	0.0946206	-0.048623	0.991253	0.00381543	-1.72078	3.60538e-69	68.443	8.01	5.65	8.43	6.75	6.47	8.58	8.94	10.37	10.66	11.66	12.1	8.87	8.54	6.42	5.73	7.75	6.45	6.01	6.94	5.99	6.26	4.54	9.03	7.36	21.26	20.95	22.57	23.93	19.85	22.3	22.55	23.81	20.94	23.21
Susd1	ENSMUSG00000038578	sushi domain containing 1 [Source:MGI Symbol;Acc:MGI:3651543]	protein_coding	0.336043	5.26426e-07	6.27866	0.0504134	0.925499	0.0336241	-0.0126558	0.991253	0.00381543	-0.553853	1.28007e-15	14.8928	42.62	48.91	43.39	54.63	45.29	47.46	56.22	52.59	68.8	58.78	62.87	65.02	35.41	38.39	32.08	43.53	44.88	39.8	47.18	33.4	35.85	30.39	40.8	48.87	52.36	57.05	67.42	56.53	55.06	55.22	64.29	60.45	55.07	51.79
Cenpf	ENSMUSG00000026605	centromere protein F [Source:MGI Symbol;Acc:MGI:1313302]	protein_coding	0.335184	0.0841555	1.07492	0.00629427	0.998769	0.00053495	0.0533106	0.991253	0.00381543	0.383545	0.297376	0.526693	0.94	1.72	0.58	0.9	2.07	1.83	2.91	2	1.8	0.91	5.13	3.64	1.33	0.71	0.58	0.51	1	0.26	0.18	0.48	1.39	0.16	1.15	0.75	0.72	0.65	0.69	0.67	0.4	0.57	1.48	0.95	0.47	0.58
Zfp473	ENSMUSG00000048012	zinc finger protein 473 [Source:MGI Symbol;Acc:MGI:2442697]	protein_coding	0.335075	0.145951	0.835792	-0.0565715	0.950068	0.0222451	-0.0260123	0.991253	0.00381543	-0.614668	0.0337339	1.47193	0.78	0.3	0.69	0.53	0.39	1.96	0.56	0.94	0.81	1.11	1.35	1.16	0.85	0.28	0.43	0.52	0.27	0.45	0.53	0.63	0.5	0.39	1.12	0.37	0.85	0.6	1.12	1.3	0.75	1.41	0.84	0.91	0.66	0.77
Phlda1	ENSMUSG00000020205	pleckstrin homology like domain, family A, member 1 [Source:MGI Symbol;Acc:MGI:1096880]	protein_coding	0.334452	0.0488593	1.31105	0.0928969	0.820027	0.0861721	0.0114993	0.991253	0.00381543	-1.991	8.78308e-11	10.0564	0.26	0.24	0.51	0.26	0.34	3.57	1.04	0.93	2.08	0.38	4.53	3.64	2.09	0.91	0.39	0.33	0.23	0.22	0.51	0.52	1.22	0.14	0.8	0.07	1.61	1.9	3.34	4.62	1.76	8.95	1.41	1.61	2.77	1.82
Nphp3	ENSMUSG00000032558	nephronophthisis 3 (adolescent) [Source:MGI Symbol;Acc:MGI:1921275]	protein_coding	0.334054	0.0656563	1.18272	0.0655472	0.940396	0.0266892	0.066757	0.991253	0.00381543	-0.547411	0.00147776	2.8304	1.45	1.35	2.4	3.21	1.08	2.94	1.88	2.37	2.03	1.45	2.33	1.9	3.05	1.58	2.45	1.75	2.75	1.16	2.84	1.59	1.59	0.99	2.35	2.92	2.22	1.72	3.92	3.49	2.34	2.09	1.82	6.2	3.43	1.56
Nphp3	ENSMUSG00000032558	nephronophthisis 3 (adolescent) [Source:MGI Symbol;Acc:MGI:1921275]	protein_coding	0.334054	0.0656563	1.18272	0.0655472	0.940396	0.0266892	0.066757	0.991253	0.00381543	-0.547411	0.00147776	2.8304	1.45	1.35	2.4	3.21	1.08	2.94	1.88	2.37	2.03	1.45	2.33	1.9	3.05	1.58	2.45	1.75	2.75	1.16	2.84	1.59	1.59	0.99	2.35	2.92	2.22	1.72	3.92	3.49	2.34	2.09	1.82	6.2	3.43	1.56
Tipin	ENSMUSG00000032397	timeless interacting protein [Source:MGI Symbol;Acc:MGI:1921571]	protein_coding	0.334024	0.025443	1.59443	0.153577	0.704568	0.152077	0.0136582	0.991253	0.00381543	-0.338291	0.0238398	1.6227	15.41	10.32	16.07	13.22	15.82	18.98	14.72	19.68	16.76	27.82	26.96	18.79	18.42	18.86	10.49	20.88	10.55	12.63	10.15	16.31	13.12	13.96	12.55	12.9	20.78	20.96	32.41	17.8	18.1	24.8	18.43	25.46	17.86	19.24
Egr2	ENSMUSG00000037868	early growth response 2 [Source:MGI Symbol;Acc:MGI:95296]	protein_coding	0.334023	0.0854573	1.06825	0.0936045	0.871169	0.0598977	0.0888987	0.991253	0.00381543	-0.515905	0.004275	2.36906	2	3.19	3.72	4.19	2.28	4.69	5.33	3.9	6.3	7.27	11.92	21.83	7.47	8.45	1.75	5.77	2.78	2.4	2.67	2.39	4.48	0.9	3.8	3.04	3.68	4.94	4.53	10.6	2.53	11.27	4.24	4.5	3.88	4.37
Pira2	ENSMUSG00000089942	paired-Ig-like receptor A2 [Source:MGI Symbol;Acc:MGI:1195970]	protein_coding	0.333479	0.120334	0.919613	0.0769097	0.916144	0.0380365	-0.0729352	0.991253	0.00381543	-1.22563	2.31121e-12	11.6362	3.23	5.37	3.85	4.68	3.89	1.94	4.42	4.36	7.48	5.16	8.91	6.23	4.45	4.4	3.18	2.73	3.35	1.79	3.59	2.48	3.9	2.42	3.7	3.64	8.05	6.63	10.93	13.31	7.64	10.69	9.77	10.89	9.25	6.4
Pira2	ENSMUSG00000089942	paired-Ig-like receptor A2 [Source:MGI Symbol;Acc:MGI:1195970]	protein_coding	0.333479	0.120334	0.919613	0.0769097	0.916144	0.0380365	-0.0729352	0.991253	0.00381543	-1.22563	2.31121e-12	11.6362	3.23	5.37	3.85	4.68	3.89	1.94	4.42	4.36	7.48	5.16	8.91	6.23	4.45	4.4	3.18	2.73	3.35	1.79	3.59	2.48	3.9	2.42	3.7	3.64	8.05	6.63	10.93	13.31	7.64	10.69	9.77	10.89	9.25	6.4
Pira2	ENSMUSG00000089942	paired-Ig-like receptor A2 [Source:MGI Symbol;Acc:MGI:1195970]	protein_coding	0.333479	0.120334	0.919613	0.0769097	0.916144	0.0380365	-0.0729352	0.991253	0.00381543	-1.22563	2.31121e-12	11.6362	3.23	5.37	3.85	4.68	3.89	1.94	4.42	4.36	7.48	5.16	8.91	6.23	4.45	4.4	3.18	2.73	3.35	1.79	3.59	2.48	3.9	2.42	3.7	3.64	8.05	6.63	10.93	13.31	7.64	10.69	9.77	10.89	9.25	6.4
Pira2	ENSMUSG00000089942	paired-Ig-like receptor A2 [Source:MGI Symbol;Acc:MGI:1195970]	protein_coding	0.333479	0.120334	0.919613	0.0769097	0.916144	0.0380365	-0.0729352	0.991253	0.00381543	-1.22563	2.31121e-12	11.6362	3.23	5.37	3.85	4.68	3.89	1.94	4.42	4.36	7.48	5.16	8.91	6.23	4.45	4.4	3.18	2.73	3.35	1.79	3.59	2.48	3.9	2.42	3.7	3.64	8.05	6.63	10.93	13.31	7.64	10.69	9.77	10.89	9.25	6.4
Pira2	ENSMUSG00000089942	paired-Ig-like receptor A2 [Source:MGI Symbol;Acc:MGI:1195970]	protein_coding	0.333479	0.120334	0.919613	0.0769097	0.916144	0.0380365	-0.0729352	0.991253	0.00381543	-1.22563	2.31121e-12	11.6362	3.23	5.37	3.85	4.68	3.89	1.94	4.42	4.36	7.48	5.16	8.91	6.23	4.45	4.4	3.18	2.73	3.35	1.79	3.59	2.48	3.9	2.42	3.7	3.64	8.05	6.63	10.93	13.31	7.64	10.69	9.77	10.89	9.25	6.4
Pira2	ENSMUSG00000089942	paired-Ig-like receptor A2 [Source:MGI Symbol;Acc:MGI:1195970]	protein_coding	0.333479	0.120334	0.919613	0.0769097	0.916144	0.0380365	-0.0729352	0.991253	0.00381543	-1.22563	2.31121e-12	11.6362	3.23	5.37	3.85	4.68	3.89	1.94	4.42	4.36	7.48	5.16	8.91	6.23	4.45	4.4	3.18	2.73	3.35	1.79	3.59	2.48	3.9	2.42	3.7	3.64	8.05	6.63	10.93	13.31	7.64	10.69	9.77	10.89	9.25	6.4
Gm6225	ENSMUSG00000097746	predicted gene 6225 [Source:MGI Symbol;Acc:MGI:3643252]	lncRNA	0.333318	0.117921	0.928407	0.0715191	0.901161	0.0451977	0.0912719	0.991253	0.00381543	-0.0819083	0.564563	0.248288	2.01	2.44	2.56	2.41	2.2	2.23	2.79	2.06	3.45	2.51	3.27	6.83	3.01	3.65	1.58	1.79	2.32	2.45	2.17	1.77	1.89	1.86	2.12	1.85	1.91	1.9	1.88	4.31	1.39	4.86	2.36	1.99	2.06	2.28
Chaf1a	ENSMUSG00000002835	chromatin assembly factor 1, subunit A (p150) [Source:MGI Symbol;Acc:MGI:1351331]	protein_coding	0.333219	0.0937943	1.02782	0.0839946	0.907987	0.0419205	0.2426	0.991253	0.00381543	0.113264	0.536018	0.270821	2.11	1.81	3.52	2.84	2.73	3.34	2.9	3.15	4.36	3.18	6.45	4.14	2.84	2.94	2.47	2.82	2.81	1.84	1.85	2.15	2.1	1.05	3.61	2.43	2.75	4.28	2.47	3.15	2.34	3.57	3	2.1	2.55	2.25
Cenpl	ENSMUSG00000026708	centromere protein L [Source:MGI Symbol;Acc:MGI:1917704]	protein_coding	0.333051	0.0591966	1.2277	0.0545971	0.954712	0.0201277	0.0194218	0.991253	0.00381543	-0.289365	0.0885035	1.05304	3.05	5.5	3.98	2.61	2.83	4.34	3.76	4.36	4.26	5.47	6.8	4.98	3.93	3.21	3.3	4.47	2.76	2.09	5.05	2.88	2.78	1.74	2.46	2.32	3.93	4.12	4.74	6.03	3.58	5.76	4.77	5.25	3.35	4.35
Pcgf1	ENSMUSG00000069678	polycomb group ring finger 1 [Source:MGI Symbol;Acc:MGI:1917087]	protein_coding	0.332987	0.0791601	1.10149	-0.0330797	0.978929	0.00924889	0.141285	0.991253	0.00381543	-0.438942	0.0268	1.57187	7.78	6.87	10.67	11.9	8.21	7.4	10.19	12.65	13.25	11.18	14.84	14.35	13.08	14.94	8.9	11.54	12.46	13.1	14.68	8.37	8.82	8.32	10.26	12.99	9.5	11.75	9.36	10.18	9.6	13.01	15.83	15.44	11.7	9.01
Junb	ENSMUSG00000052837	jun B proto-oncogene [Source:MGI Symbol;Acc:MGI:96647]	protein_coding	0.332679	0.104567	0.980604	0.107144	0.60617	0.217406	0.135247	0.991253	0.00381543	-1.13104	1.10453e-25	24.9568	32.74	37.24	37.52	39.48	25.5	48.74	42.36	36.31	56.7	40.05	142.28	208.97	91.82	116.39	29.52	45.24	26.53	25.25	29.07	22.83	34.91	15.98	49.4	30.34	65.93	79.34	91.12	336.41	72.04	422.09	74.9	79.53	69.25	59.83
Dusp2	ENSMUSG00000027368	dual specificity phosphatase 2 [Source:MGI Symbol;Acc:MGI:101911]	protein_coding	0.332108	0.0948001	1.02319	0.160726	0.645475	0.19012	0.0925354	0.991253	0.00381543	-0.158602	0.07592	1.11964	93.5	85.9	107.18	104.72	71.83	106.1	109.26	113.65	139.53	105.63	176.75	214.62	106.12	122.54	77	88.34	74.33	75.01	93.44	65	80.3	51.68	113.64	80.28	95	108.03	111.81	214.99	91.15	255.18	106.37	104.59	102.89	92.74
Cep55	ENSMUSG00000024989	centrosomal protein 55 [Source:MGI Symbol;Acc:MGI:1921357]	protein_coding	0.331784	0.132047	0.879272	-0.0585401	0.943398	0.0253052	0.0786387	0.991253	0.00381543	-0.377702	0.280086	0.552708	1.67	0.63	2.56	0.91	1.06	2.95	1.5	2.8	2.65	1.95	7.35	5	3.75	1.27	0.72	1.07	1.24	0.76	0.33	1.02	1.46	0.57	1.59	1.25	1.5	1.73	2.04	2.25	1.78	1.34	2.34	1.49	1.15	1.88
Pirb	ENSMUSG00000058818	paired Ig-like receptor B [Source:MGI Symbol;Acc:MGI:894311]	protein_coding	0.331756	0.00284839	2.5454	0.022354	0.981559	0.00808344	-0.0459024	0.991253	0.00381543	-0.801712	3.11989e-19	18.5059	18.57	21.4	19.59	25.31	17.83	18.26	23.12	23.36	32.47	26.53	35.67	27.42	22.4	19.76	16.8	21.1	17.87	13.86	18.95	14.45	17.6	14.84	20.49	22.69	31.02	29.85	38.28	36.66	27.35	36.87	38.29	37.42	32.98	29.26
Pirb	ENSMUSG00000058818	paired Ig-like receptor B [Source:MGI Symbol;Acc:MGI:894311]	protein_coding	0.331756	0.00284839	2.5454	0.022354	0.981559	0.00808344	-0.0459024	0.991253	0.00381543	-0.801712	3.11989e-19	18.5059	18.57	21.4	19.59	25.31	17.83	18.26	23.12	23.36	32.47	26.53	35.67	27.42	22.4	19.76	16.8	21.1	17.87	13.86	18.95	14.45	17.6	14.84	20.49	22.69	31.02	29.85	38.28	36.66	27.35	36.87	38.29	37.42	32.98	29.26
Pirb	ENSMUSG00000058818	paired Ig-like receptor B [Source:MGI Symbol;Acc:MGI:894311]	protein_coding	0.331756	0.00284839	2.5454	0.022354	0.981559	0.00808344	-0.0459024	0.991253	0.00381543	-0.801712	3.11989e-19	18.5059	18.57	21.4	19.59	25.31	17.83	18.26	23.12	23.36	32.47	26.53	35.67	27.42	22.4	19.76	16.8	21.1	17.87	13.86	18.95	14.45	17.6	14.84	20.49	22.69	31.02	29.85	38.28	36.66	27.35	36.87	38.29	37.42	32.98	29.26
Pirb	ENSMUSG00000058818	paired Ig-like receptor B [Source:MGI Symbol;Acc:MGI:894311]	protein_coding	0.331756	0.00284839	2.5454	0.022354	0.981559	0.00808344	-0.0459024	0.991253	0.00381543	-0.801712	3.11989e-19	18.5059	18.57	21.4	19.59	25.31	17.83	18.26	23.12	23.36	32.47	26.53	35.67	27.42	22.4	19.76	16.8	21.1	17.87	13.86	18.95	14.45	17.6	14.84	20.49	22.69	31.02	29.85	38.28	36.66	27.35	36.87	38.29	37.42	32.98	29.26
Pirb	ENSMUSG00000058818	paired Ig-like receptor B [Source:MGI Symbol;Acc:MGI:894311]	protein_coding	0.331756	0.00284839	2.5454	0.022354	0.981559	0.00808344	-0.0459024	0.991253	0.00381543	-0.801712	3.11989e-19	18.5059	18.57	21.4	19.59	25.31	17.83	18.26	23.12	23.36	32.47	26.53	35.67	27.42	22.4	19.76	16.8	21.1	17.87	13.86	18.95	14.45	17.6	14.84	20.49	22.69	31.02	29.85	38.28	36.66	27.35	36.87	38.29	37.42	32.98	29.26
Pirb	ENSMUSG00000058818	paired Ig-like receptor B [Source:MGI Symbol;Acc:MGI:894311]	protein_coding	0.331756	0.00284839	2.5454	0.022354	0.981559	0.00808344	-0.0459024	0.991253	0.00381543	-0.801712	3.11989e-19	18.5059	18.57	21.4	19.59	25.31	17.83	18.26	23.12	23.36	32.47	26.53	35.67	27.42	22.4	19.76	16.8	21.1	17.87	13.86	18.95	14.45	17.6	14.84	20.49	22.69	31.02	29.85	38.28	36.66	27.35	36.87	38.29	37.42	32.98	29.26
Prkar2b	ENSMUSG00000002997	protein kinase, cAMP dependent regulatory, type II beta [Source:MGI Symbol;Acc:MGI:97760]	protein_coding	0.331604	0.0831332	1.08023	0.0741286	0.866481	0.062241	0.00272623	0.991253	0.00381543	-0.974829	0.0290458	1.53692	0.35	0.11	0.08	0.04	0.16	0.25	0.6	0.71	0.36	0.53	0.5	0.3	0.18	0.08	0.19	0.21	0.45	0.26	0.06	0.12	0.19	0.08	0.47	0.16	0.66	0.48	0.91	0.49	0.72	0.44	0.16	0.15	0.25	0.55
E2f8	ENSMUSG00000046179	E2F transcription factor 8 [Source:MGI Symbol;Acc:MGI:1922038]	protein_coding	0.331439	0.120582	0.918717	0.0369305	0.971129	0.0127232	0.0759005	0.991253	0.00381543	-0.137214	0.74167	0.129789	1.12	0.41	1.35	0.77	0.78	1.78	0.99	1.7	1.76	1.31	5.35	2.63	1.32	1.51	0.49	0.97	1.17	1.02	1.05	0.58	0.94	0.49	1.18	0.38	1.36	1.28	1.23	1.29	1.01	1.68	1.51	0.91	0.51	1
9330020H09Rik	ENSMUSG00000091050	RIKEN cDNA 9330020H09 gene [Source:MGI Symbol;Acc:MGI:3704457]	lncRNA	0.330869	0.124651	0.904304	0.0424588	0.966235	0.0149171	0.198143	0.991253	0.00381543	0.179691	0.388115	0.41104	2.28	3.33	3.47	3.76	3.62	3.2	4.5	3.06	5.12	4.04	5.39	7.98	6.07	6.21	3.05	4.05	3.48	3.39	3.03	1.98	3.35	2.59	4.47	2.3	2.44	2.41	2.73	2.78	1.7	6.15	3.37	2.83	2.34	2.16
Gm45745	ENSMUSG00000109684	predicted gene 45745 [Source:MGI Symbol;Acc:MGI:5804860]	TEC	0.330702	0.0284839	1.5454	-0.00373306	0.998769	0.00053495	0.0150927	0.991253	0.00381543	-0.138392	0.289265	0.538704	16.54	14.79	15.23	16.01	14.07	14.34	23.01	20.84	22.53	24.13	16.09	20.99	11.55	19.42	14.51	12.47	14.11	13.48	14.14	10.72	10.89	13.38	12.02	16.5	15.03	16.43	15.96	16.48	12.57	16.92	15.7	18.79	14.01	15.41
Gm12258	ENSMUSG00000072915	predicted gene 12258 [Source:MGI Symbol;Acc:MGI:3651534]	protein_coding	0.330609	0.150867	0.821405	0.265234	0.0930383	1.03134	-0.0950659	0.991253	0.00381543	0.0705221	0.765019	0.116328	7.48	8.67	9.88	12.39	6.93	5.28	15.3	10.9	12.36	15.99	8.59	9.81	4.97	8.14	7.82	11.77	7.48	8.64	9.38	6.52	5.88	8.36	11.46	7.69	10.2	9.65	12.09	8.12	8.97	10.31	6.77	9.05	7.44	5.58
Pnma1	ENSMUSG00000054383	paraneoplastic antigen MA1 [Source:MGI Symbol;Acc:MGI:2180564]	protein_coding	0.330191	0.0760048	1.11916	0.057938	0.910369	0.0407825	0.0104151	0.991253	0.00381543	-0.920422	0.00289572	2.53824	0.38	0.92	0.37	0.42	0.45	0.77	0.45	0.94	0.54	0.83	3.26	3.54	0.91	1.43	0.51	0.66	0.74	0.62	0.62	0.49	0.72	0.52	1.77	0.45	0.94	0.63	0.73	2.41	0.73	3.19	0.81	1.19	0.83	1
Gm38257	ENSMUSG00000102258	predicted gene, 38257 [Source:MGI Symbol;Acc:MGI:5611485]	TEC	0.330159	0.137898	0.860442	0.0925484	0.736152	0.133032	0.207465	0.991253	0.00381543	0.104773	0.658498	0.181446	3.03	2.7	2.6	3.76	2.61	4.17	4.14	4.38	3.94	2.97	7.16	14.53	6.14	7.48	3.62	3.34	3.48	2.72	2.13	2.12	2.66	2.19	4.31	3.49	2.69	2.9	3.31	10.27	1.67	12.02	2.7	2.91	1.82	2.41
Plxnb2	ENSMUSG00000036606	plexin B2 [Source:MGI Symbol;Acc:MGI:2154239]	protein_coding	0.329938	0.00122361	2.91236	0.0698346	0.910369	0.0407825	-0.118535	0.991253	0.00381543	-0.505157	7.77113e-09	8.10952	4.85	5.65	5.89	6.44	5.59	6.52	7.87	10.42	6.21	8.07	7.53	10.64	5.28	5.78	3.85	6.73	2.97	4.6	4.19	6.31	9.26	2.8	7.66	4.02	7.72	7.25	8.58	8.63	7.29	9.28	11.2	10.66	8.08	6.69
Tceal9	ENSMUSG00000042712	transcription elongation factor A like 9 [Source:MGI Symbol;Acc:MGI:109567]	protein_coding	0.329207	0.125382	0.901766	0.157154	0.736034	0.133102	0.0831169	0.991253	0.00381543	-0.18317	0.423216	0.373438	9.44	5.6	13.56	12.88	12.03	14.68	12.44	12.63	15.1	15.73	24.98	21.37	18.03	13.49	9.48	11.56	8.44	9.14	10.44	8.86	12.91	6.73	10.83	9.13	11.66	11.95	16.34	15.99	12.37	18.99	13.36	9.76	10.83	13.42
Pira1	ENSMUSG00000081665	paired-Ig-like receptor A1 [Source:MGI Symbol;Acc:MGI:1195971]	polymorphic_pseudogene	0.328902	0.107663	0.967933	0.13914	0.776612	0.109796	0.0332487	0.991253	0.00381543	-1.16126	2.38881e-15	14.6218	2.33	1.78	3.33	2.6	2.76	3.05	2.83	3.05	3.86	3.31	4.81	5.73	3.61	2.93	1.62	3.55	1.86	2.28	3.1	1.72	2.25	1.68	2.61	3.1	6.13	6.39	8.01	7.79	4.72	6.23	7.77	6.43	5.29	4.46
Pira1	ENSMUSG00000081665	paired-Ig-like receptor A1 [Source:MGI Symbol;Acc:MGI:1195971]	polymorphic_pseudogene	0.328902	0.107663	0.967933	0.13914	0.776612	0.109796	0.0332487	0.991253	0.00381543	-1.16126	2.38881e-15	14.6218	2.33	1.78	3.33	2.6	2.76	3.05	2.83	3.05	3.86	3.31	4.81	5.73	3.61	2.93	1.62	3.55	1.86	2.28	3.1	1.72	2.25	1.68	2.61	3.1	6.13	6.39	8.01	7.79	4.72	6.23	7.77	6.43	5.29	4.46
Pira1	ENSMUSG00000081665	paired-Ig-like receptor A1 [Source:MGI Symbol;Acc:MGI:1195971]	polymorphic_pseudogene	0.328902	0.107663	0.967933	0.13914	0.776612	0.109796	0.0332487	0.991253	0.00381543	-1.16126	2.38881e-15	14.6218	2.33	1.78	3.33	2.6	2.76	3.05	2.83	3.05	3.86	3.31	4.81	5.73	3.61	2.93	1.62	3.55	1.86	2.28	3.1	1.72	2.25	1.68	2.61	3.1	6.13	6.39	8.01	7.79	4.72	6.23	7.77	6.43	5.29	4.46
Pira1	ENSMUSG00000081665	paired-Ig-like receptor A1 [Source:MGI Symbol;Acc:MGI:1195971]	polymorphic_pseudogene	0.328902	0.107663	0.967933	0.13914	0.776612	0.109796	0.0332487	0.991253	0.00381543	-1.16126	2.38881e-15	14.6218	2.33	1.78	3.33	2.6	2.76	3.05	2.83	3.05	3.86	3.31	4.81	5.73	3.61	2.93	1.62	3.55	1.86	2.28	3.1	1.72	2.25	1.68	2.61	3.1	6.13	6.39	8.01	7.79	4.72	6.23	7.77	6.43	5.29	4.46
Pira1	ENSMUSG00000081665	paired-Ig-like receptor A1 [Source:MGI Symbol;Acc:MGI:1195971]	polymorphic_pseudogene	0.328902	0.107663	0.967933	0.13914	0.776612	0.109796	0.0332487	0.991253	0.00381543	-1.16126	2.38881e-15	14.6218	2.33	1.78	3.33	2.6	2.76	3.05	2.83	3.05	3.86	3.31	4.81	5.73	3.61	2.93	1.62	3.55	1.86	2.28	3.1	1.72	2.25	1.68	2.61	3.1	6.13	6.39	8.01	7.79	4.72	6.23	7.77	6.43	5.29	4.46
Pira1	ENSMUSG00000081665	paired-Ig-like receptor A1 [Source:MGI Symbol;Acc:MGI:1195971]	polymorphic_pseudogene	0.328902	0.107663	0.967933	0.13914	0.776612	0.109796	0.0332487	0.991253	0.00381543	-1.16126	2.38881e-15	14.6218	2.33	1.78	3.33	2.6	2.76	3.05	2.83	3.05	3.86	3.31	4.81	5.73	3.61	2.93	1.62	3.55	1.86	2.28	3.1	1.72	2.25	1.68	2.61	3.1	6.13	6.39	8.01	7.79	4.72	6.23	7.77	6.43	5.29	4.46
Akt3	ENSMUSG00000019699	thymoma viral proto-oncogene 3 [Source:MGI Symbol;Acc:MGI:1345147]	protein_coding	0.328654	0.00512666	2.29017	0.0478394	0.932535	0.0303348	0.000792709	0.997568	0.00105757	-0.924194	3.65837e-20	19.4367	16.83	25.53	15.2	29.89	20.86	22.4	25.24	31.68	34.33	29.88	26.89	33.72	25.6	31.12	17.23	22.01	22.31	20.25	23.7	17.76	16.19	16.31	16.36	25.47	40.69	35.28	42.39	39.74	40.97	35.43	38.65	50.82	39.17	37.71
A930012O16Rik	ENSMUSG00000054181	RIKEN cDNA A930012O16 gene [Source:MGI Symbol;Acc:MGI:2442255]	lncRNA	0.328607	0.119342	0.923207	0.0774931	0.843153	0.0740938	0.0292723	0.991253	0.00381543	-0.526418	0.137209	0.862617	0.48	1.21	1.51	1.19	1.32	2.27	1.59	1.09	2.44	1.79	4.82	6.07	3.17	2.84	0.63	0.85	1.23	0.29	1.24	0.35	1.04	1.36	2.32	0.84	1.57	1.58	1.74	5.78	1.28	5.31	1.99	2.05	2.14	1.01
H2ac8	ENSMUSG00000069272	H2A clustered histone 8 [Source:MGI Symbol;Acc:MGI:2448290]	protein_coding	0.328554	0.157796	0.801905	-0.0108314	0.99463	0.00233849	-0.0131774	0.991253	0.00381543	-0.524394	0.0297258	1.52687	24.09	13.85	24.04	13.44	16.59	30	17.72	26.72	21.26	33.35	65.04	37.7	18.93	23.6	10.06	20.57	8.4	8.98	12.74	15.44	19.77	8.29	23.19	8.94	20.4	21.45	27.25	43.13	20.74	32.02	22.2	32.09	16.74	30.14
Gins1	ENSMUSG00000027454	GINS complex subunit 1 (Psf1 homolog) [Source:MGI Symbol;Acc:MGI:1916520]	protein_coding	0.328331	0.152295	0.817313	0.0578312	0.943547	0.0252365	0.0947646	0.991253	0.00381543	-0.574826	0.0523342	1.28121	0.93	1.72	2.66	2.43	1.51	3	2.28	3.4	2.24	2.74	5.32	6.23	2.49	2.83	1.69	2.46	1.05	1.19	1.2	1.19	1.99	1.08	2.46	0.82	3.53	4.03	3.83	3.8	1.93	3.8	3.53	3.05	2.9	1.95
Gm43387	ENSMUSG00000104874	predicted gene 43387 [Source:MGI Symbol;Acc:MGI:5663524]	lncRNA	0.328143	0.15228	0.817356	0.0368475	0.973377	0.0117188	-0.0189279	0.991253	0.00381543	-0.286764	0.335544	0.474251	3.83	3.73	2.33	4.72	3.62	2.04	5.77	5.45	7.28	4.31	4.92	4.84	3	2.1	3.62	5.58	6.14	5.2	4.91	3.93	3.11	4.06	3.2	5.57	4.92	4.23	4.19	5.43	3.01	3.77	3.26	3.4	3.08	4.77
H2bc15	ENSMUSG00000095217	H2B clustered histone 15 [Source:MGI Symbol;Acc:MGI:2448407]	protein_coding	0.32799	0.159947	0.796025	0.107003	0.852231	0.0694427	-0.0442537	0.991253	0.00381543	-0.288893	0.315833	0.500542	31.9	26.98	40.79	18	31.74	46.77	27.49	41.43	34.25	60.07	106.37	63.03	30.49	25.98	19.01	18.41	14.71	9.29	14.57	15.64	27.78	14.81	44.73	12.16	40.4	41.83	45.77	62.61	32.33	65.09	50.66	39.89	18.03	38.52
Mturn	ENSMUSG00000038065	maturin, neural progenitor differentiation regulator homolog (Xenopus) [Source:MGI Symbol;Acc:MGI:1915485]	protein_coding	0.327625	0.133154	0.875646	-0.0541706	0.954712	0.0201277	0.00797444	0.991253	0.00381543	-1.54821	3.26317e-18	17.4864	2.51	1.62	2.27	1.53	1.12	1.13	3.31	2.85	2.06	2.68	4.44	1.78	1.98	1.11	1.17	1.27	1.02	0.94	1.59	1.36	2.03	0.83	0.73	2.36	3.41	3.09	4.71	5.34	4.82	7.3	6.22	4.95	3.33	4.63
Zfp36l2	ENSMUSG00000045817	zinc finger protein 36, C3H type-like 2 [Source:MGI Symbol;Acc:MGI:107945]	protein_coding	0.327579	0.00200696	2.69746	0.189544	0.144766	0.839332	0.0891608	0.991253	0.00381543	-1.56352	1.92355e-158	157.716	26.58	25.65	29.43	30.66	21.79	31.39	30.33	28.05	40.92	39.12	44.23	44.14	27.13	29.77	25.2	28.6	21.74	21.97	28.24	19.9	22.55	12.99	27.03	26.23	77.66	75.54	90.46	96.04	87.04	101.89	76.54	80.97	83.72	68.37
Dusp7	ENSMUSG00000053716	dual specificity phosphatase 7 [Source:MGI Symbol;Acc:MGI:2387100]	protein_coding	0.327002	0.0165609	1.78092	0.0705883	0.900617	0.0454599	0.109242	0.991253	0.00381543	-1.33296	6.01754e-54	53.2206	14.77	12.3	19.55	16.33	12.63	15.75	14.18	21.89	21.7	23.44	27.99	22.11	18.08	11.74	19.32	13.51	13.14	10.62	13.24	10.28	11.12	7.8	17.35	14.71	36.46	35.97	36.57	37.22	41.87	36.95	43.52	35.89	41.37	31.59
Ankrd9	ENSMUSG00000037904	ankyrin repeat domain 9 [Source:MGI Symbol;Acc:MGI:1921501]	protein_coding	0.326975	0.156232	0.806229	0.135766	0.7878	0.103584	0.0891527	0.991253	0.00381543	-0.732712	0.0103932	1.98325	0.61	0.9	1.61	2.76	1.22	1.85	2.04	2.68	1.56	2.1	3.73	5.26	2.89	3.3	1.07	0.72	1.27	0.66	0.9	0.85	0.81	0.94	1.73	1.24	2.7	2.6	2.93	3.85	2.77	4.27	3.21	3.43	2.43	1.72
Dstn	ENSMUSG00000015932	destrin [Source:MGI Symbol;Acc:MGI:1929270]	protein_coding	0.326413	0.0311646	1.50634	0.0907656	0.891744	0.0497596	0.0833053	0.991253	0.00381543	0.0340057	0.849266	0.0709565	7.66	7.45	9.61	7.82	7.38	10.92	9.06	12.91	10	12.21	13	13.69	9.45	6.66	8.05	7.55	7.54	5.53	5.38	5.48	7.25	5.43	6.37	7.98	8.33	8.38	9.13	9.24	7.8	7.15	8.42	10.02	6.9	7.61
Cdca7	ENSMUSG00000055612	cell division cycle associated 7 [Source:MGI Symbol;Acc:MGI:1914203]	protein_coding	0.325816	0.0201449	1.69583	0.0580016	0.933821	0.0297365	0.0626232	0.991253	0.00381543	-0.497566	2.48265e-05	4.60508	10.58	8.53	10.28	8.51	8.62	13.12	11.86	12.57	15.33	11.75	17.49	12.52	8.99	7.87	8.43	11.58	7.55	6.89	7.52	6.23	9.61	4.81	11.27	9.47	11.89	13.89	14.76	12.18	12.2	16.75	13.78	12.86	11.4	14.97
Grap2	ENSMUSG00000042351	GRB2-related adaptor protein 2 [Source:MGI Symbol;Acc:MGI:1333842]	protein_coding	0.325676	2.87202e-08	7.54181	0.0637594	0.875565	0.0577114	0.0868415	0.991253	0.00381543	-0.993631	6.1145e-62	61.2136	41.41	55.12	51.79	56.06	43.41	48.97	61.55	67.34	71.55	58.97	67.78	65.27	46.14	43.71	43.89	48.44	40.85	40.94	48.07	30.65	41.46	29.32	43.66	45.3	84.07	77.89	111.45	97.35	79.85	96.16	101.54	106.88	94.03	82.58
Wdhd1	ENSMUSG00000037572	WD repeat and HMG-box DNA binding protein 1 [Source:MGI Symbol;Acc:MGI:2443514]	protein_coding	0.325501	0.00259764	2.58542	0.124253	0.73934	0.131156	-0.0412286	0.991253	0.00381543	-0.516515	6.54523e-10	9.18408	9.06	9.65	6.58	8.67	8.02	13.57	10.48	9.2	10.64	9.11	13.18	13.02	8.65	9.28	10.48	7.15	8.82	8.1	7.98	6.18	6.94	7.46	9.24	9.58	11	11.63	14.25	13.9	10.12	14.47	11.22	17.3	12.62	9
Serpinb6a	ENSMUSG00000060147	serine (or cysteine) peptidase inhibitor, clade B, member 6a [Source:MGI Symbol;Acc:MGI:103123]	protein_coding	0.325451	0.0816668	1.08795	0.0929382	0.893097	0.0491014	0.000673557	0.997793	0.000959709	-0.373817	0.0722766	1.141	7.71	12.25	11.23	17.41	12.88	9.08	17.04	12.48	20.7	14.95	18.3	18.88	11.49	14.24	11.99	13.74	13.13	14.36	14.68	8.35	15.77	12.16	9.19	14.27	16.07	15.29	17.53	13.8	12.91	17.49	14.85	15.34	17.72	11.42
Gm3807	ENSMUSG00000102881	predicted gene 3807 [Source:MGI Symbol;Acc:MGI:3781980]	TEC	0.325021	0.157301	0.803268	-0.010428	0.993164	0.00297908	0.0190757	0.991253	0.00381543	-0.61659	0.0602703	1.2199	0.67	1.4	1.16	1.06	1.16	1.83	2.09	1.77	1.45	2.03	3.33	2.62	1.18	1.65	1.69	1.17	2.2	1.29	1.47	1.95	0.86	0.83	1.43	1.37	1.6	1.14	1.76	1.58	1.31	3.37	2.31	1.52	2.14	1.36
9430038I01Rik	ENSMUSG00000040139	RIKEN cDNA 9430038I01 gene [Source:MGI Symbol;Acc:MGI:1924502]	protein_coding	0.324863	0.0389988	1.40895	-0.034576	0.9745	0.011218	-0.061804	0.991253	0.00381543	-0.140342	0.329536	0.482097	8.09	9.73	7.69	11.11	8.29	10.44	13.67	15.86	12.63	14.99	15.57	13.28	11.24	8.71	7.43	9.64	6.73	8.2	9.16	6.93	6.31	5.59	9.77	9.59	10.64	9.43	11.24	12.51	10.61	13.99	14.69	13.36	11.15	8.55
Gm20634	ENSMUSG00000070392	predicted gene 20634 [Source:MGI Symbol;Acc:MGI:5313081]	lncRNA	0.323863	0.139793	0.854513	-0.00422692	0.998769	0.00053495	0.0485922	0.991253	0.00381543	-1.20771	1.93865e-29	28.7125	7.41	5.13	7.55	6.21	4.38	6.41	9.4	5.39	9.27	6.38	9.22	16.47	7.63	5.2	4.56	5.03	4.87	3.43	5.74	3.97	5.36	2.73	5.7	4.07	12.08	9.02	12.04	18.33	5.93	22.66	13.41	14.87	12.22	12.76
H3c7	ENSMUSG00000100210	H3 clustered histone 7 [Source:MGI Symbol;Acc:MGI:2448329]	protein_coding	0.323572	0.161828	0.790947	0.0320517	0.98072	0.00845501	0.0854555	0.991253	0.00381543	-0.569698	4.49941e-06	5.34684	40.78	35.98	37.67	33.16	40.1	51.46	43.87	49.22	48.26	48.71	117.24	75.19	54.39	50.29	21.02	43.13	31.82	27.45	38.67	22.69	33.87	26.37	37.83	30.37	57.38	46.34	53.95	73.55	40.3	77.08	61.55	58.62	47.94	45.86
Ptger4	ENSMUSG00000039942	prostaglandin E receptor 4 (subtype EP4) [Source:MGI Symbol;Acc:MGI:104311]	protein_coding	0.323552	0.076503	1.11632	0.194235	0.476905	0.321568	0.317695	0.297593	0.526377	0.178641	0.188423	0.724865	6.23	6.13	7.77	8.26	6.93	10.61	7.78	8.5	10.13	9.54	14.93	14.86	9.21	8.88	6.89	8.7	7.32	7.91	6.14	4.98	6.56	3.93	7.71	6	5.66	7.07	6.87	10.05	7.48	9.45	7.37	6.14	5.86	6.08
Gm17024	ENSMUSG00000090582	predicted gene 17024 [Source:MGI Symbol;Acc:MGI:4937851]	lncRNA	0.323513	0.104	0.982968	0.0474276	0.900617	0.0454599	0.0976313	0.991253	0.00381543	0.22847	0.683359	0.165351	1.48	0.95	1.79	1.55	1.73	0.29	1.93	2.3	4.8	2.56	2.38	6.1	3.13	2.88	2.46	0.87	2.75	3.77	1.01	1.39	2.64	0.91	0	1.66	1.56	1.76	0.79	1.42	0.68	3.34	0.27	1.71	1.35	0.65
Jund	ENSMUSG00000071076	jun D proto-oncogene [Source:MGI Symbol;Acc:MGI:96648]	protein_coding	0.323512	0.14023	0.85316	0.120945	0.7878	0.103584	0.0559865	0.991253	0.00381543	-2.0224	1.84375e-21	20.7343	66.33	56.69	73.92	79.61	46.37	146.07	90.1	83.16	128.64	88.21	256.12	303.97	129.26	154.73	42.84	59.09	37.35	38.33	55.15	36.68	56.7	25.05	127.05	48.18	293.76	315.16	340.15	639.27	317.41	762.02	335.9	323.68	316.05	259.88
Tnip1	ENSMUSG00000020400	TNFAIP3 interacting protein 1 [Source:MGI Symbol;Acc:MGI:1926194]	protein_coding	0.323495	2.80621e-06	5.55188	0.318595	1.95675e-11	10.7085	0.00946699	0.991253	0.00381543	-0.250299	3.36843e-07	6.47257	42.66	55.65	50.5	57.88	43.82	54.99	60.04	72.94	73.35	64.91	78.32	71.43	46.45	48.43	44.77	54.39	45.7	37.54	44	40.43	51.21	29.45	58.08	53.52	63.61	69.03	80.58	67.14	60.73	59.91	55.81	57.65	48.42	49.98
Carhsp1	ENSMUSG00000008393	calcium regulated heat stable protein 1 [Source:MGI Symbol;Acc:MGI:1196368]	protein_coding	0.32344	0.10622	0.973793	0.0907726	0.866481	0.062241	0.0688565	0.991253	0.00381543	-1.40263	2.20572e-32	31.6564	3.06	3.42	3.31	3.41	2.57	5.17	3.22	4.22	6.23	4.55	7.16	5.08	3.07	3.18	3.12	2.97	2.4	2.91	2.39	2.47	2.92	1.39	4.15	2.23	8.8	8.03	10.17	10.77	8.45	9.58	9.6	9.11	7.96	7.64
Arhgef3	ENSMUSG00000021895	Rho guanine nucleotide exchange factor (GEF) 3 [Source:MGI Symbol;Acc:MGI:1918954]	protein_coding	0.32294	5.35073e-05	4.27159	0.0731466	0.821204	0.0855488	0.114745	0.991253	0.00381543	-1.62891	0	294.605	31.79	34.57	37.96	40.58	29.99	36.85	36.49	43.78	54.49	45.95	57.81	48.63	34.98	34.06	25.45	31.9	29.54	26.67	29.59	21.94	30.48	16.15	35.01	29.05	97.72	90.82	112.04	108.64	105.31	116.39	110.06	106.9	103.28	93.15
Gm50322	ENSMUSG00000118138	predicted gene, 50322 [Source:MGI Symbol;Acc:MGI:6303183]	lncRNA	0.322397	0.13268	0.877196	0.0649086	0.891744	0.0497596	0.0319477	0.991253	0.00381543	-0.0134475	0.980009	0.00876973	0.26	0.11	0.15	0.39	0.4	0.36	0.55	0.37	0.79	0.27	0.98	0.69	0.32	0.32	0.36	0.52	0.24	0.27	0.23	0.16	0.29	0.33	0.45	0.25	0.43	0.24	0.32	0.37	0.39	0.47	0.6	0.25	0.15	0.24
Siva1	ENSMUSG00000064326	SIVA1, apoptosis-inducing factor [Source:MGI Symbol;Acc:MGI:1353606]	protein_coding	0.322144	0.0309885	1.5088	0.0337346	0.978002	0.00966032	0.0312641	0.991253	0.00381543	-0.16133	0.293048	0.533061	10.61	9.19	15.67	15.25	15.38	13.96	16.65	18.57	23.48	17.4	16.09	17.07	15.54	9.61	10.06	15.29	16.88	13.28	13.43	11.35	10.54	8.84	18.15	11.88	13.22	10.66	15.73	13.98	13.53	14.22	13.04	13.33	12.9	12.88
Ckap4	ENSMUSG00000046841	cytoskeleton-associated protein 4 [Source:MGI Symbol;Acc:MGI:2444926]	protein_coding	0.322137	0.0597638	1.22356	0.151426	0.73934	0.131156	0.125591	0.991253	0.00381543	-1.39992	2.41437e-57	56.6172	4.76	5.93	7.57	6.59	5.01	6.19	5.53	7.42	8.33	9.16	12.26	7.94	7.24	6.95	6.08	5.47	5.58	5.29	6.42	4.39	5.97	2.25	5.23	6.11	17.03	13.57	15.97	16.68	22.43	17.04	15.03	15.06	16.24	13.37
Arpc5	ENSMUSG00000008475	actin related protein 2/3 complex, subunit 5 [Source:MGI Symbol;Acc:MGI:1915021]	protein_coding	0.322076	8.77109e-08	7.05695	0.0716812	0.829528	0.0811689	0.0730616	0.991253	0.00381543	-0.558343	1.48686e-23	22.8277	117.83	138.38	135.17	154.26	120.38	126.78	153.11	163.29	191.4	179.96	199.42	178.7	140.99	126.85	109.4	138.51	111.52	103.36	126.81	87.05	112.88	81.85	121.76	127.08	186.54	170.7	206.28	214.07	173.74	190.9	210.76	206.7	183.07	160.39
Atf4	ENSMUSG00000042406	activating transcription factor 4 [Source:MGI Symbol;Acc:MGI:88096]	protein_coding	0.321695	0.0987353	1.00553	0.126823	0.804041	0.094722	0.174231	0.991253	0.00381543	-0.508482	6.8739e-17	16.1628	72.7	84.83	84.87	96.59	74.31	101.88	95.03	90.17	113.85	99.13	153.37	185.42	119.09	138.29	77.25	101.97	79.39	73.65	81.74	60.39	76.45	59.86	99.64	80.6	103.63	109.64	125.48	208.21	103.41	224.73	119.3	122.79	108.59	96.07
H2ac7	ENSMUSG00000071478	H2A clustered histone 7 [Source:MGI Symbol;Acc:MGI:2448289]	protein_coding	0.321645	0.0976551	1.01031	-0.00288526	0.998769	0.00053495	0.0115621	0.991253	0.00381543	-0.736753	5.80926e-06	5.23588	18.64	20.86	23.42	22.9	18.62	32.2	25.03	38.13	23.77	29.09	39.55	39.66	25.48	34.27	11.92	22.87	11.76	14.43	31.82	19.07	13.69	10.76	22.92	11.84	28.4	28.14	22.96	57.82	19.4	59.95	31.91	40.61	26.65	31.28
Tacc3	ENSMUSG00000037313	transforming, acidic coiled-coil containing protein 3 [Source:MGI Symbol;Acc:MGI:1341163]	protein_coding	0.320709	0.0634333	1.19768	0.0381921	0.968971	0.0136892	0.0842146	0.991253	0.00381543	-0.103327	0.401985	0.39579	7.34	8.9	10.87	9.17	9.15	9.81	10.51	12.41	13.49	11.21	22.43	16.32	9.23	9.95	7.09	11.59	8.96	6.33	8.39	8.8	9.91	4.64	12.62	8.39	8.96	10.11	10.85	11.65	7.62	10.63	9.97	11.27	8.5	8.19
Ighv2-3	ENSMUSG00000094164	immunoglobulin heavy variable 2-3 [Source:MGI Symbol;Acc:MGI:4439872]	IG_V_gene	0.320661	0.172143	0.76411	0.0899749	0.893097	0.0491014	0.0999097	0.991253	0.00381543	-0.0263672	0.947778	0.0232934	21.73	11.22	35.22	26.44	32.94	12.67	39.96	36.14	36.47	32.22	42.64	37.63	22.69	27.13	18.06	24.72	28.22	19.63	15.75	14.19	23.47	18.22	9.26	23.04	21.6	23.14	37.15	26.05	23.44	33.26	28.23	28.96	20.77	22.39
Gm10254	ENSMUSG00000069011	predicted gene 10254 [Source:MGI Symbol;Acc:MGI:3708673]	processed_pseudogene	0.320645	0.0345491	1.46156	0.000324759	0.999011	0.000429622	-0.123617	0.991253	0.00381543	-0.646715	0.232017	0.634479	0.36	0.31	0.35	0.32	0	0.05	0.88	0.7	0.67	1.95	1.24	1.38	0.34	0.6	0	0.66	0	0.28	0.79	0.93	0.92	0.66	1.14	1.1	0.32	1.08	0.46	0	1.06	0	0.73	0.78	0.39	0.3
Ripor2	ENSMUSG00000036006	RHO family interacting cell polarization regulator 2 [Source:MGI Symbol;Acc:MGI:2444879]	protein_coding	0.320386	2.36031e-07	6.62703	-0.010136	0.98883	0.00487827	0.00801729	0.991253	0.00381543	-1.27359	6.14319e-167	166.212	111.57	108.9	127.29	150.3	116.37	121.32	138.65	153.94	179.36	159.44	174.83	180	97.37	107.54	99.76	114.63	108.1	101.3	103.23	87.51	99.67	76.94	108.49	118.29	219.55	230.1	273.27	243.6	230.57	260.45	279.86	261.98	240.14	240.13
A430088P11Rik	ENSMUSG00000116220	RIKEN cDNA A430088P11 gene [Source:MGI Symbol;Acc:MGI:3605804]	lncRNA	0.320373	0.174131	0.759124	0.121655	0.804228	0.0946206	0.0830749	0.991253	0.00381543	-0.461292	0.14543	0.837345	0.36	0.54	0.43	0.66	0.5	0.31	0.88	1.06	1	1.02	1.19	0.61	0.86	0.84	0.5	0.6	1.54	0.53	0.73	0.26	0.69	0.74	0.14	0.47	0.79	0.64	0.9	1.32	0.96	1.42	0.73	1.36	1.11	0.45
Ccr6	ENSMUSG00000040899	chemokine (C-C motif) receptor 6 [Source:MGI Symbol;Acc:MGI:1333797]	protein_coding	0.320057	0.00293679	2.53213	-0.0349062	0.97307	0.0118559	0.123237	0.991253	0.00381543	-0.80145	1.55593e-24	23.808	101.41	115.11	115.07	125.67	77.08	126.26	139.96	140.51	123.69	168.99	177.29	117.71	112.81	86.74	99.55	118.97	96.54	92.27	98.45	79.23	84.25	55.5	112.23	85.76	184.47	175.48	157.67	184.39	219.67	155.48	188.21	183.92	178.71	162.54
Gm42528	ENSMUSG00000107134	predicted gene 42528 [Source:MGI Symbol;Acc:MGI:5662665]	TEC	0.319596	0.0791451	1.10158	0.0756262	0.916144	0.0380365	0.112765	0.991253	0.00381543	1.02541	1.3965e-07	6.85496	5.05	3.71	3.47	4.78	4.24	3.28	4.9	5.56	5.29	7.09	5.3	7.13	4.08	3.97	4.69	3.73	4.18	3.65	3.59	2.35	2.95	3.22	2.96	4.59	1.96	2.15	1.62	1.96	2.29	2.34	2.33	2.13	2.41	1.02
Gm3604	ENSMUSG00000094942	predicted gene 3604 [Source:MGI Symbol;Acc:MGI:3781781]	protein_coding	0.319562	0.147804	0.830315	0.0769415	0.915836	0.0381823	-0.0315375	0.991253	0.00381543	0.0202451	0.938436	0.0275953	2.19	1.64	2.64	2.39	2.61	2.65	5.41	2.73	4.04	3.02	4.23	7.23	1.67	4.07	2.72	2.75	2.33	2.22	2.88	2.23	1.71	1.98	2.98	3.28	2.72	3.65	2.64	2.13	2.36	1.85	2.35	2.38	2.07	1.68
Ttbk1	ENSMUSG00000015599	tau tubulin kinase 1 [Source:MGI Symbol;Acc:MGI:2147036]	protein_coding	0.319548	0.176596	0.753018	0.0579364	0.953459	0.0206979	0.0170122	0.991253	0.00381543	-1.96604	9.92669e-21	20.0032	0.56	0.71	0.75	1.09	0.7	0.25	0.64	1.28	0.86	1.64	1.33	0.99	0.56	0.42	0.73	0.39	0.55	0.44	0.48	0.39	0.48	0.72	0.29	0.76	2.62	2.62	2.88	3.07	4.91	2.41	3.44	2.2	3.49	2.9
Ube2s	ENSMUSG00000060860	ubiquitin-conjugating enzyme E2S [Source:MGI Symbol;Acc:MGI:1925141]	protein_coding	0.319255	0.0858489	1.06627	0.112337	0.843059	0.0741422	0.138807	0.991253	0.00381543	-0.294007	0.000119629	3.92216	36.5	37.95	37.47	37.24	31.54	43.46	33.47	42.43	44.04	45.67	72.19	68.72	42.17	38.46	30.46	36.65	26.83	30.78	30.74	30.34	37.57	21.08	37.54	27.61	40.47	40.77	52.95	47.98	39.18	56.93	48.02	49.08	40.64	37.15
Gm12207	ENSMUSG00000086920	predicted gene 12207 [Source:MGI Symbol;Acc:MGI:3702399]	lncRNA	0.319155	0.0806401	1.09345	0.00122004	0.998769	0.00053495	0.0633328	0.991253	0.00381543	-0.416803	0.411329	0.385811	0.93	0.7	1.12	2.25	1.29	1.69	4.22	3.02	1.95	4.99	1.55	7.22	1.78	2.31	0.89	2.53	1.35	1.63	0.88	0.77	1.06	1.07	1.53	0.81	1.96	2	0	3.15	0.99	3.15	1.61	1.27	1.96	1.29
Taf7	ENSMUSG00000051316	TATA-box binding protein associated factor 7 [Source:MGI Symbol;Acc:MGI:1346348]	protein_coding	0.318378	0.0812704	1.09007	0.232195	0.222137	0.653379	0.0995694	0.991253	0.00381543	-0.154421	0.147887	0.83007	6.34	6.34	6.94	8.65	5.86	8.58	7.88	7.56	8.48	8.38	13.72	14.67	10.04	11.25	5.76	6.1	6.69	6.37	6.44	5.9	7.33	4.11	7.83	7.25	7.54	8.54	8.75	11.69	7.51	12.81	6.9	8.63	7.08	7.05
Anapc15	ENSMUSG00000030649	anaphase promoting complex C subunit 15 [Source:MGI Symbol;Acc:MGI:1922680]	protein_coding	0.318059	0.0178559	1.74822	0.113679	0.822507	0.0848604	0.150864	0.991253	0.00381543	-0.40445	0.00124299	2.90553	24.68	33.33	21.3	37.18	23.49	35.05	34.91	26.33	41.21	33.36	39.18	48.38	31.76	28.37	28.59	38.47	29.26	29.84	29	19.56	21.31	11.73	35.39	31.97	49.66	37.37	41.57	38.06	27.91	46.38	42.92	32.01	39.83	26.5
Mex3b	ENSMUSG00000057706	mex3 RNA binding family member B [Source:MGI Symbol;Acc:MGI:1918252]	protein_coding	0.317622	0.179761	0.745305	0.0313543	0.981272	0.00821041	-0.0846889	0.991253	0.00381543	-2.44828	2.80784e-29	28.5516	0.59	0.66	0.61	0.25	0.45	1.01	1.16	1.03	0.89	1.22	0.88	0.81	0.33	0.22	0.26	0.78	0.55	0.27	0.62	0.41	1.21	0.15	0.55	0.5	2.74	3.3	4.34	3.81	3.79	2.88	3.11	3.14	3.5	4.24
Orai2	ENSMUSG00000039747	ORAI calcium release-activated calcium modulator 2 [Source:MGI Symbol;Acc:MGI:2443195]	protein_coding	0.31736	0.00753972	2.12264	0.0286714	0.9745	0.011218	-0.00390067	0.991253	0.00381543	-1.36779	8.5658e-48	47.0672	14.47	18	15.61	23.99	16.98	13.94	19.4	23.57	24.78	24.1	23.25	28.4	18.41	16.59	14.52	16.84	16.39	14.71	18.67	12.78	15.14	12.91	14.58	17.89	37.49	40.55	52.46	47.46	37.76	49.76	48.36	49.67	45.26	40.67
Prc1	ENSMUSG00000038943	protein regulator of cytokinesis 1 [Source:MGI Symbol;Acc:MGI:1858961]	protein_coding	0.31695	0.166111	0.7796	0.0245576	0.982711	0.00757401	-0.0482717	0.991253	0.00381543	0.569329	0.0340879	1.4674	3.81	2.64	4.58	2.89	4.73	6.24	4.46	4.82	7.37	5.36	17.14	8.31	2.22	4.09	2.39	5.54	3.18	1.97	1.91	4.69	2.7	2.66	7.78	1.8	3.43	2.13	2.83	2.27	2.61	2.54	2.43	2.57	3.35	4.42
Gm45140	ENSMUSG00000107928	predicted gene 45140 [Source:MGI Symbol;Acc:MGI:5753716]	protein_coding	0.316616	0.124051	0.906401	0.0330887	0.977401	0.00992744	0.0903852	0.991253	0.00381543	-0.00455436	0.986019	0.00611479	4.94	8.43	8.82	5.25	6.05	4.27	8.06	8.81	8.27	9.7	11.2	6.54	8.24	3.96	8.46	7.31	5.03	4.34	4.17	3.4	5.82	3.06	7.48	7.36	5.85	7.18	6.89	2.84	7.05	4.65	6.96	6.69	5.46	4.48
Psrc1	ENSMUSG00000068744	proline/serine-rich coiled-coil 1 [Source:MGI Symbol;Acc:MGI:1913099]	protein_coding	0.316511	0.145306	0.837716	0.0708514	0.856058	0.0674968	0.0571499	0.991253	0.00381543	0.540025	0.209276	0.67928	0.71	1.54	1.43	0.55	1.3	1.31	2.89	2.38	1.99	1.29	3.9	1.53	0.96	0.68	0.19	0.82	0.82	1.05	0.12	0.71	0.91	0.58	0.54	0.18	1.66	0.91	0.79	1.12	0.53	0.44	0.35	0.41	0.54	0.69
Pik3cg	ENSMUSG00000020573	phosphatidylinositol-4,5-bisphosphate 3-kinase catalytic subunit gamma [Source:MGI Symbol;Acc:MGI:1353576]	protein_coding	0.316367	1.15587e-06	5.93709	0.000720855	0.999011	0.000429622	0.179403	0.991253	0.00381543	-0.829617	2.91585e-98	97.5352	22.58	25.03	31.08	30.32	24.02	28.15	30.99	35.01	40.76	36.15	40.49	37.17	27.86	28.19	27.59	32.63	28.79	25.01	26.14	18.49	23.88	16.42	23.82	28.52	44.14	44.11	48.65	39.29	42.22	44.84	45.74	47.74	44.26	39.96
Sh2b2	ENSMUSG00000005057	SH2B adaptor protein 2 [Source:MGI Symbol;Acc:MGI:1345171]	protein_coding	0.316309	0.174823	0.7574	-0.0691492	0.931102	0.0310028	0.106075	0.991253	0.00381543	-1.11217	2.52519e-10	9.59771	2.73	2.4	1.8	2.07	1.94	4.64	2	2.97	1.68	2.88	2.95	11.34	3.35	3.91	1.26	4.54	1.42	2.8	2.38	2.29	3.33	1.26	1.11	1.47	3.66	4.13	4.94	3.54	2.88	7.75	3.86	3.35	3.09	3.14
Tlr12	ENSMUSG00000062545	toll-like receptor 12 [Source:MGI Symbol;Acc:MGI:3045221]	protein_coding	0.316199	0.145663	0.836651	0.037973	0.973607	0.0116162	-0.00383274	0.991253	0.00381543	-0.92069	1.0544e-06	5.97699	0.9	1.59	1.78	1.34	1.1	1.07	1.55	1.29	1.7	1.7	2.09	2.24	0.76	0.8	0.65	1.37	1.03	1.48	0.96	0.53	0.76	1.19	1.6	0.93	2.66	2.81	2.66	1.95	1.97	2.14	3	3.93	3.19	2.14
Ncaph	ENSMUSG00000034906	non-SMC condensin I complex, subunit H [Source:MGI Symbol;Acc:MGI:2444777]	protein_coding	0.31614	0.177334	0.751208	0.072142	0.922526	0.0350215	0.033621	0.991253	0.00381543	-0.426448	0.125514	0.901306	4.94	1.67	2.93	2.84	2.27	3.14	1.74	2.26	3.39	2.66	10.27	5.53	2.28	2	1.34	2.09	1.27	1.06	2.1	0.87	1.7	0.86	3.05	1.95	2.99	3.2	3.44	3.07	3.33	4.49	2.3	3.34	1.34	2.63
Ighg1	ENSMUSG00000076614	immunoglobulin heavy constant gamma 1 (G1m marker) [Source:MGI Symbol;Acc:MGI:96446]	IG_C_gene	0.316001	0.0310887	1.5074	0.0690272	0.817688	0.0874124	0.0951421	0.991253	0.00381543	-2.52735	7.54307e-11	10.1225	0.24	0.18	0.25	0.37	0.26	0.11	1.56	0.11	3.97	1.64	0.71	0.22	1.06	0.15	3.13	0.42	0.12	0.66	0	0.1	0.09	0.09	0.26	0.38	1.36	4.51	5.7	4.12	4.21	6.15	4.16	2.98	1.44	0.7
Pole	ENSMUSG00000007080	polymerase (DNA directed), epsilon [Source:MGI Symbol;Acc:MGI:1196391]	protein_coding	0.315887	0.0471043	1.32694	0.0631754	0.940396	0.0266892	0.137272	0.991253	0.00381543	-0.0116568	0.925155	0.0337857	7.06	5.34	6.92	10.1	7.64	9.4	9.76	7.4	9.49	7.04	16	11.52	8.07	8.57	6.26	6.82	7.83	7.06	4.34	4.32	7.24	4.18	9.74	6.14	6.04	9.08	8.91	4.7	6.69	6.76	8.35	6.79	4.63	6.12
Cdk1	ENSMUSG00000019942	cyclin-dependent kinase 1 [Source:MGI Symbol;Acc:MGI:88351]	protein_coding	0.315602	0.157615	0.802403	0.0226548	0.982933	0.00747614	0.0253454	0.991253	0.00381543	0.0568655	0.897942	0.0467516	4.52	2.22	6.43	1.32	2.07	8.21	3.68	3.07	11.84	6.19	15.71	13.14	3.38	5.9	1.4	4.32	2.58	2.95	3.98	2.67	3.09	1.16	5.67	1.36	5.12	3.03	8.31	4.34	2.11	3.17	4.3	4.61	1.99	4
Ighv11-2	ENSMUSG00000096108	immunoglobulin heavy variable V11-2 [Source:MGI Symbol;Acc:MGI:4947968]	IG_V_gene	0.315585	0.108464	0.964714	0.0595796	0.92457	0.03406	0.121215	0.991253	0.00381543	-0.747212	0.0322573	1.49137	3.46	2.35	4.98	3.77	3.14	1.42	5.9	4.51	3.49	20.48	5.13	8.09	4.41	3.25	6.44	7.81	4.34	4.39	2.94	0.58	3.18	2.1	5.56	3.64	3.15	7.55	5.53	7.88	7.03	9.35	6.36	8.56	4.58	4.7
Gm29093	ENSMUSG00000100201	predicted gene 29093 [Source:MGI Symbol;Acc:MGI:5579799]	lncRNA	0.314718	0.169128	0.771784	-0.0353552	0.956275	0.0194171	-0.0303091	0.991253	0.00381543	0.0083634	0.986833	0.00575656	5.12	1.93	6.2	6.67	3.24	5.23	8.2	8.77	4.82	10.32	9.12	11.13	3.48	7.47	7.25	2.62	1.87	5.47	9.61	3.56	4.93	5.18	3.15	3.92	1.8	4.34	4.31	2.44	3.73	5.04	4.52	4.14	4.95	5.84
Pcna	ENSMUSG00000027342	proliferating cell nuclear antigen [Source:MGI Symbol;Acc:MGI:97503]	protein_coding	0.314489	0.142853	0.845109	0.104533	0.824636	0.0837378	0.140157	0.991253	0.00381543	-0.669687	1.67992e-14	13.7747	56.13	43.49	57.11	52.02	48.39	69.01	56.12	65.25	69.3	62.22	115.95	136.9	73.44	82.73	45.44	56.67	45.87	44.95	45.96	38.25	55.7	24.88	67.9	42.29	76.37	76.39	80.58	110.55	77.43	128.69	82.12	83.71	71.11	76.98
Gm34908	ENSMUSG00000109137	predicted gene, 34908 [Source:MGI Symbol;Acc:MGI:5594067]	lncRNA	0.314007	0.185461	0.731747	-0.0749827	0.916144	0.0380365	0.0658255	0.991253	0.00381543	-1.15395	2.65037e-06	5.57669	2.47	7	7.82	6.33	4.5	4.4	11.03	8.35	9.06	10.27	12.1	4.09	9.93	2.77	6.46	7.12	6.46	6.78	5.88	3.89	5.64	4.29	7.07	5.19	12.54	8.93	10.48	8.92	8.34	13.59	16.06	13.11	8.16	9.99
Vat1	ENSMUSG00000034993	vesicle amine transport 1 [Source:MGI Symbol;Acc:MGI:1349450]	protein_coding	0.313614	0.180697	0.743049	0.166337	0.649203	0.18762	0.147859	0.991253	0.00381543	-2.20076	3.8839e-77	76.4107	2.2	2.08	1.84	2.1	1.5	2.43	1.42	3.62	3.07	3.44	5.21	2.19	2.26	1.87	2.48	1.74	1.19	1.34	0.84	1.38	1.93	0.44	1.18	1.46	9.07	9.12	9.87	13.98	11.62	9.32	9.03	10.05	8.9	8.82
Nusap1	ENSMUSG00000027306	nucleolar and spindle associated protein 1 [Source:MGI Symbol;Acc:MGI:2675669]	protein_coding	0.313403	0.168682	0.772931	0.0291959	0.981272	0.00821041	-0.0329576	0.991253	0.00381543	0.598807	0.00261976	2.58174	2.78	2.32	3.43	2.99	3.69	4.32	3.55	4.08	5.66	2.97	9.14	4.28	3.11	3.2	2.02	2.43	2.75	2.92	3.41	2.01	2.96	1.63	3.89	2.6	2.22	2.57	2.33	1.98	1.41	1.72	2.34	1.59	1.25	2.07
Lockd	ENSMUSG00000098318	lncRNA downstream of Cdkn1b [Source:MGI Symbol;Acc:MGI:1915081]	lncRNA	0.313214	0.1851	0.732593	-0.0249385	0.982588	0.00762868	-0.087368	0.991253	0.00381543	0.15215	0.592224	0.227514	2.47	0.42	3.96	5.65	1.52	2.93	2.18	1.7	2.06	3.75	7.34	4.19	1.28	0.68	0.9	1.84	0.59	1.19	2.93	0.86	1.97	0.57	2.07	1.96	0.69	2.26	2.44	1.07	0.36	2.54	0.64	1.36	0.91	1.84
Gm2962	ENSMUSG00000089838	predicted pseudogene 2962 [Source:MGI Symbol;Acc:MGI:3781140]	processed_pseudogene	0.313189	0.169672	0.770389	-0.0763858	0.912587	0.0397259	-0.153238	0.991253	0.00381543	-0.350717	0.191091	0.71876	33.72	19.87	30.76	27.82	26.53	14.75	38.74	32.77	41.49	46.74	35.42	36.41	16.15	24.87	31.6	16.63	25.62	21.84	26.34	23.79	36.11	23.85	32.11	27.84	24.95	33.6	40.03	25.82	18.25	19.7	25.66	44.47	39.26	29.34
Skap1	ENSMUSG00000057058	src family associated phosphoprotein 1 [Source:MGI Symbol;Acc:MGI:1925723]	protein_coding	0.312816	0.191033	0.718891	0.00204407	0.998769	0.00053495	-0.0168358	0.991253	0.00381543	0.54068	0.0554146	1.25638	1.69	3.09	1.84	4.72	2.65	1.68	4.16	3.13	1.74	5.97	5.8	5.38	6	5.42	4.77	3.73	4.3	3.19	5.12	3.21	2.69	3.11	5.52	6.75	1.17	1.61	1.66	2.27	1.54	2.34	2.14	1.6	2.1	1.27
Selenok	ENSMUSG00000042682	selenoprotein K [Source:MGI Symbol;Acc:MGI:1931466]	protein_coding	0.312447	0.0109865	1.95914	-0.0161488	0.989805	0.00445046	0.0908958	0.991253	0.00381543	-0.693728	9.04893e-23	22.0434	32.45	39.58	44.5	33.91	33.78	34.89	36.98	55.32	54.35	54.03	57.64	61.4	50.02	48.43	40.05	29.07	22.51	30.52	27.62	40.74	40.35	21.44	56.17	29.67	45.05	49.83	65.19	55.86	47.41	63.83	61.55	55	56.18	66.44
H2ac24	ENSMUSG00000094777	H2A clustered histone 24 [Source:MGI Symbol;Acc:MGI:3710573]	protein_coding	0.312441	0.174731	0.75763	0.0550596	0.939385	0.0271565	0.0256009	0.991253	0.00381543	-0.394039	0.131341	0.8816	150.74	103.63	173.7	95.21	124.22	206.48	128.66	194.96	168.71	206.83	587.1	327.81	190.44	167.03	50.68	118.67	90.55	58.29	87.77	91.89	133.97	63.26	145.47	61.55	171.31	139.14	151.57	341.13	141.63	353.57	211.4	168.2	104.63	175.6
Zfand5	ENSMUSG00000024750	zinc finger, AN1-type domain 5 [Source:MGI Symbol;Acc:MGI:1278334]	protein_coding	0.312292	0.0348199	1.45817	0.195766	0.395493	0.402861	0.0700032	0.991253	0.00381543	-0.322241	8.97342e-06	5.04704	26.35	27.47	33.88	32.33	24.66	38.11	30.3	36.38	39.97	34.31	41.84	63.77	38.52	44.34	24.13	30.09	27.79	23.61	28.26	21.8	29.16	17.19	37.42	26.07	38.68	38.18	47.78	52.28	36.06	56.78	40.11	46.46	37.56	32.99
Pygm	ENSMUSG00000032648	muscle glycogen phosphorylase [Source:MGI Symbol;Acc:MGI:97830]	protein_coding	0.312258	0.154055	0.812325	0.138962	0.772019	0.112372	0.181751	0.991253	0.00381543	-1.66886	5.84309e-09	8.23336	1.2	0.55	0.48	2.3	2.26	0.39	3.8	2.11	1.25	2.06	3.87	1.25	1.09	1.21	0.78	1.85	0.83	1.77	0.95	0.24	1.24	0.45	0.31	1.13	4.06	2.84	2.9	3.29	2.7	4.53	4.19	3.21	4.84	2.19
Lrrc75aos2	ENSMUSG00000085762	leucine rich repeat containing 75A, opposite strand 2 [Source:MGI Symbol;Acc:MGI:1914079]	lncRNA	0.312196	0.172143	0.76411	0.0549889	0.817688	0.0874124	0.0822137	0.991253	0.00381543	-0.46795	0.167886	0.774986	1.17	1.73	2.11	1.33	1.31	1.23	1.35	3.58	3.29	1.73	4.15	4.45	2.53	4.77	1.5	1.38	1.68	1.68	4.82	0.81	0.91	1.48	1.69	1.38	1.13	1.24	2.31	10.55	1.67	9.53	2.86	2.27	1.57	1.52
H3f3a	ENSMUSG00000060743	H3.3 histone A [Source:MGI Symbol;Acc:MGI:1097686]	protein_coding	0.311527	2.54558e-05	4.59421	0.090228	0.726575	0.13872	0.0396922	0.991253	0.00381543	-1.41312	1.4315e-275	274.844	374.71	369.71	442.66	431.61	326.64	460.24	480.77	448.36	525.19	573.27	632.9	497.18	416	371.55	299.47	398.59	315.2	290.95	339.76	267.62	372.03	211.96	377.52	347.2	946.64	934.73	1053.86	1088.69	1074.04	1068.67	1081.74	1062.11	940.11	918.52
Gstm1	ENSMUSG00000058135	glutathione S-transferase, mu 1 [Source:MGI Symbol;Acc:MGI:95860]	protein_coding	0.311458	0.187343	0.727363	0.061782	0.943547	0.0252365	0.0671518	0.991253	0.00381543	-1.59907	2.6898e-10	9.57028	2.82	0.86	1.16	1.53	0.75	1.76	1.08	2.13	3.33	2.81	3.09	3.67	0.83	1.45	0.75	1	1.06	0.29	0.96	0.35	0.58	0.12	0.57	0.64	3.19	4.24	7.41	4.55	4.35	7.77	4.96	5.45	5.28	4.68
Crisp3	ENSMUSG00000025433	cysteine-rich secretory protein 3 [Source:MGI Symbol;Acc:MGI:102552]	protein_coding	0.311342	0.142853	0.845109	0.0218022	0.986157	0.00605401	-0.013922	0.991253	0.00381543	-3.74029	1.60158e-54	53.7955	0.61	0.43	0.83	1.31	0.18	0.42	0.7	0.99	1.54	1.61	1.8	1.36	0.51	0.28	0.11	0	0.11	0	0.15	0.12	0	0.2	0.1	0.79	9.72	10.16	7.54	10.82	8.6	11.89	11.67	8.97	8.05	9.63
Aldh1b1	ENSMUSG00000035561	aldehyde dehydrogenase 1 family, member B1 [Source:MGI Symbol;Acc:MGI:1919785]	protein_coding	0.311322	0.0705551	1.15147	0.153728	0.73934	0.131156	0.117304	0.991253	0.00381543	0.130313	0.49603	0.304492	3.52	4.54	4.99	6.11	3.54	4.3	4.85	7.6	5.82	5.85	6.76	6.44	4.59	3.91	4.01	5.44	4.63	4.6	4.31	3.31	3.99	2.25	4.76	4.44	4.35	4.35	4.37	4.71	3.72	6.14	5.08	3.38	3.31	3.43
2810013P06Rik	ENSMUSG00000099881	RIKEN cDNA 2810013P06 gene [Source:MGI Symbol;Acc:MGI:1914456]	lncRNA	0.311162	0.0719045	1.14324	0.0778146	0.915422	0.0383786	0.0985136	0.991253	0.00381543	-0.248646	0.0422771	1.3739	9.96	11.93	12.85	11.93	11.16	16.41	15.52	14.75	13.81	14.47	20.35	24.78	18.13	17.78	9.69	10.6	10.23	12.98	10.43	8.82	11.58	10.01	14.26	10.36	11.82	12.07	13.9	22.32	9.72	23.43	14.39	15.79	10.96	11.69
Slfn10-ps	ENSMUSG00000072621	schlafen 10, pseudogene [Source:MGI Symbol;Acc:MGI:3512288]	transcribed_unprocessed_pseudogene	0.311118	0.151677	0.819081	0.201892	0.45177	0.345083	0.0895019	0.991253	0.00381543	0.492253	0.0550593	1.25917	2.88	5.72	2.77	4.92	4.45	2.41	4.58	5.51	5.27	6.66	6.37	5.83	4	4.47	2.96	3.62	3.86	3.18	4.55	2.17	2.35	2.47	2.69	4.47	3.65	2.62	3.88	3.48	3.23	3.99	3.31	3.15	3.15	1.86
Gm17552	ENSMUSG00000097233	predicted gene, 17552 [Source:MGI Symbol;Acc:MGI:4937186]	lncRNA	0.310952	0.183247	0.736962	-0.0137946	0.991965	0.00350384	-0.0135313	0.991253	0.00381543	-0.307575	0.40069	0.397191	0.45	0.54	0.46	0.78	0.5	0.1	0.79	1.24	1.15	0.79	0.53	0.69	0.7	0.5	0.72	0.96	0.4	0.44	0.73	0.53	0.48	0.79	0.51	0.43	0.82	0.6	0.43	0.64	0.35	0.39	0.67	0.5	0.49	0.51
Pkmyt1	ENSMUSG00000023908	protein kinase, membrane associated tyrosine/threonine 1 [Source:MGI Symbol;Acc:MGI:2137630]	protein_coding	0.310899	0.00898965	2.04626	0.023972	0.981272	0.00821041	0.0312913	0.991253	0.00381543	-0.718077	4.4158e-22	21.355	14.9	12.57	15.73	16.43	11.43	17.06	19.94	16.69	18.8	17.58	23.6	20.94	14.55	14.85	11.12	18.3	12.46	12.26	14	9.98	12.74	11.7	13.96	13.63	20.32	19.88	26.26	25	17.45	25.38	22.31	24	23.06	21.12
Aste1	ENSMUSG00000032567	asteroid homolog 1 [Source:MGI Symbol;Acc:MGI:1913845]	protein_coding	0.310638	0.0333753	1.47657	0.0628624	0.936273	0.0285974	0.0120146	0.991253	0.00381543	-0.375652	0.00200409	2.69808	9.56	8.74	13.75	11.7	10.32	12.83	15.33	14.49	15.74	12.71	14.24	20.04	15.09	9.95	12.56	12.21	12	10.16	12.46	9.77	10.58	8.34	8.58	10.16	10.74	13.5	14.86	13.4	9.58	17.33	12.17	15.08	13.35	9.73
Abca1	ENSMUSG00000015243	ATP-binding cassette, sub-family A (ABC1), member 1 [Source:MGI Symbol;Acc:MGI:99607]	protein_coding	0.310549	0.00183348	2.73672	0.0183989	0.984398	0.00682909	-0.00978116	0.991253	0.00381543	-1.23135	1.65876e-45	44.7802	17.72	20.37	21.75	25.17	12.98	19.13	23.13	29.4	26.71	28.31	28.93	27.87	15.89	15.81	16.43	15.86	17.53	15.2	20.05	14.23	17.37	8.48	17.94	18.46	46.77	39.78	45.69	40.81	44.99	42.42	41.7	49.92	45.36	42.85
Nr4a1	ENSMUSG00000023034	nuclear receptor subfamily 4, group A, member 1 [Source:MGI Symbol;Acc:MGI:1352454]	protein_coding	0.310078	0.125934	0.899857	0.108824	0.736034	0.133102	0.0790258	0.991253	0.00381543	-0.176327	0.214647	0.668275	19.52	19.32	22.56	21.92	13.84	39.84	22.84	26.32	39.85	28.19	101.13	208.89	50.26	81.19	17.94	26.84	16.41	16.24	14.05	13.58	30.15	11.32	30.91	18.36	21.29	23.03	24.83	87.05	16.58	136.24	26	20.98	23.91	17.18
Pola1	ENSMUSG00000006678	polymerase (DNA directed), alpha 1 [Source:MGI Symbol;Acc:MGI:99660]	protein_coding	0.309838	0.0168931	1.77229	0.0613357	0.928085	0.0324123	-0.00477546	0.991253	0.00381543	-0.298668	0.00630888	2.20005	3.62	4.29	4.39	5.02	4.31	7.12	5.02	7.42	5.71	6.15	7.23	6.47	4.83	4.22	3.75	4.18	4.76	3.66	3.59	4.42	4.65	3.08	4.38	3.97	5.3	6.33	5.5	6.52	5.12	5.22	5.51	4.94	5.01	5
Atp6v0a1	ENSMUSG00000019302	ATPase, H+ transporting, lysosomal V0 subunit A1 [Source:MGI Symbol;Acc:MGI:103286]	protein_coding	0.309752	7.22354e-05	4.14125	-0.0504248	0.893097	0.0491014	-0.00359983	0.991253	0.00381543	-1.21003	3.73506e-105	104.428	19.6	28.3	27.69	28.7	21.99	23.71	34.54	29.97	39.62	34.76	37.54	38.27	19.82	18.83	25.9	20.65	22.3	22.31	19.66	18.55	22.74	15.22	24.42	22.7	47.85	47.6	55.93	50.39	45.52	53.85	56.36	55.8	50.14	52.23
Gm4824	ENSMUSG00000115593	predicted gene 4824 [Source:MGI Symbol;Acc:MGI:3643521]	processed_pseudogene	0.309461	0.166038	0.779793	0.0533153	0.953459	0.0206979	-0.0696582	0.991253	0.00381543	-1.57159	5.87966e-08	7.23065	1.87	1.78	2.65	4.94	3.37	2.98	6.03	4.74	5.53	3.16	5.88	9.87	1.8	3.5	0.9	1.28	3.18	0.99	1.47	3.1	3.57	4.34	1.16	2.87	12.57	9.86	8.62	13.09	8.3	10.44	13.42	12.05	8.92	8.11
Dhfr	ENSMUSG00000021707	dihydrofolate reductase [Source:MGI Symbol;Acc:MGI:94890]	protein_coding	0.309167	0.165865	0.780245	0.03436	0.978002	0.00966032	0.0575501	0.991253	0.00381543	-0.695066	0.000417766	3.37907	1.42	0.94	0.64	1.05	0.95	1.14	1.23	1.4	1.32	1.77	2	1.46	1.21	1.29	1.02	0.55	1.03	0.8	0.85	0.79	1	0.48	1	0.96	1.81	1.43	1.49	2.04	1.39	1.76	1.84	1.78	1.28	1.29
Dhfr	ENSMUSG00000021707	dihydrofolate reductase [Source:MGI Symbol;Acc:MGI:94890]	protein_coding	0.309167	0.165865	0.780245	0.03436	0.978002	0.00966032	0.0575501	0.991253	0.00381543	-0.695066	0.000417766	3.37907	1.42	0.94	0.64	1.05	0.95	1.14	1.23	1.4	1.32	1.77	2	1.46	1.21	1.29	1.02	0.55	1.03	0.8	0.85	0.79	1	0.48	1	0.96	1.81	1.43	1.49	2.04	1.39	1.76	1.84	1.78	1.28	1.29
A530040E14Rik	ENSMUSG00000072109	RIKEN cDNA A530040E14 gene [Source:MGI Symbol;Acc:MGI:3612703]	lncRNA	0.309086	0.0831332	1.08023	0.0906255	0.893097	0.0491014	0.127197	0.991253	0.00381543	0.258816	0.0207114	1.68379	27.3	38.77	41	47.5	36	47.19	51.32	41.98	45.59	37.38	63.14	72.88	44.45	55.4	24.92	42.99	30.86	30.16	32.21	21.82	31.19	24.55	45.1	28.62	31.33	38.1	32.13	45.33	22.55	49.61	36.89	32.02	33.42	31.26
Cip2a	ENSMUSG00000033031	cell proliferation regulating inhibitor of protein phosphatase 2A [Source:MGI Symbol;Acc:MGI:2146335]	protein_coding	0.308894	0.128803	0.890076	0.0181482	0.989805	0.00445046	0.0903295	0.991253	0.00381543	0.396959	0.0288289	1.54017	1.71	3.84	2.42	3.11	2.51	2.36	2.82	2.93	2.74	2.14	5.85	4.22	2.36	1.94	2.54	1.78	2.03	1.88	2.83	1.45	1.95	2.84	2.66	2.39	1.76	1.33	1.61	2.99	1.19	1.67	1.19	1.42	1.92	1.63
Slc25a2	ENSMUSG00000050304	solute carrier family 25 (mitochondrial carrier, ornithine transporter) member 2 [Source:MGI Symbol;Acc:MGI:2137907]	protein_coding	0.308876	0.180836	0.742715	0.0843263	0.871169	0.0598977	0.0241501	0.991253	0.00381543	-0.443051	0.240874	0.61821	1.39	1.18	0.96	1.81	2.07	0.55	1.86	2.02	2.58	1.31	3.1	3.99	1.36	2.12	1.44	1.82	1.62	0.92	1.01	1.25	1.72	0.98	2.3	1.79	1.86	1.64	2.08	2.94	1.3	3.64	1.7	1.71	0.78	1.88
D830025C05Rik	ENSMUSG00000043794	RIKEN cDNA D830025C05 gene [Source:MGI Symbol;Acc:MGI:3698180]	lncRNA	0.308836	0.167893	0.774967	0.0493425	0.940396	0.0266892	0.114768	0.991253	0.00381543	-0.559335	0.114755	0.940227	0.51	1.55	0.28	0.98	0.86	1.08	1.72	0.96	1	1.46	1.96	2.81	2.34	1.83	0.9	0.93	0.2	0.53	0.45	0.45	0.47	0.44	0.87	0.79	0.63	0.81	1.3	2.45	1.17	2.48	1.06	0.92	0.8	1.36
Neurl1b	ENSMUSG00000034413	neuralized E3 ubiquitin protein ligase 1B [Source:MGI Symbol;Acc:MGI:3643092]	protein_coding	0.308796	0.107817	0.967313	0.0678956	0.830683	0.0805645	-0.00412437	0.991253	0.00381543	0.2995	0.560115	0.251723	0.14	0.1	0.11	0.11	0.14	0.28	0.13	0.3	0.18	0.14	0.92	0.53	0.05	0.13	0.12	0.05	0.09	0.02	0	0.05	0.07	0.09	0.42	0.14	0.23	0.1	0.41	0.14	0.1	0.06	0.08	0.04	0.05	0.23
Gm28901	ENSMUSG00000100454	predicted gene 28901 [Source:MGI Symbol;Acc:MGI:5579607]	lncRNA	0.308735	0.158264	0.800617	0.0404482	0.912386	0.0398212	0.0346217	0.991253	0.00381543	0.471494	0.352632	0.452678	3.17	2.22	4.56	2	1.92	1.69	3.31	7.76	6.35	6.16	3.44	5.26	0.76	1.96	9.78	1.98	1.82	2.29	2.12	1.64	2.21	1.99	3.1	2.58	1.05	3.61	3.66	1.5	2.52	1.39	0.37	1.17	0.98	3.65
Cers6	ENSMUSG00000027035	ceramide synthase 6 [Source:MGI Symbol;Acc:MGI:2442564]	protein_coding	0.308644	0.116086	0.935222	-0.0487275	0.964303	0.0157863	0.0753161	0.991253	0.00381543	-0.858133	5.32878e-08	7.27337	1.9	1.64	2.62	1.63	2.18	2.61	2.63	2.93	2.37	1.99	3.86	5.95	1.15	1.88	1.31	2.61	2.53	2.08	0.87	1.83	2.07	0.97	1.83	1.92	2.29	3.43	3.72	2.8	1.9	3.91	2.56	4.2	4.6	5.46
Tnfrsf19	ENSMUSG00000060548	tumor necrosis factor receptor superfamily, member 19 [Source:MGI Symbol;Acc:MGI:1352474]	protein_coding	0.308206	0.0630842	1.20008	-0.00383084	0.998769	0.00053495	-0.0413311	0.991253	0.00381543	-1.70979	2.60704e-05	4.58385	0.1	0.14	0.11	0.06	0.17	0.21	0.17	0.09	0.55	0.55	0.6	0.14	0	0.09	0.22	0.37	0.44	0.08	0.17	0.3	0.98	0.2	0.4	0.12	0.65	0.22	0.36	0.55	0.24	0.27	0.37	0.22	0.24	0.8
BC064078	ENSMUSG00000087150	cDNA sequence BC064078 [Source:MGI Symbol;Acc:MGI:3040692]	transcribed_unprocessed_pseudogene	0.308168	0.0710799	1.14825	0.0558359	0.954712	0.0201277	0.175578	0.991253	0.00381543	0.0564237	0.786085	0.10453	3.87	3.29	4.4	5.04	3.78	4.06	5.51	5.63	4.7	5.85	5.11	6.8	5.62	4.29	4.21	4.53	4.88	3.82	4.26	2.23	4.09	2.71	4.7	3.05	3.88	4.11	4.9	3.98	2.58	3.96	3.85	4.78	3.4	2.94
Mylip	ENSMUSG00000038175	myosin regulatory light chain interacting protein [Source:MGI Symbol;Acc:MGI:2388271]	protein_coding	0.307842	3.37684e-05	4.47149	0.1236	0.495501	0.304955	0.146384	0.991253	0.00381543	-0.901788	9.47112e-67	66.0236	45.61	57.06	54.81	60.32	46.32	53.92	57.32	64.21	72	74	72.96	83.71	54.81	54.24	44.83	47.88	47.56	47.34	49.53	32.53	45.42	27.43	49.54	48.22	102.41	91.41	100.26	99.88	99.88	106.99	102.02	102.16	94.99	83.52
Arid5a	ENSMUSG00000037447	AT rich interactive domain 5A (MRF1-like) [Source:MGI Symbol;Acc:MGI:2443039]	protein_coding	0.307742	1.38493e-05	4.85857	0.0681414	0.804228	0.0946206	0.0993216	0.991253	0.00381543	-0.460291	5.48807e-14	13.2606	39.65	59.89	50.5	77.46	40.4	53.95	55.73	59.32	63.2	59.14	71.15	66.53	48.11	49.14	49.83	60.71	45.67	50.8	48.65	30.9	44.85	29.78	58.52	47.68	67.92	66.95	78.96	65.6	52.14	63.43	71.29	67.84	65.18	59.73
Magi3	ENSMUSG00000052539	membrane associated guanylate kinase, WW and PDZ domain containing 3 [Source:MGI Symbol;Acc:MGI:1923484]	protein_coding	0.307202	0.043357	1.36294	0.100468	0.845268	0.0730056	0.060708	0.991253	0.00381543	-0.4813	7.29703e-06	5.13685	2.67	2.61	3.24	3.34	2.27	3.46	3.43	2.92	3.73	4.63	4.62	3.26	2.98	2.25	3.52	2.7	2.13	2.54	1.9	2.26	2.09	2.11	3.69	2.74	3.69	4.17	3.79	4.02	3.71	3.88	4.01	3.13	3.77	3.24
H2bc7	ENSMUSG00000069268	H2B clustered histone 7 [Source:MGI Symbol;Acc:MGI:2448383]	protein_coding	0.306927	0.182063	0.739779	0.0459107	0.943547	0.0252365	0.0718051	0.991253	0.00381543	-0.559796	0.00418376	2.37843	50.17	42.63	45	41.32	28.94	43.87	45.87	50.9	35.97	58.28	115.11	71.73	53.74	66.84	22.7	23.95	23.17	25.38	22.05	26.22	41.15	14.39	45.35	23.21	44.82	50.91	41.72	129.24	46.65	124.53	50.2	54.68	36.77	70.97
Lbh	ENSMUSG00000024063	limb-bud and heart [Source:MGI Symbol;Acc:MGI:1925139]	protein_coding	0.306775	0.00104801	2.97963	0.0310193	0.956284	0.0194129	0.133344	0.991253	0.00381543	-1.08124	8.16851e-130	129.088	114.39	118.1	141.74	140.33	103.57	141.87	131.92	148.39	183.43	166.33	216.38	181.11	148.37	114.16	112.45	146.77	109.82	105.66	117.63	89.58	117.41	50.54	139.11	107.69	232.54	225.83	265.37	281.87	249.07	264.5	288.52	264.72	239.77	233.93
Nav1	ENSMUSG00000009418	neuron navigator 1 [Source:MGI Symbol;Acc:MGI:2183683]	protein_coding	0.306294	0.144575	0.839908	0.0360789	0.942092	0.0259068	-0.0465289	0.991253	0.00381543	0.245504	0.621752	0.206383	0.07	0.16	0.29	0.27	0.29	0.79	0.37	0.95	0.44	1.63	0.21	1.45	0.01	0	0	0	0.05	0.08	0.02	0.06	0.08	0.01	0.09	0.02	0.51	0.02	0.43	0.26	0.06	0.81	0.67	0.16	0.15	0.27
Mfsd6	ENSMUSG00000041439	major facilitator superfamily domain containing 6 [Source:MGI Symbol;Acc:MGI:1922925]	protein_coding	0.3058	0.150916	0.821263	0.151807	0.736034	0.133102	0.0983287	0.991253	0.00381543	-0.883442	2.74876e-09	8.56086	2.13	2.29	2.16	1.23	1.52	2.12	1.94	3.71	4.4	2.49	2.95	2.93	2.03	1.56	1.93	1.41	1.31	1.49	1.5	1.13	1.75	0.98	1.68	1.66	3.64	3.56	3.42	3.72	4.04	3.66	3.35	2.9	2.77	3.29
Ticrr	ENSMUSG00000046591	TOPBP1-interacting checkpoint and replication regulator [Source:MGI Symbol;Acc:MGI:1924261]	protein_coding	0.30568	0.200612	0.697642	0.0363937	0.973377	0.0117188	0.0484169	0.991253	0.00381543	0.112716	0.69118	0.160409	1.03	1.24	1.91	0.88	1.23	1.72	1.58	1	3.01	1.68	3.98	1.96	1.59	1.74	0.89	1.29	0.99	0.83	0.76	0.7	0.92	0.79	1.43	0.55	1.25	1.26	1.13	0.65	0.75	1.11	1	0.74	0.71	0.95
Rab39	ENSMUSG00000055069	RAB39, member RAS oncogene family [Source:MGI Symbol;Acc:MGI:2442855]	protein_coding	0.30531	0.0635041	1.1972	0.107737	0.858594	0.066212	0.0673346	0.991253	0.00381543	-0.0234982	0.906407	0.0426767	4.7	3.89	4.31	5.67	5.19	3.77	6.26	5.98	5.98	7.04	6.7	6.39	5.01	4.12	4.74	5.29	5.09	4.79	4.72	3.71	4.21	3.68	3.65	5.28	4.87	5.08	3.67	5.37	5.18	5.16	4.05	4.63	4.23	4.32
Cd2	ENSMUSG00000027863	CD2 antigen [Source:MGI Symbol;Acc:MGI:88320]	protein_coding	0.305287	6.86267e-05	4.16351	-0.0233309	0.971129	0.0127232	0.0399445	0.991253	0.00381543	-1.04558	2.7854e-66	65.5551	93.77	104.64	104.95	125.55	91.54	91.19	114.7	132.66	136.34	129.71	153.23	142.96	100.36	102.14	85.67	105.53	92.87	85.26	94.93	70.68	97.41	65.44	97.35	102.59	178.91	169.34	211.77	202.15	175.27	209.32	197.69	215.47	198.84	183.87
Ccdc69	ENSMUSG00000049588	coiled-coil domain containing 69 [Source:MGI Symbol;Acc:MGI:1196234]	protein_coding	0.305166	0.00192852	2.71478	0.50975	1.06681e-10	9.97191	-0.0593297	0.991253	0.00381543	0.199338	0.0982239	1.00778	21.32	27.29	23.15	30.5	20.46	26.96	29.1	31.48	33.59	35.59	35.13	36.24	25.3	25.24	21.53	24.13	20.06	18.63	26.94	18.59	23.21	17.41	27.18	21.94	28.69	29.52	34.96	37.95	28.42	37.75	22.42	25.09	23.78	15.88
Rnf2	ENSMUSG00000026484	ring finger protein 2 [Source:MGI Symbol;Acc:MGI:1101759]	protein_coding	0.305157	0.000255618	3.59241	0.0218247	0.981272	0.00821041	-0.0368899	0.991253	0.00381543	-0.830033	1.49616e-30	29.825	17.46	20.91	18.64	24.11	15.15	22.76	19.18	24.55	24.05	22.94	31.76	31.45	19.51	17.08	11.43	22.17	17.83	16.44	17.44	14.89	18.02	10.28	18.19	21.97	32.13	31.11	37.45	36.54	32.08	35.25	32.65	46.06	30.21	42.01
Ddr1	ENSMUSG00000003534	discoidin domain receptor family, member 1 [Source:MGI Symbol;Acc:MGI:99216]	protein_coding	0.305055	0.072152	1.14175	-0.00645132	0.992405	0.00331125	0.00396414	0.991253	0.00381543	-0.185581	0.766226	0.115643	0.03	0.12	0.29	0.07	0.09	0.08	0.35	0.55	0.07	2.09	0.2	0.78	0.04	0.18	0	0.08	0	0	0.06	0	0	0	0.1	0	0.18	0.1	0.23	0.13	0.24	0.11	0.21	0.11	0.29	0.11
2010309G21Rik	ENSMUSG00000106567	RIKEN cDNA 2010309G21 gene [Source:MGI Symbol;Acc:MGI:1917268]	lncRNA	0.304867	0.0937943	1.02782	-0.00147857	0.998769	0.00053495	-0.00916888	0.991253	0.00381543	-2.12005	3.85647e-09	8.41381	1.4	1.58	1.27	2.54	0.88	0.95	3.58	1.9	6.61	7.78	1.76	3.37	1.22	2.62	2	2.15	0	1.12	2.64	1.45	0.4	1.52	1.73	1.38	8.88	8.1	16.26	7.57	4.47	5.64	5.06	6.25	11.48	10.61
Hmgn1	ENSMUSG00000040681	high mobility group nucleosomal binding domain 1 [Source:MGI Symbol;Acc:MGI:96120]	protein_coding	0.304828	7.80184e-05	4.1078	0.103665	0.52204	0.282296	0.115981	0.991253	0.00381543	-0.458187	6.27795e-28	27.2022	101.39	110.14	129.05	129.34	91.54	135.94	124.28	109.95	190.35	168.17	244.33	179.4	111.34	105.12	154.81	145.68	76.76	77.86	83.4	62.03	109.79	55.82	128.56	86.88	140.23	136.21	150.07	165.24	158.84	135.67	191.9	150.33	165.92	125.83
Hsd17b12	ENSMUSG00000027195	hydroxysteroid (17-beta) dehydrogenase 12 [Source:MGI Symbol;Acc:MGI:1926967]	protein_coding	0.304316	0.0028555	2.54432	0.0550403	0.913892	0.0391053	0.0670472	0.991253	0.00381543	-0.553621	9.21734e-13	12.0354	19.2	21.19	19.15	17.93	18.47	20.56	24.33	27.62	24.71	26.79	27.26	22.59	20.99	16.55	18.1	21.87	20.56	18.1	20.09	15.79	19.64	10.86	20.86	20.61	26.2	26.32	30.03	27.52	23.65	30.61	28.82	28.34	26.59	22.62
Egr1	ENSMUSG00000038418	early growth response 1 [Source:MGI Symbol;Acc:MGI:95295]	protein_coding	0.304137	0.030839	1.5109	0.132355	0.501872	0.299407	0.0987265	0.991253	0.00381543	-1.4563	5.72452e-40	39.2423	5.88	4.79	7.94	6.83	4.56	8.69	11.92	7.96	13.98	7.18	64.14	139.37	26.18	41.03	3.52	10.83	4.36	4.21	3.81	2.98	8.2	1.98	8.68	5.56	17.37	20.71	21.36	52.11	15.76	78.01	18.12	18.47	17.5	15.15
Fam72a	ENSMUSG00000055184	family with sequence similarity 72, member A [Source:MGI Symbol;Acc:MGI:1919669]	protein_coding	0.303654	0.0890113	1.05055	0.0558089	0.893097	0.0491014	0.0113483	0.991253	0.00381543	-0.129247	0.836572	0.0774969	0.09	0	0.17	0.34	0.15	0.89	0.7	0.61	0.65	1.13	1.1	0.58	0.31	0.46	0.69	0.62	0.27	0.14	0.22	0.46	0.57	0.24	0.35	0.3	0.44	0.3	0.23	0.31	0.57	0.59	0.35	0.31	0.3	0.42
Fam72a	ENSMUSG00000055184	family with sequence similarity 72, member A [Source:MGI Symbol;Acc:MGI:1919669]	protein_coding	0.303654	0.0890113	1.05055	0.0558089	0.893097	0.0491014	0.0113483	0.991253	0.00381543	-0.129247	0.836572	0.0774969	0.09	0	0.17	0.34	0.15	0.89	0.7	0.61	0.65	1.13	1.1	0.58	0.31	0.46	0.69	0.62	0.27	0.14	0.22	0.46	0.57	0.24	0.35	0.3	0.44	0.3	0.23	0.31	0.57	0.59	0.35	0.31	0.3	0.42
Fam72a	ENSMUSG00000055184	family with sequence similarity 72, member A [Source:MGI Symbol;Acc:MGI:1919669]	protein_coding	0.303654	0.0890113	1.05055	0.0558089	0.893097	0.0491014	0.0113483	0.991253	0.00381543	-0.129247	0.836572	0.0774969	0.09	0	0.17	0.34	0.15	0.89	0.7	0.61	0.65	1.13	1.1	0.58	0.31	0.46	0.69	0.62	0.27	0.14	0.22	0.46	0.57	0.24	0.35	0.3	0.44	0.3	0.23	0.31	0.57	0.59	0.35	0.31	0.3	0.42
Fam72a	ENSMUSG00000055184	family with sequence similarity 72, member A [Source:MGI Symbol;Acc:MGI:1919669]	protein_coding	0.303654	0.0890113	1.05055	0.0558089	0.893097	0.0491014	0.0113483	0.991253	0.00381543	-0.129247	0.836572	0.0774969	0.09	0	0.17	0.34	0.15	0.89	0.7	0.61	0.65	1.13	1.1	0.58	0.31	0.46	0.69	0.62	0.27	0.14	0.22	0.46	0.57	0.24	0.35	0.3	0.44	0.3	0.23	0.31	0.57	0.59	0.35	0.31	0.3	0.42
Vill	ENSMUSG00000038775	villin-like [Source:MGI Symbol;Acc:MGI:1201781]	protein_coding	0.303554	0.196289	0.707105	0.113313	0.829528	0.0811689	-0.0776589	0.991253	0.00381543	0.226082	0.431026	0.365497	4.52	3.02	5.81	2.4	4.69	5.78	7.56	8.15	8.57	4.07	5.28	6.6	4.96	4.03	1.54	3.14	1.96	4.18	5.12	5.4	7.45	2.29	4.13	3.51	5.88	3.36	3.92	5	3.22	5.96	3.16	3.42	2.61	2.87
Gm12159	ENSMUSG00000084773	predicted gene 12159 [Source:MGI Symbol;Acc:MGI:3649482]	lncRNA	0.30346	0.128651	0.890586	0.148888	0.6627	0.178683	0.0768954	0.991253	0.00381543	-1.21724	0.000978829	3.00929	0.15	0.75	0.18	0.82	0.54	0.31	0.86	0.81	1.13	0.83	1.02	2.24	0.67	0.46	0.55	0.76	0.53	0.38	0.36	0.24	0.5	0.32	0.37	0.19	1.71	1.23	2.18	1.96	1.68	2.19	1.6	1.57	1.03	0.83
Tmem86a	ENSMUSG00000010307	transmembrane protein 86A [Source:MGI Symbol;Acc:MGI:1915143]	protein_coding	0.303339	0.166812	0.777773	0.142826	0.772019	0.112372	0.10132	0.991253	0.00381543	0.225423	0.30673	0.513244	2.26	2.95	3.31	4.27	3.55	3.04	2.95	3.65	5.96	5.46	4.73	5.7	2.86	3.43	3.04	3.67	3.1	2.58	2.74	2.04	3.68	1.72	2.91	2.22	2.62	2.72	3.75	4.63	2.57	3.19	2.8	2.78	2.61	2.24
BC106179	ENSMUSG00000045231	cDNA sequence BC106179 [Source:MGI Symbol;Acc:MGI:3702726]	lncRNA	0.303339	0.210905	0.675913	-0.0382256	0.973607	0.0116162	-0.0242486	0.991253	0.00381543	-1.89338	3.83928e-20	19.4158	0.74	0.67	0.49	0.88	1.01	0.47	0.84	0.82	1.8	1.78	1.26	1.01	0.37	0.56	0.42	0.6	0.69	0.55	0.53	0.4	0.74	0.59	0.18	0.4	2.38	2.28	2.63	2.54	3.04	2.03	3.78	3.07	2.05	2.51
Lrrc8b	ENSMUSG00000070639	leucine rich repeat containing 8 family, member B [Source:MGI Symbol;Acc:MGI:2141353]	protein_coding	0.302984	0.108464	0.964714	0.0240576	0.984226	0.00690538	0.116977	0.991253	0.00381543	-1.15097	1.82601e-12	11.7385	0.89	0.83	1.07	1.32	1.01	1.23	1.07	1.49	1.86	1.66	1.33	1.51	1.39	1.29	1.06	1.34	1.16	0.67	1.05	0.72	0.95	0.74	0.68	1.28	2.39	1.93	2.32	2.4	2.48	2.17	2.6	3.29	2.44	1.57
Ggt5	ENSMUSG00000006344	gamma-glutamyltransferase 5 [Source:MGI Symbol;Acc:MGI:1346063]	protein_coding	0.302817	0.212266	0.67312	0.106544	0.853788	0.0686501	-0.0779623	0.991253	0.00381543	-0.652918	0.0140057	1.8537	0.92	0.96	0.85	1.54	0.91	0.59	1.24	2.35	2.23	2.11	1.27	1.11	1.04	0.48	1.39	0.44	0.8	0.49	2.42	1.06	0.71	0.94	1.18	1.31	1.62	1.75	0.89	2.13	1.63	2.48	1.69	1.58	2.69	1.47
Atcayos	ENSMUSG00000085779	ataxia, cerebellar, Cayman type, opposite strand [Source:MGI Symbol;Acc:MGI:1916928]	lncRNA	0.302799	0.190448	0.720223	0.0903768	0.871169	0.0598977	-0.0648113	0.991253	0.00381543	1.26691	4.20563e-07	6.37617	2.32	2.91	3.39	3.49	3.42	2.01	5.25	4.32	7.15	5.58	5.45	2.29	3.75	3.57	2.68	1.84	2.94	2.77	2.61	1.94	2.43	3.45	3.26	5.16	1.64	1.05	1.77	1.19	1.45	2.1	1.36	1.49	1.83	1.03
Plk4	ENSMUSG00000025758	polo like kinase 4 [Source:MGI Symbol;Acc:MGI:101783]	protein_coding	0.302684	0.144522	0.840065	0.0936843	0.893097	0.0491014	0.104887	0.991253	0.00381543	-0.526506	1.84762e-05	4.73339	3.84	4.88	5.23	5.28	4.28	5.84	4.97	3.87	5.73	4.32	11.64	13.68	7.4	10.15	3.01	6.4	4.76	4.09	3.83	4.57	7.54	3.26	4.3	4.12	6.1	5.47	6.31	11.18	5.77	12.79	9.16	8.03	6.08	5.93
Tifab	ENSMUSG00000049625	TRAF-interacting protein with forkhead-associated domain, family member B [Source:MGI Symbol;Acc:MGI:2385852]	protein_coding	0.302616	0.185175	0.732418	0.00684161	0.996811	0.00138713	0.0771372	0.991253	0.00381543	-0.0129326	0.981453	0.00813058	0.18	0.71	0.74	0.15	0.79	0.45	0.78	0.87	1.37	0.97	0.85	1.08	1.04	0.89	0.5	1.11	0.91	0.73	0.69	0.45	0.71	0.56	0.6	0.9	0.53	0.37	0.72	0.43	0.3	0.62	0.64	0.19	0.93	0.27
Cenpk	ENSMUSG00000021714	centromere protein K [Source:MGI Symbol;Acc:MGI:1926210]	protein_coding	0.302566	0.138066	0.859915	0.0235932	0.969294	0.0135443	0.0234198	0.991253	0.00381543	-0.127811	0.81569	0.0884748	1.43	0.38	1.2	0.54	1.11	2.03	1.72	4.88	0.96	1.23	3.38	7.81	2.51	2.49	3.14	4.07	0.86	0.74	1.6	0.25	1.56	0.7	4.34	0.98	1.92	2.46	2.13	1.65	0.61	2.97	2.78	1.71	0.66	0.47
Id3	ENSMUSG00000007872	inhibitor of DNA binding 3 [Source:MGI Symbol;Acc:MGI:96398]	protein_coding	0.301717	0.0103117	1.98667	-0.0281399	0.98072	0.00845501	0.0340805	0.991253	0.00381543	-1.3513	2.56392e-105	104.591	28.87	32.13	41.42	38.12	28.69	36.07	36.53	40.24	49.44	37.9	53.54	53.58	33.66	27.42	21.49	30.12	20.05	25.97	24.81	19.8	29.29	17.87	35.69	26.63	66.06	67.78	83.75	87.28	62.85	105.56	96.37	90.12	75.73	76.04
Homer3	ENSMUSG00000003573	homer scaffolding protein 3 [Source:MGI Symbol;Acc:MGI:1347359]	protein_coding	0.301717	0.15953	0.797157	-0.0961155	0.88597	0.0525812	-0.105847	0.991253	0.00381543	-1.05762	1.44539e-11	10.84	1.68	4.94	2.76	4.9	3.17	5.77	3.46	2.97	4.09	5.69	5.44	3.13	2.24	2.26	3.32	5.93	4.31	2.29	5.14	2.61	4.36	2.97	3.21	3.62	5.69	5.65	7.79	5.47	3.99	4.78	5.41	8.01	7.33	5.7
Pif1	ENSMUSG00000041064	PIF1 5'-to-3' DNA helicase [Source:MGI Symbol;Acc:MGI:2143057]	protein_coding	0.300824	0.110607	0.956217	0.0448911	0.913892	0.0391053	-0.0100354	0.991253	0.00381543	0.519063	0.311641	0.506345	0.46	0.1	0.42	0.16	0.4	1.56	0.97	1.06	0.77	0.51	5.35	1.26	1.25	0.47	0.23	0.5	0.31	0.12	0.2	0.95	0.6	0.21	0.82	0.13	0.25	0.45	0.96	0.46	0.11	0.36	0.3	0.2	0.05	0.3
H3c3	ENSMUSG00000069310	H3 clustered histone 3 [Source:MGI Symbol;Acc:MGI:2448320]	protein_coding	0.300712	0.177334	0.751208	0.012072	0.992405	0.00331125	-0.00477761	0.991253	0.00381543	-0.413109	0.290592	0.536716	36.49	15.33	41.66	20.54	40.97	55.57	33.21	71.87	49.36	55.79	155.58	64.08	30.51	28.99	20.87	29.69	27.66	10.99	8.33	20.87	40.85	20.75	33.47	14.97	63.46	50.55	39.87	45.18	44	40.33	59.69	35.82	20.49	51.71
Fam216a	ENSMUSG00000029463	family with sequence similarity 216, member A [Source:MGI Symbol;Acc:MGI:1916198]	protein_coding	0.300706	0.173812	0.759921	-0.0338722	0.978002	0.00966032	-0.045691	0.991253	0.00381543	-0.514092	0.0137405	1.862	3.72	2.99	4.54	3.45	3.01	4.8	3.86	5	5.91	4.33	6.01	7.7	2.8	3.74	3.58	4.15	2.46	2.98	3.3	3.12	3.14	2.22	4.58	3.76	3.92	5.38	4.29	5.33	3.9	5.71	5.33	4.33	4.16	6.63
Mxd3	ENSMUSG00000021485	Max dimerization protein 3 [Source:MGI Symbol;Acc:MGI:104987]	protein_coding	0.300614	0.14704	0.832564	0.045835	0.95406	0.0204242	-0.0455664	0.991253	0.00381543	-0.385771	0.359501	0.4443	1.06	0.19	1.79	0.56	1.03	1.76	1.23	1.72	1.76	1.42	5.69	2.49	1.17	0.3	0.36	0.89	0.35	0.17	0.63	0.62	1.19	0.36	0.77	0.93	1.3	1.68	1.41	1.97	0.86	2.15	1.78	1.32	0.89	1.25
Gm45733	ENSMUSG00000110620	predicted gene 45733 [Source:MGI Symbol;Acc:MGI:5804848]	lncRNA	0.300464	0.208726	0.680423	0.0316598	0.972332	0.0121853	-0.046369	0.991253	0.00381543	-0.317453	0.417246	0.379608	4.25	7.42	5.13	9.11	9.07	3.72	11	11.47	16.25	13.34	5.76	9.32	6.15	12.37	5.26	5.35	8.75	10.13	8.83	9.26	5.63	8.14	10.46	7.76	5.01	9.65	10.49	7.97	7.03	13.36	7.05	15.35	4.94	6.78
Ung	ENSMUSG00000029591	uracil DNA glycosylase [Source:MGI Symbol;Acc:MGI:109352]	protein_coding	0.300438	0.0781127	1.10728	0.0724643	0.922704	0.0349377	0.163383	0.991253	0.00381543	-0.221388	0.122706	0.911135	6.22	8.95	6.35	7.57	5.04	8	6.54	7.78	7.84	7	10.6	9.81	6.1	7.49	4.83	6.91	5.34	4.38	4.3	4.29	6.42	2.47	6.11	4.78	6.58	8.26	7.09	8.21	5.13	7.51	7.92	8.89	5.93	6.65
Crppa	ENSMUSG00000043153	CDP-L-ribitol pyrophosphorylase A [Source:MGI Symbol;Acc:MGI:1923097]	protein_coding	0.300342	0.191671	0.717444	0.0427713	0.956275	0.0194171	0.0286221	0.991253	0.00381543	0.510945	0.04882	1.3114	1.69	1.12	1.13	1.31	1.38	1.48	2.02	2.47	1.32	1.95	2.4	1.66	1.21	1.47	1.67	1.89	1.97	1.68	1.7	1.74	1.79	1.37	0.83	1.58	0.54	0.92	1.67	1.33	0.68	0.63	1.3	0.93	0.79	1.06
Gngt2	ENSMUSG00000038811	guanine nucleotide binding protein (G protein), gamma transducing activity polypeptide 2 [Source:MGI Symbol;Acc:MGI:893584]	protein_coding	0.300307	0.018923	1.72301	-0.0102941	0.99463	0.00233849	0.0334789	0.991253	0.00381543	0.0815618	0.430296	0.366233	82.59	80.12	95.39	89.96	91.21	98.97	127.18	130.75	103.18	134.2	118.22	113.45	107.8	89.17	98.15	102.94	95.3	94.51	78.23	75.96	105.96	62.04	99.82	80.98	95.67	97.28	79.38	76.47	68.69	76.88	84.46	84.5	71.72	84.93
Gtf2b	ENSMUSG00000028271	general transcription factor IIB [Source:MGI Symbol;Acc:MGI:2385191]	protein_coding	0.300249	0.050005	1.30099	0.0534812	0.943158	0.0254157	0.11279	0.991253	0.00381543	-0.347592	2.44473e-06	5.61177	21.24	20.62	23.34	22.07	19.46	25.36	22.17	24.21	28.1	26.92	33.19	38.66	26.12	26.15	16.7	24.13	20.69	17.78	22.51	16.19	21.1	12.66	25.71	18.85	24.05	23.84	31.21	32.89	26.55	31.66	27.39	29.25	27.7	23.96
Cks2	ENSMUSG00000062248	CDC28 protein kinase regulatory subunit 2 [Source:MGI Symbol;Acc:MGI:1913447]	protein_coding	0.300164	0.208726	0.680423	-0.0445376	0.966235	0.0149171	-0.0455413	0.991253	0.00381543	0.0308966	0.934263	0.0295307	9.88	6.25	14.73	11.15	9.62	21.19	16.41	13.4	21.68	12.65	24.66	21.14	12.34	13.88	7.93	11.64	6.94	7.62	8.87	8.71	10.36	6.73	19.22	8.88	9.81	10	9.6	8.97	9.8	11.23	12.84	11.34	5.47	9.58
Hspa2	ENSMUSG00000059970	heat shock protein 2 [Source:MGI Symbol;Acc:MGI:96243]	protein_coding	0.299789	0.218158	0.66123	0.0813184	0.907322	0.0422388	0.0523784	0.991253	0.00381543	-1.06848	1.63845e-06	5.78557	1.19	0.72	1.16	1.87	1.15	0.77	1.38	1.09	2.52	1.69	2.18	2.14	0.94	1.62	0.83	0.53	0.74	0.7	0.42	0.52	0.76	0.38	1.4	0.94	2.17	1.95	2.48	3.86	1.97	4.36	2.67	2.73	2.73	1.93
Cpne5	ENSMUSG00000024008	copine V [Source:MGI Symbol;Acc:MGI:2385908]	protein_coding	0.299692	0.192704	0.71511	0.0577358	0.952099	0.021318	0.0511357	0.991253	0.00381543	-2.55186	2.45642e-21	20.6097	0.72	0.16	0.58	1.14	0.35	0.32	0.82	1.17	0.82	1.58	1.46	1.16	0.58	0.71	0.6	0.67	0.55	0.14	0.3	0.28	0.23	0.68	0.56	0.48	4.18	3.33	3.25	4.1	4.48	4	4.55	3.5	5.46	2.77
H1f0	ENSMUSG00000096210	H1.0 linker histone [Source:MGI Symbol;Acc:MGI:95893]	protein_coding	0.299671	0.211986	0.673692	0.0985077	0.824636	0.0837378	0.212124	0.991253	0.00381543	0.0517837	0.9133	0.0393863	0.7	0.62	1.03	2.22	1.6	1.1	2.19	1.14	1.83	2.98	2.73	1.72	1.51	1.66	1.78	1.49	1.72	1.65	1.16	0.49	1.17	1.04	0.56	1.04	1.52	1.24	1.4	2.2	1.42	1.12	2.27	0.79	0.64	0.71
Gm38140	ENSMUSG00000102380	predicted gene, 38140 [Source:MGI Symbol;Acc:MGI:5611368]	TEC	0.299254	0.180836	0.742715	0.0255037	0.974931	0.011026	-0.0365825	0.991253	0.00381543	-0.800395	0.0107469	1.96872	0.4	1.15	0.71	0.72	0.87	1	1.55	0.79	1.1	0.51	2.93	2.94	0.93	1.65	0.81	0.86	0.94	0.56	1.09	0.92	0.77	0.63	1.68	0.9	1.03	1.07	1.11	1.91	0.68	3.97	1.56	1.24	0.89	1.28
Hip1r	ENSMUSG00000000915	huntingtin interacting protein 1 related [Source:MGI Symbol;Acc:MGI:1352504]	protein_coding	0.299076	1.04064e-08	7.9827	-0.028291	0.956113	0.0194908	-0.0044438	0.991253	0.00381543	-0.76704	6.86565e-93	92.1633	66.28	72.66	77.19	83.51	57.74	70.2	83.28	91.55	108.02	86	105.63	95.39	61.47	61.21	64.62	71.44	51.13	49.71	62.58	49.22	60.58	40.74	74.49	66.75	92.85	95.33	114.77	105.58	78.98	103.44	108.5	115.83	105.32	97.99
Gm14029	ENSMUSG00000086652	predicted gene 14029 [Source:MGI Symbol;Acc:MGI:3650450]	lncRNA	0.29902	0.149791	0.824513	0.045511	0.893097	0.0491014	0.106202	0.991253	0.00381543	0.409907	0.451674	0.345175	0.96	0.45	0.29	0.79	0.19	0.44	1.11	0.88	1.22	0.73	1.3	1.99	0.9	1.69	0.6	1.16	0.23	0.58	0.39	0.26	0.18	0.42	0.5	0.74	0.42	0.45	0.2	0.8	0.33	1.02	0.31	0	0.17	0.33
1700028I16Rik	ENSMUSG00000056821	RIKEN cDNA 1700028I16 gene [Source:MGI Symbol;Acc:MGI:1917253]	lncRNA	0.298487	0.194429	0.711239	0.0116787	0.984012	0.00699957	-0.0930112	0.991253	0.00381543	1.26113	0.00270416	2.56797	1.61	0.86	1.32	3.88	0.97	1.34	2.63	1.54	3.17	2.42	4.3	4.79	3.19	1.07	0.96	1	1.25	1.02	3.14	1.87	1.47	1.41	0.95	3.27	0.91	0.2	0.13	0.6	0.44	0.92	0.14	0.43	0.81	0.66
Hrob	ENSMUSG00000034773	homologous recombination factor with OB-fold [Source:MGI Symbol;Acc:MGI:2387601]	protein_coding	0.298468	0.138066	0.859915	0.028906	0.960997	0.0172779	-0.0544562	0.991253	0.00381543	0.169236	0.760481	0.118912	0.76	0.27	0.48	0.15	0.83	0.6	1.06	0.5	1.11	0.89	1.82	1.36	0.32	0.63	0.6	0.3	0.11	0.15	0.04	0.26	0.84	0.46	0.59	0.54	0.39	0.25	0.93	0.43	0.54	0.41	0.45	0.4	0.04	0.41
Gm10762	ENSMUSG00000074807	predicted gene 10762 [Source:MGI Symbol;Acc:MGI:3704209]	lncRNA	0.297465	0.221736	0.654163	-0.0591661	0.947669	0.0233435	0.13581	0.991253	0.00381543	-0.893557	0.000382658	3.41719	2.31	2.28	0.92	2.11	2.35	1.68	3.27	2.77	3.06	3.47	4.05	2.96	2.09	3.8	2.48	2.89	1.37	1.56	1.58	0.78	1.68	1.6	2.06	0.97	2.94	3.13	2.82	3.44	2	3.51	4.38	3.68	3.21	1.65
Cited2	ENSMUSG00000039910	Cbp/p300-interacting transactivator, with Glu/Asp-rich carboxy-terminal domain, 2 [Source:MGI Symbol;Acc:MGI:1306784]	protein_coding	0.297382	0.131077	0.882474	0.0599222	0.940396	0.0266892	0.101713	0.991253	0.00381543	-0.866108	7.519e-13	12.1238	8.3	10.46	10.41	14.38	12.51	20.3	20.22	12.04	21.65	17.78	20.89	27.12	15.25	18.03	11.35	13.89	11.22	13.33	13.77	8.1	10.42	6.29	19.64	9.9	22.74	26.52	27.7	24.43	23.1	33.04	26.82	27.94	23.98	19.32
E030037K01Rik	ENSMUSG00000097706	RIKEN cDNA E030037K01 gene [Source:MGI Symbol;Acc:MGI:3704310]	lncRNA	0.29725	0.14704	0.832564	-0.0193976	0.981571	0.00807813	-0.019954	0.991253	0.00381543	-0.945015	0.020453	1.68924	0.59	0.13	0.22	0.81	0.57	0.24	1.37	0.39	1.2	0.9	0.96	1.31	0.4	0.66	0.35	0.67	0.51	0.61	1.15	0.29	0.53	0.31	0.67	0.47	0.5	0.66	1.31	0.52	0.77	1.51	0.98	1.18	1.53	0.9
Nsl1	ENSMUSG00000062510	NSL1, MIS12 kinetochore complex component [Source:MGI Symbol;Acc:MGI:2685830]	protein_coding	0.297181	0.21597	0.665607	0.12984	0.80824	0.0924597	0.00606144	0.991253	0.00381543	-0.177906	0.516108	0.287259	2.65	0.74	1.4	1.2	1.72	1.48	1.04	1.5	1.48	2.37	2.36	4.15	1.22	0.81	0.77	1.72	0.71	0.73	0.86	1.09	1.22	1.14	1.24	0.71	1.58	1.15	1.26	2.5	1.2	1.58	0.9	0.91	1.6	1.45
Dyrk2	ENSMUSG00000028630	dual-specificity tyrosine-(Y)-phosphorylation regulated kinase 2 [Source:MGI Symbol;Acc:MGI:1330301]	protein_coding	0.297011	0.000182323	3.73916	0.0119597	0.991015	0.00391982	0.0432745	0.991253	0.00381543	-1.10591	4.30649e-47	46.3659	15.35	12.56	11	13.26	13.7	14.67	20.02	14.34	21.64	15.59	15.06	21.72	12.4	13.62	14.26	11.71	9.05	11.64	14.43	9.29	10.22	6.72	9.45	20.65	21.62	21.72	33.19	30.52	23.29	30.2	29.4	27.13	29.07	21.32
Dusp3	ENSMUSG00000003518	dual specificity phosphatase 3 (vaccinia virus phosphatase VH1-related) [Source:MGI Symbol;Acc:MGI:1919599]	protein_coding	0.296553	0.191671	0.717444	-0.0642231	0.940396	0.0266892	-0.102502	0.991253	0.00381543	-2.78444	5.10714e-98	97.2918	0.75	3.49	1.6	3.65	1.39	1.47	1.51	3.23	4.5	1.33	2.8	1.14	0.54	2.84	2.09	0.77	0.58	1.37	1.93	0.61	1.52	0.4	2.31	0.91	6.82	6.58	9.28	7.74	9.51	9.45	8.43	9.06	9.32	8.19
Dut	ENSMUSG00000027203	deoxyuridine triphosphatase [Source:MGI Symbol;Acc:MGI:1346051]	protein_coding	0.296507	0.0443374	1.35323	-0.00960554	0.994414	0.00243259	-0.0198511	0.991253	0.00381543	-0.227477	0.0352286	1.4531	17.16	14.48	21.14	19.48	16.34	22.24	18.88	19.85	27.7	23.13	36.46	28.2	17.54	17.77	14.36	19.23	12.86	13.39	14.93	14.2	17.38	8.9	23.1	15.77	19.94	21.83	21.85	21.29	17.26	21.81	24.06	20.61	18.76	20.96
mt-Rnr2	ENSMUSG00000064339	mitochondrially encoded 16S rRNA [Source:MGI Symbol;Acc:MGI:102492]	Mt_rRNA	0.296274	0.139814	0.85445	0	0	0	0.0904817	0.991253	0.00381543	1.19457	0.000937437	3.02806	18.28	9.6	12.13	24.27	3.28	15.61	40.85	27.2	38.81	58.26	11.25	17.12	5.4	6.52	10.54	53.5	5.87	4.01	8.45	3.23	5.24	2.95	10.56	4.11	7.3	5.99	3.77	158.03	5.96	5.18	3.14	4.26	6.95	3.19
Plekho1	ENSMUSG00000015745	pleckstrin homology domain containing, family O member 1 [Source:MGI Symbol;Acc:MGI:1914470]	protein_coding	0.296181	3.5886e-05	4.44508	-0.0127704	0.984226	0.00690538	0.0733387	0.991253	0.00381543	-0.903675	2.24111e-71	70.6495	81.79	80.23	98.56	94.89	74.95	101.64	89.85	91.08	113.57	115.83	106.25	107.7	78.81	78.28	70.03	90.34	65.34	66.9	71.74	53.24	77.7	44.98	86.07	68.78	136.45	131.77	148.25	141.57	122.99	143.97	155.48	153.55	129.9	139.21
Rnls	ENSMUSG00000071573	renalase, FAD-dependent amine oxidase [Source:MGI Symbol;Acc:MGI:1915045]	polymorphic_pseudogene	0.295759	0.206718	0.684622	-0.0151503	0.984226	0.00690538	-0.0341218	0.991253	0.00381543	0.307249	0.469177	0.328663	0.96	0.85	1.62	0.77	0.65	1.18	0.54	1.54	2.9	1.8	2.5	2.01	1.02	1.58	0.79	0.76	1.32	1.3	0.77	1.35	1.32	0.83	0.75	1.96	0.64	0.53	0.65	0.64	1.04	0.22	0.96	1.01	0.79	0.56
Btnl1	ENSMUSG00000062638	butyrophilin-like 1 [Source:MGI Symbol;Acc:MGI:1932027]	protein_coding	0.295754	0.211351	0.674996	0.0580553	0.943128	0.0254291	-0.0428447	0.991253	0.00381543	-0.448705	0.17439	0.758479	0.69	1.52	0.98	0.96	0.94	0.4	1.41	0.87	1.69	1.57	1.27	3.29	0.77	1.05	0.67	1.24	0.97	1.16	1.49	0.76	0.78	0.66	0.98	1.86	1.5	0.99	1.42	1.24	1.23	2.08	1.41	1.75	0.95	0.89
Cd5l	ENSMUSG00000015854	CD5 antigen-like [Source:MGI Symbol;Acc:MGI:1334419]	protein_coding	0.295585	0.133939	0.873093	0.00479503	0.997683	0.00100722	0.0257988	0.991253	0.00381543	0.0206075	0.969744	0.013343	0.45	0.23	0.67	0.44	0.4	0.35	0.99	2.53	0.96	0.26	1	0.55	0.17	0.25	0.83	0.21	0.43	0.47	0.44	0.33	0.11	0.35	0.19	0.33	0.42	0.84	0.43	0.11	0.29	0.28	0.38	0.6	0.16	0.41
Gm37531	ENSMUSG00000103696	predicted gene, 37531 [Source:MGI Symbol;Acc:MGI:5610759]	TEC	0.29557	0.141595	0.848952	0.189836	0.53026	0.275511	0.0451326	0.991253	0.00381543	0.514824	0.000916204	3.03801	1.74	1.97	1.75	2.2	2.1	1.93	2.92	3.12	2.19	2.85	1.9	3.47	1.17	2.28	2.71	1.88	2.76	2.47	1.94	1.67	1.58	2.03	1.38	2.6	1.28	1.59	1.93	1.82	1.33	1.77	1.17	1.45	1.47	1.31
Gm47508	ENSMUSG00000110791	predicted gene, 47508 [Source:MGI Symbol;Acc:MGI:6096495]	TEC	0.295311	0.191033	0.718891	0.0821687	0.822916	0.0846445	0.0592582	0.991253	0.00381543	-0.0527307	0.917528	0.0373804	0.43	0.41	0.4	0.33	0.29	0.14	0.49	0.36	0.5	0.77	0.61	1.31	0.48	0.77	0.34	0.27	0.85	0.41	0.45	0.19	0.29	0.46	0.17	0.6	0.17	0.36	0.52	0.8	0.43	0.83	0.54	0.43	0.39	0.2
Haus4	ENSMUSG00000022177	HAUS augmin-like complex, subunit 4 [Source:MGI Symbol;Acc:MGI:1261794]	protein_coding	0.295258	0.119378	0.923074	0.0347277	0.974088	0.0114016	0.24341	0.991253	0.00381543	-0.21891	0.13608	0.866206	11.33	12.65	13.8	15.35	10.22	9.15	14.75	20.88	18.86	13.36	19.54	22.26	13.54	13.47	12.3	16.4	14.12	10.14	10.15	7.78	12.7	11.98	10.7	9.85	13.32	11.87	17.08	10.63	10.94	15.78	14.16	15.01	13.62	15.42
Mctp1	ENSMUSG00000021596	multiple C2 domains, transmembrane 1 [Source:MGI Symbol;Acc:MGI:1926021]	protein_coding	0.295212	0.21597	0.665607	0.0759835	0.866481	0.062241	0.0312694	0.991253	0.00381543	0.987463	0.00633386	2.19833	0.58	1.12	0.74	1.5	1.02	0.31	1.74	2.38	1.38	2.6	3.07	0.9	1.61	1.17	0.96	1.44	1.6	0.78	1.32	0.46	1.22	1.13	0.74	2.18	0.38	0.47	0.81	0.44	0.46	0.58	0.6	0.37	0.51	0.26
H1f1	ENSMUSG00000049539	H1.1 linker histone, cluster member [Source:MGI Symbol;Acc:MGI:1931523]	protein_coding	0.295027	0.225713	0.646443	-0.00967897	0.997479	0.00109623	-0.0396973	0.991253	0.00381543	-0.402716	0.213969	0.669648	34.77	19.58	36.11	20.8	37.17	43.02	31.18	36.42	44.64	52.43	108.68	58.41	25.26	22.09	16.43	23.36	15.7	9.41	11.04	16.49	25.74	18.53	32.17	10	37.35	39.86	37.59	47.98	37.35	40.3	47.79	33.99	21.38	41.09
Gpd1l	ENSMUSG00000050627	glycerol-3-phosphate dehydrogenase 1-like [Source:MGI Symbol;Acc:MGI:1289257]	protein_coding	0.294438	0.00781409	2.10712	0.0796588	0.824636	0.0837378	0.00872959	0.991253	0.00381543	-1.35372	8.83043e-107	106.054	16.97	21.55	24.58	21.95	16.05	25.52	19.96	23.83	30.61	30.37	34.69	32.58	17.64	18.6	16.95	20.65	14.7	15.67	18.03	15.32	18.79	10.09	21.24	18.59	47.47	44.01	58.69	53.71	49.35	57.85	54.37	55.49	51.53	43.94
Stk11ip	ENSMUSG00000026213	serine/threonine kinase 11 interacting protein [Source:MGI Symbol;Acc:MGI:1918978]	protein_coding	0.294036	0.000570618	3.24365	0.0717549	0.911768	0.0401156	0.15284	0.991253	0.00381543	-0.298453	0.0066955	2.17422	43.45	51.14	57.89	59.48	53.84	39.09	52.59	54.1	75.74	72.48	69.58	65.5	61.35	47.17	60.14	58.89	51.05	46.24	49.7	35.09	42.9	36.31	42.65	47.48	61.73	50.33	80.19	75.39	56.5	69.11	66.98	59.25	64.28	45.52
Gm37696	ENSMUSG00000103473	predicted gene, 37696 [Source:MGI Symbol;Acc:MGI:5610924]	lncRNA	0.293963	0.152983	0.815357	0.00407035	0.997849	0.000935226	-0.0474693	0.991253	0.00381543	0.282399	0.600894	0.221202	0.23	0.17	0.21	0.25	0.19	0.04	0.71	0.51	0.34	0.48	0.22	0.28	0.1	0.25	0.26	0.39	0.17	0.42	0.28	0.26	0.16	0.43	0.26	0.5	0.12	0.19	0.04	0.29	0.12	0.04	0.19	0.23	0.16	0.06
Sorl1	ENSMUSG00000049313	sortilin-related receptor, LDLR class A repeats-containing [Source:MGI Symbol;Acc:MGI:1202296]	protein_coding	0.293897	5.89031e-05	4.22986	-0.00374267	0.998769	0.00053495	-0.0340518	0.991253	0.00381543	-1.35738	9.45996e-128	127.024	52.46	48.76	54.99	57.23	43.73	64.27	58.9	61.84	74.03	67.94	76.75	69.56	46.04	42.09	43.4	46.02	38	37.96	45.16	41.01	38.09	27.71	58.41	42.86	116.78	119.29	121.14	127.42	120.53	115.71	130.06	123.97	117.42	122.51
Gadd45b	ENSMUSG00000015312	growth arrest and DNA-damage-inducible 45 beta [Source:MGI Symbol;Acc:MGI:107776]	protein_coding	0.293378	0.00683368	2.16535	0.172672	0.64691	0.189156	0.0308187	0.991253	0.00381543	0.501062	1.976e-07	6.70421	44.71	42.6	49.67	55.92	37.37	47.38	45.32	51.46	67.98	63.91	69.42	74.22	49.06	46.73	43.37	49.51	33.82	33.27	48.96	30.01	43.48	22.94	54.73	40.68	24.89	30.38	33.74	54.13	29.02	60.1	28.62	32.62	27.31	29.84
Hmgb1	ENSMUSG00000066551	high mobility group box 1 [Source:MGI Symbol;Acc:MGI:96113]	protein_coding	0.2929	0.00463144	2.33428	0.162883	0.212689	0.672254	0.0877857	0.991253	0.00381543	-0.634075	1.53324e-59	58.8144	168.49	167.78	197.47	195.36	165.33	194.33	188.91	212.92	238.3	232.44	340.69	272.09	207.4	186.83	154.89	184.2	133.5	141.09	174.96	113.19	173.89	85.26	212.94	157.06	249.96	231.56	269.16	296.89	250.18	327.89	267.87	261.09	229.4	219.88
Bud31	ENSMUSG00000038722	BUD31 homolog [Source:MGI Symbol;Acc:MGI:2141291]	protein_coding	0.292603	0.0125924	1.89989	0.0740486	0.896953	0.0472301	0.0984746	0.991253	0.00381543	-0.356595	0.000134168	3.87235	43.12	50.68	40.75	54.15	43.53	56.09	67.39	59.73	61.93	70.3	69.06	78.63	59.99	54.38	52.09	48.63	50.45	45.56	48.65	33.1	49.57	32.36	49.24	46.3	54.62	51.93	63.5	67.93	52.96	74.29	55.24	60.34	54.46	53.91
Siah2	ENSMUSG00000036432	siah E3 ubiquitin protein ligase 2 [Source:MGI Symbol;Acc:MGI:108062]	protein_coding	0.292569	0.203042	0.692414	0.13806	0.7878	0.103584	0.112011	0.991253	0.00381543	-0.336093	0.0450727	1.34609	8.58	7.79	9.25	8.58	5.86	11.31	8.5	8.82	12.62	9.07	19.78	25.7	9.13	20.34	7.66	8.66	9.35	6.01	8.25	6.07	6.89	3.96	11.19	8.27	10.05	9.41	9.2	20	10.29	18.87	8.47	8.89	10.58	8.53
H2bc11	ENSMUSG00000069300	H2B clustered histone 11 [Source:MGI Symbol;Acc:MGI:2448388]	protein_coding	0.292522	0.20556	0.687061	0.064866	0.935033	0.0291733	0.00485555	0.991253	0.00381543	-0.532304	0.0484198	1.31498	40.58	31.01	33.2	18.57	40.1	67.67	34.24	58.59	46.55	67.66	157.4	83.22	31.52	40.7	14.35	35.4	29.55	12.65	21.85	24.35	32	13.67	44.27	17.48	53.91	39.73	49.79	90.39	55.14	84.29	48.08	58.73	36.91	45.7
Sgo2a	ENSMUSG00000026039	shugoshin 2A [Source:MGI Symbol;Acc:MGI:1098767]	protein_coding	0.29219	0.236958	0.625328	0.0871605	0.89964	0.0459312	0.0163052	0.991253	0.00381543	-0.0360856	0.909233	0.0413246	0.8	0.6	1.2	0.82	0.48	0.7	0.63	0.98	0.77	1.43	2.32	1.09	1.1	0.35	0.35	0.8	0.48	0.47	0.4	0.49	0.76	0.44	0.87	0.31	0.76	0.75	1.12	0.69	0.79	0.95	0.74	0.8	0.5	0.66
Dtl	ENSMUSG00000037474	denticleless E3 ubiquitin protein ligase [Source:MGI Symbol;Acc:MGI:1924093]	protein_coding	0.292175	0.210343	0.677071	0.0687478	0.929783	0.0316183	0.0424108	0.991253	0.00381543	0.480584	0.0377207	1.42342	2.34	2.76	2.32	2.69	2.72	4.13	4.19	2.49	3.85	3	6.06	6.18	2.52	4.02	1.94	2.7	2.66	2.62	2.39	2.29	2.54	1.85	3.43	2.11	2.06	2.29	1.75	2.26	1.55	2.4	2.36	1.5	1.16	1.93
Gm42890	ENSMUSG00000105852	predicted gene 42890 [Source:MGI Symbol;Acc:MGI:5663027]	lncRNA	0.292051	0.236979	0.625291	0.05756	0.943547	0.0252365	-0.0440659	0.991253	0.00381543	-1.02149	0.00037999	3.42023	0.76	1.26	1.37	2.14	2.01	1.87	2.16	2.12	3.14	2.62	2.46	2.87	1.69	1.33	0.99	1.11	2.18	0.75	1.28	1.49	1.06	1.96	1.04	1.96	3.1	3.4	3.14	4.38	2.64	4.5	4.81	3.77	4.02	2.53
Slc22a15	ENSMUSG00000033147	solute carrier family 22 (organic anion/cation transporter), member 15 [Source:MGI Symbol;Acc:MGI:3607704]	protein_coding	0.291704	0.172828	0.762386	0.0900486	0.876417	0.057289	0.00725072	0.991253	0.00381543	-1.52606	1.09546e-05	4.9604	0.12	1.1	0.16	0.76	0.16	0.3	0.43	0.3	0.33	0.76	0.81	0.65	0.07	0.13	0.21	0.09	0.19	0.13	0.04	0.04	0.17	0.24	0.36	0.37	0.96	0.99	0.5	1.03	1.08	0.69	0.79	0.33	0.94	0.52
Scarb1	ENSMUSG00000037936	scavenger receptor class B, member 1 [Source:MGI Symbol;Acc:MGI:893578]	protein_coding	0.291562	0.0937943	1.02782	0.0638026	0.94031	0.0267289	0.135386	0.991253	0.00381543	0.00854536	0.959684	0.0178717	4.91	6.73	6.27	5.99	4.31	5.02	7.12	6.63	9.09	4.49	9.19	7.4	4.32	3.95	4	7.09	3.91	3.37	3.5	3.3	3.51	3.3	4.33	5.48	4.77	5.65	6.01	4.46	4.29	5.51	5.33	5.46	3.86	5.29
Rab9	ENSMUSG00000079316	RAB9, member RAS oncogene family [Source:MGI Symbol;Acc:MGI:1890695]	protein_coding	0.291262	0.0787134	1.10395	-0.0170073	0.98883	0.00487827	-0.0325792	0.991253	0.00381543	-0.490177	0.000109051	3.96237	9.17	6.45	11.44	11.24	9.97	11.11	11.03	12.93	13.89	13.26	13.3	15.6	9.82	10.05	8.8	9.09	7.14	8.93	10.07	7.49	10.46	5.58	12.16	10.55	12.01	12.13	14.12	13.38	11.46	14.87	14.49	12.19	12.38	11.88
Kif15	ENSMUSG00000036768	kinesin family member 15 [Source:MGI Symbol;Acc:MGI:1098258]	protein_coding	0.291173	0.201078	0.696635	-0.0132753	0.992405	0.00331125	0.0777903	0.991253	0.00381543	0.223496	0.434459	0.362051	3.09	1.15	4.98	6.49	5.4	5.4	3.84	5.27	3.96	7.68	12.14	8.48	7.59	2.97	2	2.47	2.14	2.13	2.24	1.53	4.73	2.77	4.93	1.92	1.59	2.63	2.08	2.48	1.41	2.01	5.51	2.28	2.17	1.74
9030404E10Rik	ENSMUSG00000116660	RIKEN cDNA 9030404E10 gene [Source:MGI Symbol;Acc:MGI:1918778]	lncRNA	0.291089	0.232417	0.633732	0.0747782	0.919817	0.0362985	0.0156012	0.991253	0.00381543	-1.78436	1.61964e-14	13.7906	1.28	1.65	1.22	2.14	1.63	0.5	1.69	3.09	1.97	3.15	2.4	2.27	0.72	1.24	1.9	1.22	1.05	1.8	1.67	0.97	1.03	1.03	0.46	1.79	5.95	5.74	6.18	6.18	4.88	4.53	6.17	4.99	4.99	4.83
Shcbp1	ENSMUSG00000022322	Shc SH2-domain binding protein 1 [Source:MGI Symbol;Acc:MGI:1338802]	protein_coding	0.290919	0.226911	0.644144	0.0503978	0.953459	0.0206979	0.0215589	0.991253	0.00381543	0.259241	0.468555	0.329239	1.23	1.52	0.9	1.59	2.24	1.89	2.18	2.8	1.75	2.8	3.96	3.48	1.01	0.87	1.59	2.79	0.87	0.33	0.48	0.38	0.99	0.5	1.03	0.78	1.09	0.99	1.83	0.9	1.21	1.45	0.76	0.92	0.77	0.91
Evi5	ENSMUSG00000011831	ecotropic viral integration site 5 [Source:MGI Symbol;Acc:MGI:104736]	protein_coding	0.290626	0.1091	0.962174	0.127523	0.817688	0.0874124	-0.0647454	0.991253	0.00381543	-0.576541	1.21094e-05	4.91688	5	9.15	2.89	6.58	3	3.5	3.98	4.33	4.76	4.69	7.13	5.03	2.35	5.05	5.39	3.28	3.27	4.1	5.3	6.85	4.6	3.43	3.96	3.64	5.6	5.48	6.89	6.61	5.01	5.05	3.94	7.24	3.7	7.71
Nrm	ENSMUSG00000059791	nurim (nuclear envelope membrane protein) [Source:MGI Symbol;Acc:MGI:2146855]	protein_coding	0.290158	0.0531824	1.27423	0.0882321	0.885459	0.0528317	0.141955	0.991253	0.00381543	-1.06718	5.78385e-22	21.2378	31.6	31.09	32.81	48.91	30.39	35.97	33.77	40.2	50.11	50.43	64.09	56.14	44.75	40.76	32.53	42.26	32.83	24.56	37.09	21.07	32.12	21.23	33.36	41.1	71.35	66.12	78.16	86.18	73.53	84.66	91.49	86.99	75.59	73.2
H2az1	ENSMUSG00000037894	H2A.Z variant histone 1 [Source:MGI Symbol;Acc:MGI:1888388]	protein_coding	0.289154	0.0341252	1.46692	0.0349948	0.959565	0.0179258	0.00600467	0.991253	0.00381543	-0.124675	0.285239	0.544792	84.15	58.63	103.06	77.77	69.69	88.58	91.74	97.59	98.39	108.95	136.31	119.4	82.42	70.99	56.53	82.46	60.77	62.55	63.9	51.94	75.72	51.42	89.1	52.06	75.96	80.86	82.66	88.35	74.27	97.4	85.43	81.32	71.13	77.88
Sfn	ENSMUSG00000047281	stratifin [Source:MGI Symbol;Acc:MGI:1891831]	protein_coding	0.289079	0.018923	1.72301	0.156713	0.528938	0.276595	0.0755863	0.991253	0.00381543	-1.50952	8.8726e-64	63.0519	14.82	13.9	19.34	20.03	14.37	15.9	19.79	18.55	21.39	20.74	26.34	24.31	14.97	16.46	14.3	18.2	15.72	11.91	13.95	12.78	15.52	8.72	14.1	15.56	46.45	45.14	53.03	51.71	52.95	49.22	54.19	45.25	46.05	38.12
Slc25a25	ENSMUSG00000026819	solute carrier family 25 (mitochondrial carrier, phosphate carrier), member 25 [Source:MGI Symbol;Acc:MGI:1915913]	protein_coding	0.288465	0.0167511	1.77596	0.204808	0.1081	0.966174	0.0635645	0.991253	0.00381543	-0.572962	2.53249e-09	8.59645	8.31	7.02	9.31	11.87	7.2	10.71	11.51	11.69	12.56	11.87	13.39	11.49	7.5	8.42	7.77	9.43	11.81	5.79	9.49	6.74	7.16	6.02	8.76	7.51	13.57	13.44	16.81	15.56	12.31	16.96	14.32	11.43	13.18	11.64
Slco4a1	ENSMUSG00000038963	solute carrier organic anion transporter family, member 4a1 [Source:MGI Symbol;Acc:MGI:1351866]	protein_coding	0.288254	0.235738	0.62757	0.0952511	0.891727	0.049768	0.0484332	0.991253	0.00381543	-0.662475	0.00214038	2.66951	1.61	2.01	1.45	2.55	1.88	0.97	3.03	2.73	3.42	2.46	2.21	3.87	1.76	2.07	1.53	2.31	1.61	1.83	1.01	1.13	2.02	2.36	1.27	1.28	2.73	2.82	3.42	4.09	2.16	4.09	3.09	3.28	2.68	2.48
Cadm4	ENSMUSG00000054793	cell adhesion molecule 4 [Source:MGI Symbol;Acc:MGI:2449088]	protein_coding	0.288053	0.232874	0.632879	-0.00262078	0.998769	0.00053495	0.0711765	0.991253	0.00381543	0.349537	0.411089	0.386065	0.42	0.64	0.46	0.7	0.72	0.75	0.87	1.44	0.96	0.91	0.65	1.69	1.98	0.7	1.41	0.87	0.47	0.68	1.19	0.31	1.04	0.52	0.65	0.62	0.35	0.7	0.4	0.47	0.42	0.88	0.18	0.37	0.61	0.52
Bub1b	ENSMUSG00000040084	BUB1B, mitotic checkpoint serine/threonine kinase [Source:MGI Symbol;Acc:MGI:1333889]	protein_coding	0.288045	0.198808	0.701565	0.0315267	0.981272	0.00821041	-0.0592435	0.991253	0.00381543	-0.273599	0.299294	0.523902	2.74	1.4	4.02	2.4	4.57	5.16	2.64	4.75	5.01	5.64	15.45	5.57	2.27	3.88	3.28	1.62	1.8	1.91	2.81	2.45	3.64	1.5	2.88	5.43	4.56	4.73	5.31	3.08	2.1	2.83	3.61	2.61	2.18	2.7
Ubald1	ENSMUSG00000039568	UBA-like domain containing 1 [Source:MGI Symbol;Acc:MGI:1916255]	protein_coding	0.287778	0.0148976	1.82688	0.137088	0.752323	0.123595	0.154318	0.991253	0.00381543	-0.06823	0.271551	0.566148	51.62	58.38	63.03	70.37	51.85	58.54	57.34	65.46	70.15	65.24	95.89	87.68	71.46	68.77	55.26	69.1	53.27	47.63	54.04	38.93	56.04	34.91	59.18	60.03	57.22	56.84	62.24	81.86	52.33	79.22	66.19	65.42	62.72	54.93
Rnf103	ENSMUSG00000052656	ring finger protein 103 [Source:MGI Symbol;Acc:MGI:109483]	protein_coding	0.287633	0.00317508	2.49824	0.119873	0.73934	0.131156	0.123103	0.991253	0.00381543	-0.25106	0.00301857	2.5202	8.89	9.97	11.36	11.76	9.71	11.85	11.14	14.11	15.34	13.22	16.56	14.33	11.15	12.86	10.22	11.39	10.53	9.13	11.7	7.6	8.89	6.45	9.28	11.36	11.98	11.74	13.43	14.35	12.03	13.77	12.38	14.43	11.96	9.63
S1pr2	ENSMUSG00000043895	sphingosine-1-phosphate receptor 2 [Source:MGI Symbol;Acc:MGI:99569]	protein_coding	0.287505	0.241542	0.617007	-0.0382417	0.96686	0.0146364	-0.0504589	0.991253	0.00381543	-1.41737	5.24055e-06	5.28062	0.33	1.14	0.87	0.69	0.39	0.53	1.88	1.76	0.93	1.85	0.72	0.67	0.52	0.11	0.23	0.19	0.43	0.6	0.37	0.28	0.83	0.26	0.4	0.18	1.2	1.33	1.29	1.03	1.02	1.82	1.33	2.25	0.93	1.26
Gng12	ENSMUSG00000036402	guanine nucleotide binding protein (G protein), gamma 12 [Source:MGI Symbol;Acc:MGI:1336171]	protein_coding	0.287171	0.228277	0.641537	0.0210913	0.987486	0.0054689	0.156891	0.991253	0.00381543	-1.10826	4.12702e-08	7.38436	0.77	2.52	2.6	2.33	2.79	1.55	1.6	1.96	2.97	2.3	3.21	6.38	2.5	2.2	1.07	1.35	1.38	2.71	1.34	0.96	0.97	0.75	1.71	1.42	4.63	6.91	6.67	6.34	2.34	4.23	5.22	5.83	3.15	4.65
Sub1	ENSMUSG00000022205	SUB1 homolog, transcriptional regulator [Source:MGI Symbol;Acc:MGI:104811]	protein_coding	0.287097	0.00501362	2.29985	0.174495	0.131061	0.882525	0.0531916	0.991253	0.00381543	-0.124595	0.0303869	1.51731	122.72	143.55	155.77	148.99	121.1	144.74	150.63	160.71	168.61	181.94	226.15	216.25	130.57	126.63	123.59	154.37	101.54	118.25	141.2	90.41	127.52	66.83	152.43	115.79	140.54	159.01	155.45	159.02	149.5	152.1	138.34	160.1	136.41	123.04
Gm44187	ENSMUSG00000108268	predicted gene, 44187 [Source:MGI Symbol;Acc:MGI:5690579]	TEC	0.286913	0.227938	0.642184	0.0868311	0.850726	0.0702104	0.106598	0.991253	0.00381543	0.305292	0.094218	1.02587	6.46	7.13	6.77	11.37	7.52	7.57	7.91	8.52	8.95	7.7	15.27	20.84	9.59	15.37	8.21	7.36	8	7.41	7.44	6.34	5.68	7.04	9.46	8.67	4.43	6.07	6.28	11.62	4.68	16.18	6.23	6.44	4.01	4.44
Gm24119	ENSMUSG00000077167	predicted gene, 24119 [Source:MGI Symbol;Acc:MGI:5453896]	snoRNA	0.286889	0.064247	1.19215	0	0	0	-0.0176736	0.991253	0.00381543	0.76369	0.121372	0.915883	6.47	5.83	1.54	1.49	4.6	0	14.13	9.59	17.41	34.3	3.25	8.78	0	6.52	3.34	5.18	0	2.86	5.83	3.3	3.09	5.61	1.53	1.7	0	0	0	0	2.93	4.05	0	0	0	0
4933412E12Rik	ENSMUSG00000112627	RIKEN cDNA 4933412E12 gene [Source:MGI Symbol;Acc:MGI:1918336]	lncRNA	0.286549	0.201621	0.695464	0.0311278	0.981041	0.00831305	0.0217029	0.991253	0.00381543	-0.859411	3.07044e-07	6.5128	4.67	4.65	4.94	5.36	5.88	3.95	6.44	8.31	6.41	7.09	7.06	5.21	3.38	3.61	5	6.8	5.19	4.88	4.71	4.53	5.35	3.4	3.02	6	8.97	7.8	9.85	9.08	8.62	7.54	9.91	9.85	9.31	7.71
Pim3	ENSMUSG00000035828	proviral integration site 3 [Source:MGI Symbol;Acc:MGI:1355297]	protein_coding	0.286402	0.126951	0.896362	0.22288	0.162342	0.789569	0.099387	0.991253	0.00381543	-0.702636	8.20689e-12	11.0858	10.58	6.06	10.12	11.8	7.93	9.37	7.5	11.11	11.86	9.73	14.67	20.19	10.7	10.32	8.36	8.45	6.51	6.34	7.51	6.68	7.47	3.96	12.16	11.07	14.41	15.28	16.15	21.83	15.53	17.78	13.51	12.14	16.47	12.48
Rasgrp2	ENSMUSG00000032946	RAS, guanyl releasing protein 2 [Source:MGI Symbol;Acc:MGI:1333849]	protein_coding	0.28634	0.000248403	3.60484	-0.064085	0.908343	0.0417504	-0.0980136	0.991253	0.00381543	-0.593729	2.01661e-15	14.6954	262.63	248.63	286.57	270.81	191.97	284.41	325.23	313.33	363.57	345.7	363.74	291.68	208.56	190.55	229.89	256.59	202.82	198.52	221.66	211.33	224.69	142.04	298.53	202.99	337.05	366.29	440.07	397.52	343.77	374.54	422.36	388.4	362.36	448.03
Mafk	ENSMUSG00000018143	v-maf musculoaponeurotic fibrosarcoma oncogene family, protein K (avian) [Source:MGI Symbol;Acc:MGI:99951]	protein_coding	0.286156	0.200612	0.697642	0.123418	0.802735	0.0954279	0.111279	0.991253	0.00381543	-0.359959	9.335e-06	5.02989	21.43	21	22.54	32.94	18.19	30.18	26.48	28.49	30.47	27.93	48.06	65.75	26.34	38.99	24.42	24.23	22.77	22.25	24.37	17.6	22.78	13.01	29.31	22.95	25.68	27.4	32.25	36.07	23.64	47.42	29.07	29.18	30.57	26.08
H3c10	ENSMUSG00000101355	H3 clustered histone 10 [Source:MGI Symbol;Acc:MGI:2448349]	protein_coding	0.28611	0.239222	0.621198	-0.0186402	0.989427	0.0046164	0.0167601	0.991253	0.00381543	-0.832648	0.000135486	3.86811	62.34	34.14	44.55	37.75	62.27	58.09	28.86	72.97	86.35	91.66	172.14	82.07	63.38	57.07	30.55	57.07	38.83	33.45	45.56	46.94	57.9	24.25	48.49	33.48	83.46	64.71	92.34	89.91	73.66	109.29	101.77	86.11	45.46	113.78
Amot	ENSMUSG00000041688	angiomotin [Source:MGI Symbol;Acc:MGI:108440]	protein_coding	0.28594	0.206131	0.685857	0.0174952	0.987902	0.00528624	-0.000543807	0.99734	0.0011566	-1.53735	1.45751e-06	5.83639	0.16	0.17	0.09	0.15	0.09	0.44	0.33	0.66	0.1	0.36	0.34	0.32	0.14	0.25	0.11	0.09	0.24	0.14	0.04	0.18	0.26	0.15	0.14	0.31	0.22	0.65	0.65	0.53	0.68	0.41	0.69	0.23	0.52	0.7
Kif11	ENSMUSG00000012443	kinesin family member 11 [Source:MGI Symbol;Acc:MGI:1098231]	protein_coding	0.285537	0.202977	0.692553	0.00236117	0.998769	0.00053495	0.0253534	0.991253	0.00381543	0.205965	0.545185	0.263456	1.56	1.17	3.36	1.64	1.77	3.63	1.68	2.56	3.84	3.39	9.59	5.58	1.96	1.68	0.81	1.24	1.42	0.35	0.38	1.1	1.84	0.69	1.99	0.47	2.09	1.84	1.32	1.76	1.35	1.89	2.24	1.21	0.88	1.76
Cenpv	ENSMUSG00000018509	centromere protein V [Source:MGI Symbol;Acc:MGI:1920389]	protein_coding	0.285173	0.185955	0.730593	0.000659992	0.999011	0.000429622	-0.0315382	0.991253	0.00381543	-0.738899	0.0456728	1.34034	1.87	0.83	1.1	1.37	0.72	3.82	4.6	3.62	0.88	2.45	2.32	3	1.15	1.3	0.25	2.4	1.09	0.57	0.26	0.61	3.49	1.36	0	1.45	2.81	2.07	3.75	4.1	1.35	0.74	3.01	3.16	1.4	1.86
Gm4739	ENSMUSG00000112808	predicted gene 4739 [Source:MGI Symbol;Acc:MGI:3642984]	processed_pseudogene	0.284979	0.206429	0.685229	0.00560991	0.998769	0.00053495	0.163586	0.991253	0.00381543	-0.0426187	0.862589	0.064196	23.65	36.56	37.56	19.31	19.57	30.04	32.24	33.71	31.27	36.44	60.26	43.58	34.2	22.73	20.75	31.67	17.67	13.97	15.58	13.95	14.8	14.71	24.94	18.68	24.92	37.15	27.91	25.34	28.07	15.1	31.11	23.64	26.92	21.99
Rassf7	ENSMUSG00000038618	Ras association (RalGDS/AF-6) domain family (N-terminal) member 7 [Source:MGI Symbol;Acc:MGI:1914235]	protein_coding	0.284761	0.195775	0.708242	0.0362805	0.9745	0.011218	-0.0552613	0.991253	0.00381543	-0.788368	8.0622e-08	7.09355	5.32	4.18	4.81	5.08	3.82	5.4	5.51	6.71	8	10.16	9.05	6.66	4.48	4.74	6.77	4.55	5.28	5.44	6.05	3.67	4.56	3.31	5.28	4.79	7.27	9.91	7.48	10.01	8.92	11.21	7.99	9.47	9.28	10
Knl1	ENSMUSG00000027326	kinetochore scaffold 1 [Source:MGI Symbol;Acc:MGI:1923714]	protein_coding	0.28466	0.249024	0.603758	0.0879842	0.901161	0.0451977	0.0762378	0.991253	0.00381543	-0.588067	0.000856726	3.06716	1.23	2	1.37	1.25	1.47	2.13	1.24	2	1.91	2.25	4.95	2.41	2.59	1.64	1.93	0.87	1.19	0.61	1.65	0.69	0.91	0.6	1.42	0.89	2.63	2.08	3.85	2.38	1.72	4.54	1.95	3.1	2.44	1.53
Niban3	ENSMUSG00000043243	niban apoptosis regulator 3 [Source:MGI Symbol;Acc:MGI:3686743]	protein_coding	0.284638	0.002823	2.54929	0.00831083	0.998084	0.000832935	-0.117639	0.991253	0.00381543	0.37324	2.96341e-05	4.52821	98.04	92.54	102.98	99.67	88.38	86.19	109.39	117.76	135.63	96.63	127.4	135.53	76.74	79.41	63.89	112.5	64.7	68.39	72.45	77.52	109.24	59.68	83.77	84.4	59.66	69.32	97.88	65.58	38.68	86.42	72.58	80.48	70.72	74.22
Gm53038	ENSMUSG00000118489	predicted gene, 53038 [Source:MGI Symbol;Acc:MGI:6388931]	processed_pseudogene	0.284352	0.0953688	1.02059	0.0173069	0.977951	0.00968308	0.10149	0.991253	0.00381543	-0.271965	0.645859	0.189863	0.15	0.08	0.27	0.55	0.12	0.2	0.51	0.16	0.56	0.98	1.11	1.23	0.92	0.64	1.76	0.99	0.96	0.15	0.57	0.3	0.42	0.39	0.65	0.49	0.31	0.27	0.46	0.16	0.3	0.52	0.28	0.49	0.16	0.15
Tnfrsf12a	ENSMUSG00000023905	tumor necrosis factor receptor superfamily, member 12a [Source:MGI Symbol;Acc:MGI:1351484]	protein_coding	0.284319	0.174131	0.759124	0.122453	0.73934	0.131156	0.0661637	0.991253	0.00381543	-1.73954	3.22665e-08	7.49125	0.5	1.4	3.12	0.93	1.09	1.12	1.6	2.47	2.32	1.46	5.42	6.02	1.24	3.35	2.3	0.78	1.08	0.94	1.34	0.6	0.6	0.57	2.33	0.96	3.21	5.57	6.24	12.46	4.61	14.52	6.13	4.31	4.81	2.99
Tjp1	ENSMUSG00000030516	tight junction protein 1 [Source:MGI Symbol;Acc:MGI:98759]	protein_coding	0.284227	0.244071	0.612484	0.0568395	0.922704	0.0349377	-0.013864	0.991253	0.00381543	-0.565195	0.0872335	1.05932	0.38	0.29	0.81	0.29	0.12	0.59	0.17	0.76	0.28	0.95	0.53	0.56	0.5	0.02	0.02	0	0.35	0.01	0	0.04	0.05	0.15	0.23	0.04	0.41	0.85	0.37	0.21	0.47	0.33	0.54	0.32	0.23	0.76
Gm50107	ENSMUSG00000118239	predicted gene, 50107 [Source:MGI Symbol;Acc:MGI:6302841]	lncRNA	0.284221	0.177334	0.751208	0.11998	0.817688	0.0874124	-0.109971	0.991253	0.00381543	-0.0355903	0.892097	0.049588	3.77	3.43	3.47	4.21	3.44	4.17	5.94	5.27	6.83	4.71	4.17	4.43	3.2	2.75	4.24	2.55	3.83	4.61	4.42	3.7	3.54	4.19	3.88	4.05	3.38	4.29	4.32	5.81	2.91	7.24	2.99	2.87	3.05	4.02
Maff	ENSMUSG00000042622	v-maf musculoaponeurotic fibrosarcoma oncogene family, protein F (avian) [Source:MGI Symbol;Acc:MGI:96910]	protein_coding	0.283443	0.0452016	1.34485	0.11749	0.466072	0.331547	0.0753067	0.991253	0.00381543	-0.968657	0.026782	1.57216	0.05	0.19	0.32	0.98	0.04	0.73	1	0.36	0.8	0.37	4.42	8.77	2.69	4.34	0.82	0.22	0.23	0.45	0	0.35	0.35	0.05	1.33	0.42	0.66	0.94	0.66	6.11	0.79	5.97	0.6	0.44	0.62	0.53
Ankle1	ENSMUSG00000046295	ankyrin repeat and LEM domain containing 1 [Source:MGI Symbol;Acc:MGI:1918775]	protein_coding	0.283383	0.215348	0.666858	0.0114384	0.991447	0.00373056	-0.0161356	0.991253	0.00381543	0.317697	0.482935	0.316112	0.62	0.72	2.24	0.58	0.81	2.16	2.28	1.26	1.57	1.19	3.03	3.46	0.75	0.62	0.72	0.67	1.61	0.05	0.25	1.12	1	0.63	0.98	0.16	0.7	0.71	0.38	0.72	0.62	1.42	0.78	1.16	0.27	0.93
Txnrd3	ENSMUSG00000000811	thioredoxin reductase 3 [Source:MGI Symbol;Acc:MGI:2386711]	protein_coding	0.282593	0.218368	0.660811	0.0879204	0.901161	0.0451977	0.126018	0.991253	0.00381543	-0.825747	2.13721e-06	5.67015	1.51	2.14	2.27	2.35	1.41	2.12	2.11	1.57	3.43	2.95	3.46	3.29	2.36	2.21	1.47	2.99	1.41	1.7	1.43	1.03	1.88	0.91	2.03	2.25	3.31	3.14	3.82	4.02	4.13	3.35	4.04	4.31	3.28	2.48
Retreg1	ENSMUSG00000022270	reticulophagy regulator 1 [Source:MGI Symbol;Acc:MGI:1913520]	protein_coding	0.282533	0.0077924	2.10833	-0.0140857	0.984012	0.00699957	0.0101774	0.991253	0.00381543	-1.08583	9.53953e-116	115.02	25.41	25.14	25.19	28.27	20.58	28.49	25.2	31.69	35.48	31.5	43.42	34.79	26.47	26	20.71	23.4	23.2	19.28	21.2	19.15	21.81	13.51	27.34	22.86	44.48	45.91	53.89	52.84	47.54	50.95	54.54	51.76	54.1	45.42
Prdx4	ENSMUSG00000025289	peroxiredoxin 4 [Source:MGI Symbol;Acc:MGI:1859815]	protein_coding	0.282498	0.145468	0.837234	0.0982141	0.883489	0.053799	0.10327	0.991253	0.00381543	0.0440526	0.865812	0.0625765	9.51	16.02	11.89	15.86	13.34	9.9	13.07	16.31	18.49	17.32	18.98	21.88	12.07	14.37	8.03	16.71	10.68	12.52	11.49	5.63	11.6	9.15	8.29	13.35	14.17	13.22	13.58	11.45	11.94	14.38	14.82	15.34	13.31	8.52
H1f5	ENSMUSG00000058773	H1.5 linker histone, cluster member [Source:MGI Symbol;Acc:MGI:1861461]	protein_coding	0.281969	0.227534	0.642953	-0.0019151	0.998769	0.00053495	-0.0721965	0.991253	0.00381543	-0.400594	0.311185	0.506981	34.13	12.43	37.01	19.07	34.13	50.28	28.54	43.29	53.25	52.07	124.14	57.27	29.97	25.57	13.39	26.4	14.18	9.2	16.02	20.05	28.71	17.44	35.64	12.63	43.45	31.89	32.64	52.71	31.49	49.34	60.66	25.23	21.66	37.12
H2bc14	ENSMUSG00000114279	H2B clustered histone 14 [Source:MGI Symbol;Acc:MGI:2448404]	protein_coding	0.281967	0.261497	0.582533	-0.010578	0.994421	0.00242952	0.00259322	0.992483	0.00327694	-0.586548	0.05321	1.27401	19.24	11.46	23.32	10.06	21.64	30.74	18.41	23.03	23.15	25.36	64.68	37.14	18.55	15.55	7.24	14.54	14.36	5.41	5.16	10.27	20.88	7.87	19.8	6.3	36.06	24.14	26.2	24.95	27.57	27.13	30.53	18.42	14.51	31.77
Gtse1	ENSMUSG00000022385	G two S phase expressed protein 1 [Source:MGI Symbol;Acc:MGI:1352755]	protein_coding	0.281836	0.260154	0.58477	-0.0563898	0.952099	0.021318	-0.00476948	0.991253	0.00381543	-0.423779	0.142037	0.847599	1.01	0.67	1.69	1.2	1.03	2.31	1.14	1.35	2.48	1.52	3.77	2.88	1.73	1.28	1.13	1.21	1.03	0.94	0.91	1.02	1.09	0.92	2.04	1.08	1.31	1.5	1.61	1.19	1.22	2.16	1.93	1.13	1.46	1.46
Gm42466	ENSMUSG00000107136	predicted gene 42466 [Source:MGI Symbol;Acc:MGI:5662603]	TEC	0.281728	0.132837	0.876682	0.0889717	0.901161	0.0451977	0.0213237	0.991253	0.00381543	-0.0538467	0.805976	0.0936777	5.27	5.88	7.96	7.96	5.01	5.64	7.55	7.59	9.24	7.64	9.2	10.16	4.81	7.14	6.84	6.29	7.85	6.26	7.35	5.15	5.36	4.87	5.67	7.24	5.81	8.75	7.72	7.7	4.75	6.28	7.04	6.24	5.66	5.88
ENSMUSG00000115801	ENSMUSG00000115801	novel transcript	lncRNA	0.281573	0.258481	0.587572	0.0443864	0.91875	0.0368026	-0.0760119	0.991253	0.00381543	0.118119	0.81895	0.0867428	0.01	0.01	0.02	0.02	0.01	0.02	0.03	0.02	0.02	0.02	0.02	0.02	0.01	0.01	0.01	0.02	0.01	0.01	0.02	0.02	0.01	0.01	0.02	0.02	0.03	0.02	0.02	0.01	0.02	0	0.02	0	0.02	0.01
Pclaf	ENSMUSG00000040204	PCNA clamp associated factor [Source:MGI Symbol;Acc:MGI:1915276]	protein_coding	0.281445	0.21597	0.665607	0.0819023	0.893097	0.0491014	0.0867577	0.991253	0.00381543	0.0590673	0.908133	0.0418506	7.94	4.02	6.78	2.41	6.83	8.83	4.4	7.64	8.49	9.56	22.45	14.46	6.86	4.75	2.98	6.13	3.03	2.39	1.73	3.44	4.74	2.16	4.81	2.51	6.92	7.82	5.92	5.86	5.83	5.68	5.94	3.47	1.89	5.77
Cdca5	ENSMUSG00000024791	cell division cycle associated 5 [Source:MGI Symbol;Acc:MGI:1915099]	protein_coding	0.281366	0.241874	0.616411	-0.0630241	0.910369	0.0407825	-0.0193245	0.991253	0.00381543	0.19772	0.627807	0.202174	2.35	0.75	2.42	1.53	1.86	2.16	1.93	1.42	3.43	1.9	7.19	3.83	1.22	1.63	1.13	1.68	1.49	0.91	0.73	1.32	1.66	0.79	2.45	0.98	0.98	1.28	0.46	0.95	1.29	1.54	2.26	0.97	0.66	1.23
Fli1	ENSMUSG00000016087	Friend leukemia integration 1 [Source:MGI Symbol;Acc:MGI:95554]	protein_coding	0.280782	0.00031646	3.49968	0.00460898	0.998625	0.000597589	0.0463699	0.991253	0.00381543	-1.30047	1.20097e-157	156.92	50.19	58.57	59.27	65.28	52.11	59.77	60.3	63.08	79.87	77.04	88.27	84.1	54	56.3	44	53.48	51.34	45.09	54.01	38.42	49.67	29.54	52.5	56.46	123.7	124.29	143.43	132.34	129.67	140.77	146.59	158.94	136.87	121.04
Egr3	ENSMUSG00000033730	early growth response 3 [Source:MGI Symbol;Acc:MGI:1306780]	protein_coding	0.280349	0.245936	0.609178	0.114908	0.82005	0.0861597	0.0850758	0.991253	0.00381543	-1.28843	6.01319e-32	31.2209	22.01	17.12	24.99	23.82	16.62	33.73	21.01	21.06	31.38	22.79	65.07	91.64	38.19	49.19	19.8	23.71	18.42	16.16	16.73	17.37	31.88	10.81	30.98	18.75	52.95	52.41	62.17	94.77	37.45	106.07	50.56	49.44	54.53	52.84
Cnot8	ENSMUSG00000020515	CCR4-NOT transcription complex, subunit 8 [Source:MGI Symbol;Acc:MGI:1916375]	protein_coding	0.280088	0.000246339	3.60847	0.168242	0.099872	1.00056	0.0307857	0.991253	0.00381543	-0.120797	0.0653865	1.18451	31.03	32.77	33.89	32.26	26.54	31.2	36.76	36.59	44.34	40.2	40.38	48.21	31.07	29.6	21.83	33.83	27.64	24.53	34.57	20.93	28.64	14.67	35.03	28	32.12	33.22	40.14	39.27	33.26	37.18	34.88	32.08	31.19	29.43
Ccdc86	ENSMUSG00000024732	coiled-coil domain containing 86 [Source:MGI Symbol;Acc:MGI:1277220]	protein_coding	0.279758	0.222383	0.652898	0.0844935	0.906007	0.0428683	0.0894526	0.991253	0.00381543	-0.295016	0.00252959	2.59695	8.32	9.29	9.9	8.7	6.66	10.82	6.97	9.02	11.92	10.72	13.88	21.94	12.43	13.08	6.22	9.81	7.39	5.64	8.16	6.37	8.65	4.08	10.08	8.89	8.72	8.96	9.76	13.68	9.84	14.69	11.61	10.26	9.5	8.92
Eps8l1	ENSMUSG00000006154	EPS8-like 1 [Source:MGI Symbol;Acc:MGI:1914675]	protein_coding	0.279388	0.0527052	1.27815	0.0907269	0.895323	0.0480204	0.058779	0.991253	0.00381543	-0.3548	0.00114174	2.94243	40.77	51.66	37.37	29.87	40.09	47.21	48.04	77	49.25	85.53	58.58	58.87	35.61	30.03	27.3	24.33	21.19	20.76	23.39	22.25	28.36	15.01	19.81	17.12	89.96	45.88	57.53	66.62	60.32	50.3	69.92	83.35	35.36	54.24
H2ac22	ENSMUSG00000069309	H2A clustered histone 22 [Source:MGI Symbol;Acc:MGI:2448300]	protein_coding	0.279335	0.221736	0.654163	0.0585887	0.922201	0.0351746	0.0571533	0.991253	0.00381543	-0.706826	0.00871783	2.05959	10.58	14.74	9.52	15.37	21.31	30.56	10.86	23.06	24.4	15.06	86.5	43.54	26.56	32.83	8.33	11.29	8.67	4.59	8.76	4.37	10.53	7.38	26.78	6.34	27.36	22.06	17.11	53.12	16.04	71.95	36.19	23.63	18.42	28.52
Fbxo5	ENSMUSG00000019773	F-box protein 5 [Source:MGI Symbol;Acc:MGI:1914391]	protein_coding	0.278999	0.165527	0.781132	-0.0521251	0.956284	0.0194129	0.00425708	0.991253	0.00381543	-0.629908	1.03589e-05	4.98469	4.88	4.87	4.79	5.26	5.64	6.13	5.04	6.15	6.98	7.11	10	9.07	6.01	6.21	3.25	5.51	3.52	3.63	3.85	3.52	5.53	3.36	4.8	4.65	6.07	7.6	5.59	8.85	6.28	9.05	9.9	7.39	5.76	6.83
Cfap298	ENSMUSG00000022972	cilia and flagella associate protien 298 [Source:MGI Symbol;Acc:MGI:1915251]	protein_coding	0.278904	0.209432	0.678958	0.0709983	0.929226	0.0318785	0.0455931	0.991253	0.00381543	-0.26311	0.179103	0.746897	7.78	5.3	13.92	11.47	6.91	6.78	9.63	7.55	10.68	14.31	10.42	6.3	9.37	9.33	5.49	12.66	3.78	7.94	7.82	5.6	8.04	2.23	8.79	7.81	6.15	13.31	8.78	8.8	8.31	6.62	6.04	8.87	6.34	6.05
Cfap298	ENSMUSG00000022972	cilia and flagella associate protien 298 [Source:MGI Symbol;Acc:MGI:1915251]	protein_coding	0.278904	0.209432	0.678958	0.0709983	0.929226	0.0318785	0.0455931	0.991253	0.00381543	-0.26311	0.179103	0.746897	7.78	5.3	13.92	11.47	6.91	6.78	9.63	7.55	10.68	14.31	10.42	6.3	9.37	9.33	5.49	12.66	3.78	7.94	7.82	5.6	8.04	2.23	8.79	7.81	6.15	13.31	8.78	8.8	8.31	6.62	6.04	8.87	6.34	6.05
Tnfaip8l2	ENSMUSG00000013707	tumor necrosis factor, alpha-induced protein 8-like 2 [Source:MGI Symbol;Acc:MGI:1917019]	protein_coding	0.278739	0.00624451	2.2045	0.0497071	0.943158	0.0254157	0.0967734	0.991253	0.00381543	-0.592091	3.41219e-14	13.467	40.44	48.74	48.19	55.93	39.72	46.26	54.42	60.09	61.18	71.13	64.66	53.14	45.3	44.74	38.06	47.98	36.47	40.4	43.89	29.1	36.19	25.13	45.3	43.44	59.25	64.92	70.68	68.19	66.75	76.91	80.69	74.32	63.05	59.24
Irs2	ENSMUSG00000038894	insulin receptor substrate 2 [Source:MGI Symbol;Acc:MGI:109334]	protein_coding	0.278678	0.132907	0.876451	0.108262	0.772019	0.112372	0.114547	0.991253	0.00381543	-0.798443	0.000330392	3.48097	9.44	9.84	10.64	10.94	10.28	22.79	14.1	12	16.04	13.08	58.25	95.27	32.32	49.15	9.36	13.58	8.5	8.18	8.17	5.55	8.21	6.18	21.22	8.44	19.06	19.83	22.57	51.77	17.23	62.94	19.45	19.32	20.26	18.1
Tle1	ENSMUSG00000008305	transducin-like enhancer of split 1 [Source:MGI Symbol;Acc:MGI:104636]	protein_coding	0.278392	0.191033	0.718891	-0.0424456	0.966303	0.0148867	0.0815988	0.991253	0.00381543	-2.06029	7.30017e-52	51.1367	2.38	2.05	1.6	3.31	1.45	2.22	3.24	2.59	2.33	2.38	3	3.94	2.51	2.67	1.11	1.49	1.84	1.41	0.96	1.21	1.13	1.16	2.11	1	7.93	6.12	8.15	8.35	5.37	9.34	7.55	7.13	8.65	7.15
Gna15	ENSMUSG00000034792	guanine nucleotide binding protein, alpha 15 [Source:MGI Symbol;Acc:MGI:95770]	protein_coding	0.278046	0.239754	0.620235	0.00214207	0.998769	0.00053495	-0.00658183	0.991253	0.00381543	-1.12843	3.51805e-14	13.4537	2.47	5.55	6.28	4.77	4.77	4.02	5.73	3.2	5.06	5.46	9.62	6.68	3.96	3.21	3.35	4.89	2.51	2.46	4.56	2.34	2.71	2.05	4.65	4.19	9.85	6.59	10.72	13.34	8.21	6.94	10.93	7.87	9.65	7.81
Tbc1d4	ENSMUSG00000033083	TBC1 domain family, member 4 [Source:MGI Symbol;Acc:MGI:2429660]	protein_coding	0.278013	0.0840601	1.07541	-0.0552447	0.873957	0.05851	0.00858068	0.991253	0.00381543	-0.828193	0.0741358	1.12997	0.03	0.06	0.28	0.13	0.17	0.04	0.2	0.95	0.06	0.86	0.25	0.81	0.11	0	0	0.11	0	0.14	0.06	0	0.06	0.03	0.03	0.03	0.28	0.02	0.16	0.17	0.05	0.3	0.18	0.27	0.27	0.37
D630033A02Rik	ENSMUSG00000112237	RIKEN cDNA D630033A02 gene [Source:MGI Symbol;Acc:MGI:3028060]	transcribed_processed_pseudogene	0.277725	0.27356	0.562947	-0.04166	0.971108	0.0127326	0.0304187	0.991253	0.00381543	-0.847089	0.000699925	3.15495	3.12	8.32	7.01	4.17	6.67	2.86	7.88	7.65	9.38	9.5	7.48	6.95	7.34	4.55	6.76	6.46	5.07	5.56	6.36	5.37	4.9	6.7	2.88	4.53	9.12	9.57	10.44	8.93	6.95	8	10.36	9.58	8.95	10.58
Aurkb	ENSMUSG00000020897	aurora kinase B [Source:MGI Symbol;Acc:MGI:107168]	protein_coding	0.277579	0.226513	0.644907	-0.107726	0.865408	0.0627792	-0.0450793	0.991253	0.00381543	0.327434	0.0898448	1.04651	9.59	7.37	12.61	8.76	7.89	13.69	11.24	10.34	13.52	9.68	21.98	14.65	9.1	6.22	5.62	9.78	6.51	5.31	6.44	7.38	10.46	6.37	10.58	9.17	4.33	4.85	10.35	5.98	4.45	5.67	8.06	7.27	5.3	6.83
Pag1	ENSMUSG00000027508	phosphoprotein associated with glycosphingolipid microdomains 1 [Source:MGI Symbol;Acc:MGI:2443160]	protein_coding	0.277526	1.87287e-06	5.72749	0.0548191	0.887571	0.0517968	0.102866	0.991253	0.00381543	-0.619478	2.29782e-53	52.6387	57.83	47.89	60.9	66.7	48.55	65.08	67.52	85.98	81.74	80.28	71.9	64.08	55.21	48.83	63.32	62.86	65	51.59	56.74	49.1	47.73	41.03	60.09	60.45	69.04	81.69	81.52	68.19	70.41	70.17	73.88	70.47	68.51	71.05
Stag3	ENSMUSG00000036928	stromal antigen 3 [Source:MGI Symbol;Acc:MGI:1355311]	protein_coding	0.277235	0.165805	0.780402	0.00224255	0.998769	0.00053495	0.0170683	0.991253	0.00381543	-0.355419	0.536292	0.270599	1.02	0.41	0.03	0.49	0.58	0.03	2.52	0.66	1.49	1.3	4.07	0.86	0.59	0.75	0.38	0.29	0.59	1.06	1.43	0.74	1.24	0.84	0.36	0.46	0.6	1.27	1.01	0.18	0.5	1.13	1.26	3.01	0.29	0.64
Mroh2a	ENSMUSG00000079429	maestro heat-like repeat family member 2A [Source:MGI Symbol;Acc:MGI:3705228]	protein_coding	0.277189	0.260822	0.583656	0	0	0	-0.0925563	0.991253	0.00381543	1.84904	7.48464e-06	5.12583	0.36	0.16	0.39	1	0.75	0.05	0.34	1.07	0.81	1.16	0.43	0.46	0.45	0.95	0.84	0.34	0.29	0.81	1.17	0.45	0.66	1.04	0.24	0.34	0.03	0.06	0.05	0.04	0.32	0	0.03	0.17	0.09	0.05
Gm45153	ENSMUSG00000108693	predicted gene 45153 [Source:MGI Symbol;Acc:MGI:5753729]	TEC	0.277025	0.209438	0.678944	0.104383	0.866481	0.062241	0.0542958	0.991253	0.00381543	-0.497594	0.00215049	2.66746	4.88	7	6.09	7.06	5.98	7.69	8.23	6.29	6.96	8.65	9.21	14.89	5.12	9.25	6.88	3.85	6.41	6.52	5.46	5.69	3.59	4.66	6.41	6.75	7.58	8.48	8.38	13.97	8.07	14.76	7.23	6.69	8.22	10.02
Rin3	ENSMUSG00000044456	Ras and Rab interactor 3 [Source:MGI Symbol;Acc:MGI:2385708]	protein_coding	0.276875	0.0078169	2.10697	-0.0880577	0.625313	0.203903	-0.00481438	0.991253	0.00381543	-0.408301	1.96335e-17	16.707	127.59	127.5	144.95	151.77	107.92	143.25	140.18	143.21	188.12	162.32	241.1	215.82	130.18	118.71	105	140.13	106.57	90.89	121.07	86.38	116.77	67.54	115.85	134.6	142	126.22	147.51	154.56	124.44	147.71	151.25	163.88	151.6	157.86
Ccnb2	ENSMUSG00000032218	cyclin B2 [Source:MGI Symbol;Acc:MGI:88311]	protein_coding	0.276862	0.267026	0.573446	-0.00227542	0.998769	0.00053495	0.0606964	0.991253	0.00381543	0.247361	0.537309	0.269776	2.84	1.1	3.46	1.97	2.85	4.77	2.97	4.39	3.25	2.95	9.35	6.02	1.87	3.17	1.14	1.21	1.4	1.22	0.67	0.97	2.1	1.14	1.91	0.73	1.82	2.11	2.38	2.99	1.57	1.96	2.82	1.2	0.97	2.18
Cyp2r1	ENSMUSG00000030670	cytochrome P450, family 2, subfamily r, polypeptide 1 [Source:MGI Symbol;Acc:MGI:2449771]	protein_coding	0.276836	0.151389	0.819905	0.161563	0.720022	0.142654	-0.0451285	0.991253	0.00381543	-0.0157849	0.948643	0.022897	6.74	4.92	4.55	6.14	4.1	7	7.7	9.03	8.84	6.89	6.03	8.23	6.52	8.18	6.54	6.8	6.76	5.62	6.76	4.91	7.28	6.55	7.42	6.59	6.69	5.86	7.66	6.4	5.13	6.28	4.5	7.17	4.56	5.9
mt-Co2	ENSMUSG00000064354	mitochondrially encoded cytochrome c oxidase II [Source:MGI Symbol;Acc:MGI:102503]	protein_coding	0.276777	0.264372	0.577784	0.183784	0.571729	0.24281	0.0163687	0.991253	0.00381543	-0.0768873	0.806611	0.0933361	654.86	1342.75	1588.33	1643.89	1702.42	1732.56	2271.53	1616.42	2111.22	2419.72	1532.02	2688.41	2363.89	1446.97	957.9	1082.4	1641.98	1325.7	821.98	1407.12	2244.63	543.68	2265.45	839.07	1962.98	1726.27	1661.5	1959.52	1421.37	2734.54	1574.98	1551.06	955.58	1324.62
Gm49703	ENSMUSG00000113687	predicted gene, 49703 [Source:MGI Symbol;Acc:MGI:6215164]	TEC	0.276627	0.271567	0.566123	0.0589847	0.916144	0.0380365	-0.0109611	0.991253	0.00381543	0.134711	0.689596	0.161405	1.14	0.84	1.69	1.65	1.31	1.9	1.26	1.62	3.01	2.24	2.27	2.38	1.03	1.89	1.18	1.93	2.13	1.74	1.63	1.37	1.05	2.23	1.13	1.75	1.13	0.64	1.15	2.46	1	2.71	1	1.83	1.17	0.95
Fanci	ENSMUSG00000039187	Fanconi anemia, complementation group I [Source:MGI Symbol;Acc:MGI:2384790]	protein_coding	0.276587	0.234677	0.629529	0.0770281	0.913892	0.0391053	0.114253	0.991253	0.00381543	-0.689013	2.36417e-05	4.62632	1.21	1.12	1.15	1.62	1.8	2.01	1.28	1.71	2.31	1.91	2.68	2.57	1.84	1.1	1.25	1.68	1.47	1.1	1.11	0.92	1.66	0.69	1.88	1.45	2.83	2.87	2.84	2.5	2.22	2.37	2.27	2.77	1.84	1.88
Dnajc9	ENSMUSG00000021811	DnaJ heat shock protein family (Hsp40) member C9 [Source:MGI Symbol;Acc:MGI:1915326]	protein_coding	0.276521	0.00350834	2.4549	0.0210311	0.981041	0.00831305	0.0548957	0.991253	0.00381543	-0.877258	5.30252e-61	60.2755	43.82	45.3	49.95	55.43	45.87	52.42	56.3	56.89	64.26	61.12	81.22	68.74	49.83	44.4	39.72	44.29	34.76	35.4	41.22	34.63	41.92	23.95	49.54	39.55	80.3	74.31	94.31	84.33	85.65	89.09	98.36	90.63	74.15	82.62
Frat2	ENSMUSG00000047604	frequently rearranged in advanced T cell lymphomas 2 [Source:MGI Symbol;Acc:MGI:2673967]	protein_coding	0.276268	0.264952	0.576833	0.179557	0.609014	0.215373	0.0979225	0.991253	0.00381543	-1.08993	4.75414e-06	5.32293	2.09	1.12	2.01	2.8	0.68	2.57	1.75	1.92	3.23	1.72	5.06	5.52	2.29	1.98	1.62	1.9	1.09	0.97	0.82	1.04	1.69	0.61	2.25	0.99	3.91	3.58	5.54	4.78	5.2	6.63	3.88	4.69	4.55	3.34
Aida	ENSMUSG00000042901	axin interactor, dorsalization associated [Source:MGI Symbol;Acc:MGI:1919737]	protein_coding	0.275948	0.00325501	2.48745	-0.0218997	0.970882	0.0128336	-0.027953	0.991253	0.00381543	-1.62957	1.49396e-218	217.826	23.42	18.24	27.22	28.92	20.24	27	27.65	30.4	39.49	30.59	39.95	35.7	23.04	25.09	17.42	23.3	24.16	20.03	26.55	18.36	21.5	13.98	22.8	26.56	65.56	66.16	86.1	71.93	67.14	69.4	71.91	76.91	72.91	66.11
Gm37973	ENSMUSG00000102370	predicted gene, 37973 [Source:MGI Symbol;Acc:MGI:5611201]	TEC	0.275692	0.136249	0.865666	-0.02999	0.954712	0.0201277	-0.0139483	0.991253	0.00381543	-0.517889	0.296192	0.528427	0.42	0.19	0.31	0.31	0.41	0.23	0.68	1.02	1.4	1.2	0.11	1.05	0.76	1.05	0.5	0.17	1.22	0.26	0.73	0.35	0.76	0.88	0.53	0.67	0.27	0.31	0.83	0.19	0.27	0.48	0.86	0.34	0.45	0.43
A230059L01Rik	ENSMUSG00000087627	RIKEN cDNA A230059L01 gene [Source:MGI Symbol;Acc:MGI:2443688]	lncRNA	0.275452	0.137267	0.862433	0.0835604	0.776612	0.109796	0	0	0	-0.518448	0.330629	0.480659	0	0.08	0.22	0.18	0.14	0.29	0.42	0.15	0.78	0.29	0.4	0.49	0	0	0	0	0	0	0	0	0	0	0	0	0.19	0.33	0.53	0.75	0.32	0.65	0.18	0.05	0.39	0.11
Arl5c	ENSMUSG00000038352	ADP-ribosylation factor-like 5C [Source:MGI Symbol;Acc:MGI:3028577]	protein_coding	0.275353	0.0392317	1.40636	0.201957	0.355847	0.448737	0.134738	0.991253	0.00381543	0.679058	2.83793e-08	7.547	37.31	56.56	57.47	54.15	53.56	44.1	58.26	57.98	64.84	64.77	70.89	80.26	46.95	56.25	46.64	46.68	38.28	40.58	44.58	28.71	39.07	29.06	39.41	48.96	32.6	29.89	38.61	33.75	29.94	43.91	31.74	34.1	33.43	21.91
Nudt2	ENSMUSG00000028443	nudix (nucleoside diphosphate linked moiety X)-type motif 2 [Source:MGI Symbol;Acc:MGI:1913651]	protein_coding	0.275205	0.268781	0.570601	0.0285248	0.981272	0.00821041	0.0955975	0.991253	0.00381543	0.0749589	0.799673	0.0970874	5.84	5.97	5.9	4.9	5.45	4.69	3.44	8.86	7.76	8.09	10.87	10.21	9.04	4.77	6.3	9.67	5.97	5.5	5.2	6.8	5.63	4.45	5.34	4.29	5.25	5.4	5.63	6.67	4.26	3.45	6.21	4.01	3.81	4.96
Idh1	ENSMUSG00000025950	isocitrate dehydrogenase 1 (NADP+), soluble [Source:MGI Symbol;Acc:MGI:96413]	protein_coding	0.2752	0.255983	0.591789	-0.111149	0.850726	0.0702104	0.0243002	0.991253	0.00381543	-1.26158	5.2312e-15	14.2814	2.24	1.51	2.3	1.8	1.62	2.84	1.83	2.07	4.15	3.28	3.67	3.7	2.22	2.55	1.58	3.07	2.77	1.36	1.79	3.04	2.26	0.69	3.04	1.84	3.55	3.86	5.6	4.41	3.54	3.53	4.97	5.3	4.34	5.03
Rab10os	ENSMUSG00000079179	RAB10, member RAS oncogene family, opposite strand [Source:MGI Symbol;Acc:MGI:1921423]	lncRNA	0.274887	0.116599	0.933305	0.147981	0.758515	0.120036	0.0907635	0.991253	0.00381543	0.0534192	0.666315	0.176321	17.99	15.97	15.81	13.81	14.57	13.62	19.86	18.09	20.16	18.79	21.71	32.58	18.65	20.04	14.36	17.8	13.24	12.46	18.38	11.54	11.07	13.4	14.64	13.44	15.97	15.92	15.58	24.67	13.65	25.53	19.54	15.07	15.3	11.74
AA465934	ENSMUSG00000093483	expressed sequence AA465934 [Source:MGI Symbol;Acc:MGI:2671018]	lncRNA	0.273943	0.224093	0.649571	0.169683	0.66925	0.174412	-0.00558116	0.991253	0.00381543	0.181369	0.411288	0.385854	22.89	25.3	23.67	19.74	23.58	32.07	41.69	26.21	33.2	35.81	27.13	41.27	22.82	20.69	20.8	29.34	21.39	24.51	26.74	16.45	22.63	19.45	21.72	23.23	28.88	28.12	34.4	21.97	22.3	25.31	21.49	26.58	17.46	17.12
Nuak2	ENSMUSG00000009772	NUAK family, SNF1-like kinase, 2 [Source:MGI Symbol;Acc:MGI:1921387]	protein_coding	0.273834	0.0103004	1.98714	0.0606218	0.893097	0.0491014	0.0602668	0.991253	0.00381543	-0.672726	5.33742e-45	44.2727	30.6	31.62	35.96	36.93	29.43	34.94	37.7	42.37	45.6	38.7	53.74	54.92	36.68	30.39	28.49	32.41	28.05	24.93	33.66	21.22	26.24	16.24	36.02	33.66	45.58	44.38	52.84	54.39	42.51	57.17	50.21	51.25	50.29	40.1
Rnase12	ENSMUSG00000068407	ribonuclease, RNase A family, 12 (non-active) [Source:MGI Symbol;Acc:MGI:3528588]	protein_coding	0.273495	0.229642	0.638948	0.0623331	0.82005	0.0861597	-0.0194354	0.991253	0.00381543	0.580588	0.247555	0.606327	0.79	1.79	2.73	1.93	1.59	1.09	1.85	3.77	2.45	2.84	4.37	2.94	1.9	0.33	1.42	2.85	1.92	2.23	1.85	0.51	4.38	1.94	0.97	1.73	0.7	1.22	1.48	1.09	2.19	2.9	0.75	1.31	0.28	1.4
4930558J18Rik	ENSMUSG00000097519	RIKEN cDNA 4930558J18 gene [Source:MGI Symbol;Acc:MGI:1922573]	lncRNA	0.273121	0.228852	0.640444	0.0903258	0.80824	0.0924597	0.0736061	0.991253	0.00381543	0.0724087	0.897605	0.0469149	0.05	0.28	0.85	0.37	0.44	0.69	0.69	0.82	1.08	0.86	0.75	1.03	0.5	0.18	0.15	0.62	0.65	0.62	0.24	0.24	0.22	0.35	0.31	0.26	0.84	0.6	0.61	0.77	0.53	0.21	0.38	0.46	0.37	0.4
A930015D03Rik	ENSMUSG00000092368	RIKEN cDNA A930015D03 gene [Source:MGI Symbol;Acc:MGI:1925060]	lncRNA	0.273014	0.142238	0.846983	0.0149791	0.982598	0.00762393	0.0933434	0.991253	0.00381543	-0.68479	0.169261	0.771442	0	0.46	0.62	0.37	0.33	0.42	1.52	0.88	1.28	1.03	0.51	0.7	1.37	0.88	0.3	0.31	0.44	0.32	0.29	0.17	0.11	0.26	0.13	0	0.74	0.93	0.25	0.9	0.98	0.57	1.29	0.94	0.87	0.31
Gm14137	ENSMUSG00000055926	predicted gene 14137 [Source:MGI Symbol;Acc:MGI:3651144]	protein_coding	0.272929	0.112124	0.950302	0.047074	0.875298	0.0578442	0.0866421	0.991253	0.00381543	0.0702509	0.90638	0.0426898	0.03	0.4	0.31	0.4	0.23	0.84	0.6	0.56	0.2	0.49	1.65	3.73	1.01	2.39	0.29	0.4	0.23	0.13	0.12	0.26	0.4	0.08	0.73	0.3	0.14	0.27	0.47	1.21	0.05	1.31	0.12	0.43	0.17	0.29
Tbc1d8	ENSMUSG00000003134	TBC1 domain family, member 8 [Source:MGI Symbol;Acc:MGI:1927225]	protein_coding	0.272694	0.0815384	1.08864	-0.00342345	0.998769	0.00053495	-0.0168511	0.991253	0.00381543	-0.451617	0.415463	0.381468	0	0.03	0.17	0.07	0.43	0.03	0.19	1.21	0.07	0.49	0.18	1.28	0	0	0	0	0	0	0	0.02	0.02	0.02	0.07	0	0.12	0.4	0.21	0.03	0.07	0.2	0.22	0.11	0.18	0.12
Dgka	ENSMUSG00000025357	diacylglycerol kinase, alpha [Source:MGI Symbol;Acc:MGI:102952]	protein_coding	0.272405	5.8347e-05	4.23398	-0.0191946	0.981272	0.00821041	0.0150925	0.991253	0.00381543	-1.09863	3.57483e-111	110.447	40.71	42.91	43.57	49.64	39.13	45.86	52.24	48.79	63.47	54.47	64.82	57.44	41.16	40.86	36.75	44.64	35.66	33.94	37.38	33.54	38.69	26.55	41.06	40.14	78.98	74.77	97.14	91.44	78.09	88.48	92.31	91.39	87.06	85.57
Otulinl	ENSMUSG00000056069	OTU deubiquitinase with linear linkage specificity like [Source:MGI Symbol;Acc:MGI:2687281]	protein_coding	0.272296	0.18738	0.727277	0.134011	0.801602	0.0960414	0.0426834	0.991253	0.00381543	0.122797	0.56268	0.249739	3.95	4.18	6.64	6.27	4.01	6.87	7.72	7.98	4.16	9.33	6.47	10.2	6.35	4.88	5.53	5.32	4.71	3.31	5.65	3.26	5.61	3.55	4.34	6.15	4.84	5.49	5.37	5.47	4.4	7.64	3.79	4.56	6.56	3.76
Gm37342	ENSMUSG00000102732	predicted gene, 37342 [Source:MGI Symbol;Acc:MGI:5610570]	TEC	0.272255	0.255289	0.592968	0.0566876	0.910848	0.0405539	-0.0588842	0.991253	0.00381543	0.234809	0.642359	0.192222	0.25	0.31	0.21	0.12	0.36	0.11	0.45	0.34	0.57	0.24	0.46	0.59	0.13	0.14	0.2	0.04	0.22	0.24	0.15	0.21	0.17	0.27	0.12	0.33	0.26	0.16	0.31	0.21	0.28	0.19	0.2	0.1	0.17	0.24
Tnks1bp1	ENSMUSG00000033955	tankyrase 1 binding protein 1 [Source:MGI Symbol;Acc:MGI:2446193]	protein_coding	0.272171	0.0521412	1.28282	0.0150794	0.984226	0.00690538	0.126644	0.991253	0.00381543	-1.04853	2.96815e-32	31.5275	15.89	16.35	13.57	16.12	8.36	11.38	14.24	20.14	12.68	18.39	14.16	13.21	14.16	11.43	8.45	11.46	8.46	10.03	9.83	6.81	11.49	3.92	8.7	10.35	25.91	24.05	29.1	25.56	20.53	24.65	20.7	25.22	27.52	20.11
E2f7	ENSMUSG00000020185	E2F transcription factor 7 [Source:MGI Symbol;Acc:MGI:1289147]	protein_coding	0.27217	0.260154	0.58477	0.0602309	0.915836	0.0381823	0.041823	0.991253	0.00381543	-0.0265971	0.957805	0.0187231	0.14	0.91	0.5	0.33	0.33	2.72	0.81	1.04	0.85	0.54	1.24	1.92	0.68	0.95	0.39	1.84	0.63	0.22	0.06	0.17	0.58	0.21	0.57	0.56	0.68	0.51	0.4	0.63	0.6	0.45	1.26	0.66	0.16	0.65
Hmgcs1	ENSMUSG00000093930	3-hydroxy-3-methylglutaryl-Coenzyme A synthase 1 [Source:MGI Symbol;Acc:MGI:107592]	protein_coding	0.272076	0.0502376	1.29897	0.112082	0.772453	0.112128	0.0639702	0.991253	0.00381543	-0.979267	4.8672e-28	27.3127	11.15	9.3	13.35	14.12	8.54	11.49	13.05	14.92	15.76	19.1	18.15	11.48	11.87	9.32	9.11	12.76	8	8.22	8.96	9.3	11.08	4.23	13.76	7.4	19.66	20.48	24.38	22.97	22.4	20.94	23.07	24.07	22.22	19
Armcx6	ENSMUSG00000050394	armadillo repeat containing, X-linked 6 [Source:MGI Symbol;Acc:MGI:2147993]	protein_coding	0.271812	0.120334	0.919613	0.0169461	0.984201	0.00691636	0.0652548	0.991253	0.00381543	-1.22936	0.00526489	2.27861	0.13	0.55	0.43	0	0.16	0.3	0.39	0.61	1.31	0.36	1.03	1.81	0.45	0.72	0.21	0.1	0.32	0.26	0.35	0.08	0	0.04	0.97	0.38	0.48	0.77	1.84	0.86	0.96	1.87	0.82	0.42	0.65	0.26
Gm24950	ENSMUSG00000118718	predicted gene, 24950 [Source:MGI Symbol;Acc:MGI:5454727]	snRNA	0.271781	0.284897	0.545312	0.0950925	0.883489	0.053799	-0.0127754	0.991253	0.00381543	0.167158	0.524563	0.280203	165.59	111.41	162.18	116.76	146.69	124.86	294.68	212.91	146.82	391.57	85.57	143.9	128.68	93.93	174.68	83.69	0	90.87	177.6	260.4	118.98	0	162.79	62.72	114.72	124	124.78	161.44	139.88	158.07	110.29	111.63	117.6	141.53
Gm24950	ENSMUSG00000118718	predicted gene, 24950 [Source:MGI Symbol;Acc:MGI:5454727]	snRNA	0.271781	0.284897	0.545312	0.0950925	0.883489	0.053799	-0.0127754	0.991253	0.00381543	0.167158	0.524563	0.280203	165.59	111.41	162.18	116.76	146.69	124.86	294.68	212.91	146.82	391.57	85.57	143.9	128.68	93.93	174.68	83.69	0	90.87	177.6	260.4	118.98	0	162.79	62.72	114.72	124	124.78	161.44	139.88	158.07	110.29	111.63	117.6	141.53
Rnu2-10	ENSMUSG00000118837	U2 small nuclear RNA 10 [Source:MGI Symbol;Acc:MGI:97976]	snRNA	0.271781	0.284897	0.545312	0.0950925	0.883489	0.053799	-0.0127754	0.991253	0.00381543	0.167158	0.524563	0.280203	165.59	111.41	162.18	116.76	146.69	124.86	294.68	212.91	146.82	391.57	85.57	143.9	128.68	93.93	174.68	83.69	0	90.87	177.6	260.4	118.98	0	162.79	62.72	114.72	124	124.78	161.44	139.88	158.07	110.29	111.63	117.6	141.53
Rnu2-10	ENSMUSG00000118837	U2 small nuclear RNA 10 [Source:MGI Symbol;Acc:MGI:97976]	snRNA	0.271781	0.284897	0.545312	0.0950925	0.883489	0.053799	-0.0127754	0.991253	0.00381543	0.167158	0.524563	0.280203	165.59	111.41	162.18	116.76	146.69	124.86	294.68	212.91	146.82	391.57	85.57	143.9	128.68	93.93	174.68	83.69	0	90.87	177.6	260.4	118.98	0	162.79	62.72	114.72	124	124.78	161.44	139.88	158.07	110.29	111.63	117.6	141.53
Gm23849	ENSMUSG00000119776	predicted gene, 23849 [Source:MGI Symbol;Acc:MGI:5453626]	snRNA	0.271781	0.284897	0.545312	0.0950925	0.883489	0.053799	-0.0127754	0.991253	0.00381543	0.167158	0.524563	0.280203	165.59	111.41	162.18	116.76	146.69	124.86	294.68	212.91	146.82	391.57	85.57	143.9	128.68	93.93	174.68	83.69	0	90.87	177.6	260.4	118.98	0	162.79	62.72	114.72	124	124.78	161.44	139.88	158.07	110.29	111.63	117.6	141.53
Gm23849	ENSMUSG00000119776	predicted gene, 23849 [Source:MGI Symbol;Acc:MGI:5453626]	snRNA	0.271781	0.284897	0.545312	0.0950925	0.883489	0.053799	-0.0127754	0.991253	0.00381543	0.167158	0.524563	0.280203	165.59	111.41	162.18	116.76	146.69	124.86	294.68	212.91	146.82	391.57	85.57	143.9	128.68	93.93	174.68	83.69	0	90.87	177.6	260.4	118.98	0	162.79	62.72	114.72	124	124.78	161.44	139.88	158.07	110.29	111.63	117.6	141.53
Incenp	ENSMUSG00000024660	inner centromere protein [Source:MGI Symbol;Acc:MGI:1313288]	protein_coding	0.27156	0.120334	0.919613	-0.0048354	0.998769	0.00053495	0.125456	0.991253	0.00381543	-0.0386271	0.789481	0.102658	19.85	19.72	17.94	17.02	16.76	30.79	20.38	20.88	22.29	25.75	31.95	28.16	16.32	15.08	16.08	20.34	10.35	13.28	12.56	13.61	15.43	10.45	21.75	10.8	12.55	17.42	17.95	15.47	12.15	17.74	17.76	14.45	16.31	18.09
Arrdc3	ENSMUSG00000074794	arrestin domain containing 3 [Source:MGI Symbol;Acc:MGI:2145242]	protein_coding	0.271495	0.274081	0.56212	0.198976	0.454267	0.342689	0.149513	0.991253	0.00381543	-0.641359	0.0148311	1.82883	9.34	7.92	11.04	10.11	18.6	19.93	19.04	12.18	18.59	18.26	21.31	18.8	19.47	23.3	11.75	17.04	10.63	19	9.14	10.33	11.2	15.15	15.39	8.99	18.65	27.02	25.9	31.7	22.08	36.08	31.55	14.53	13.42	17.94
Scn4a	ENSMUSG00000001027	sodium channel, voltage-gated, type IV, alpha [Source:MGI Symbol;Acc:MGI:98250]	protein_coding	0.271325	0.0798484	1.09773	-0.150712	0.449877	0.346906	0.00634385	0.991253	0.00381543	-0.961424	8.75539e-18	17.0577	5.72	5.8	6.46	8.94	5.45	4.36	7.3	7.47	7.89	8.5	8.04	9.57	4.4	5.99	4.58	6.56	3.91	4.34	4.24	3.79	6.08	3.41	4.39	5.58	10.83	8.83	11.07	9.05	8.71	10.36	12.42	10.84	10.49	11.65
Arhgap19	ENSMUSG00000025154	Rho GTPase activating protein 19 [Source:MGI Symbol;Acc:MGI:1918335]	protein_coding	0.27099	0.28929	0.538666	0.0273739	0.981559	0.00808344	0.0534525	0.991253	0.00381543	-0.00105003	0.996651	0.00145696	2.56	1.99	2.23	1.83	1.89	3.53	1.42	2.43	3.88	2.7	5.98	4.34	1.5	1.23	1.44	2.17	2.26	1.44	1.53	1.34	1.69	0.53	2.4	1.09	2.26	2.04	2.24	2.14	2.18	1.96	2.27	1.94	1.64	2.41
Arhgap19	ENSMUSG00000025154	Rho GTPase activating protein 19 [Source:MGI Symbol;Acc:MGI:1918335]	protein_coding	0.27099	0.28929	0.538666	0.0273739	0.981559	0.00808344	0.0534525	0.991253	0.00381543	-0.00105003	0.996651	0.00145696	2.56	1.99	2.23	1.83	1.89	3.53	1.42	2.43	3.88	2.7	5.98	4.34	1.5	1.23	1.44	2.17	2.26	1.44	1.53	1.34	1.69	0.53	2.4	1.09	2.26	2.04	2.24	2.14	2.18	1.96	2.27	1.94	1.64	2.41
BC055308	ENSMUSG00000103973	cDNA sequence BC055308 [Source:MGI Symbol;Acc:MGI:3039612]	TEC	0.270848	0.291884	0.53479	-0.0844949	0.893097	0.0491014	0.0797662	0.991253	0.00381543	-0.136565	0.700743	0.154441	0.87	0.85	0.67	1.52	1.43	0.76	2.43	1.17	1.51	1.32	1.58	1.74	1.59	1.66	1.77	0.85	2.05	2.17	1.42	0.81	1.19	1.65	1.44	1.14	1	0.77	1.06	0.96	0.61	0.89	0.95	1.05	1.06	1
Particl	ENSMUSG00000108591	promoter of Mat2a antisense radiation induced circulating long non-coding RNA [Source:MGI Symbol;Acc:MGI:1925358]	TEC	0.270355	0.217052	0.663436	0.0690259	0.931231	0.0309426	0.184878	0.991253	0.00381543	-0.275357	0.193736	0.712789	3.32	4.53	4.22	6.71	4.32	3.92	5.57	6.3	5.51	5.92	5.59	8.42	5.8	6.2	4.34	6.35	3.32	4.99	4.85	3.22	3.04	2.47	4.43	4.97	4.63	4.76	4.99	6.45	4.73	8.91	7.33	5.59	5.61	4.2
Gm20628	ENSMUSG00000093656	predicted gene 20628 [Source:MGI Symbol;Acc:MGI:5313075]	lncRNA	0.270213	0.291197	0.535813	0.0319754	0.973607	0.0116162	0.0936955	0.991253	0.00381543	-0.718626	0.00485232	2.31405	0.89	0.62	0.71	0.76	0.69	0.72	0.85	1.11	0.47	1.06	1.8	1.9	0.96	1.55	1.01	1.1	0.49	0.44	0.71	0.43	0.79	0.61	1	0.32	1.16	1.22	0.9	1.99	0.6	1.98	0.97	1.22	1.15	1.3
Gucd1	ENSMUSG00000033416	guanylyl cyclase domain containing 1 [Source:MGI Symbol;Acc:MGI:1916028]	protein_coding	0.270078	0.027389	1.56242	-0.0718185	0.866481	0.062241	0.0538323	0.991253	0.00381543	-1.07245	9.53946e-57	56.0205	19.11	20.32	21.85	19.67	17.32	15.36	21.24	18.05	25.55	26.15	31.65	28.57	18.19	18.97	15.45	18.87	16.88	12.35	16.04	12.41	12.12	11.41	16.73	16.43	32.59	32.05	38.02	40	31.2	34.44	37.69	40.07	32.09	35.46
Add1	ENSMUSG00000029106	adducin 1 (alpha) [Source:MGI Symbol;Acc:MGI:87918]	protein_coding	0.269924	0.0168104	1.77442	0.0318545	0.95625	0.0194286	0.0677936	0.991253	0.00381543	-1.38385	1.40791e-241	240.851	61.68	68.84	67.95	90.33	64.84	74.45	71.58	86.71	97.71	94.19	111.61	98.39	70.22	60.5	62.01	79.03	66.26	55.27	58.93	48.78	76.02	37.92	71.4	70.09	158.16	148.48	198.07	179.68	175.75	180.17	189.03	180.36	163.95	159.27
Vopp1	ENSMUSG00000037788	vesicular, overexpressed in cancer, prosurvival protein 1 [Source:MGI Symbol;Acc:MGI:2141658]	protein_coding	0.269784	0.124213	0.905832	-0.0296894	0.981272	0.00821041	-0.0118429	0.991253	0.00381543	-0.69257	3.56936e-07	6.44741	3.6	5.27	5.37	6.03	4.96	8.15	5.62	6.76	10.4	7.31	12.42	11.93	5.36	3.53	3.54	5.05	2.52	2.58	4.21	3.42	2.64	2.93	7.18	3.86	7.11	7.86	7.78	6.98	6.89	7.07	8.31	8.67	5.91	7.07
Kif23	ENSMUSG00000032254	kinesin family member 23 [Source:MGI Symbol;Acc:MGI:1919069]	protein_coding	0.269698	0.278476	0.555213	0.0903275	0.896953	0.0472301	0.0267734	0.991253	0.00381543	0.483285	0.0626535	1.20305	7.88	11.67	10.52	4.04	3.72	9.36	5.64	9.7	12.3	12.22	27.85	20.45	5.26	6.83	3.9	8	3.63	4.7	5.53	5.35	5.56	4.33	6.84	2.73	5.45	5.73	9.82	6.47	4.12	6.51	4.99	2.99	1.89	5.64
Rad51	ENSMUSG00000027323	RAD51 recombinase [Source:MGI Symbol;Acc:MGI:97890]	protein_coding	0.269643	0.265212	0.576407	-0.028644	0.981272	0.00821041	-0.0540332	0.991253	0.00381543	-0.249198	0.295721	0.529118	3.4	3.02	1.42	3.59	1.89	2.68	3.39	2.65	2.16	2.62	4.1	4.94	1.43	2.06	1.69	2.59	1.6	0.89	1.45	1.61	1.96	1.27	1.22	1.96	3.21	2.88	2.51	1.96	1.25	2.84	3.5	1.6	1.98	2.55
Gm37943	ENSMUSG00000102960	predicted gene, 37943 [Source:MGI Symbol;Acc:MGI:5611171]	TEC	0.26956	0.14704	0.832564	0.0631901	0.929974	0.0315291	-0.0394306	0.991253	0.00381543	0.322471	0.0362313	1.44092	11.7	12.55	11.54	20.29	14.69	11.29	19.88	21.74	17.26	19.78	15.25	16.01	7.71	13.04	16.36	12.23	17.45	15.84	11.95	13.58	10.26	14.64	13.42	19.46	10.68	10.52	12.83	10.72	8.52	11.06	11.59	9.43	9.27	9.66
Hopx	ENSMUSG00000059325	HOP homeobox [Source:MGI Symbol;Acc:MGI:1916782]	protein_coding	0.269396	0.188329	0.725083	0.106589	0.853788	0.0686501	0.0579668	0.991253	0.00381543	-0.682126	2.26062e-07	6.64577	7.23	9.02	7.69	12.26	6.87	9.59	7.52	11.23	11.47	13.18	15.18	11.58	12.14	7.29	8.64	6.93	8.3	7.09	7.65	6.79	8.36	4.58	6.89	10.01	13.15	11.37	14.63	16.08	14.9	17.39	14.37	14.15	13.69	12.29
Map3k20	ENSMUSG00000004085	mitogen-activated protein kinase kinase kinase 20 [Source:MGI Symbol;Acc:MGI:2443258]	protein_coding	0.269333	0.110087	0.958263	0.131294	0.798247	0.097863	0.0183227	0.991253	0.00381543	0.122812	0.461243	0.33607	2.34	3.24	2.49	2.71	2.29	2.98	2.25	3.45	4.07	3.61	3.07	3.19	2.49	3.39	3.04	2.06	2.88	2.13	2.66	1.57	2.11	1.92	2.26	2.15	2.83	2.27	2.8	2.49	1.65	2.01	2.9	2.61	2.43	1.55
Basp1	ENSMUSG00000045763	brain abundant, membrane attached signal protein 1 [Source:MGI Symbol;Acc:MGI:1917600]	protein_coding	0.269155	0.265838	0.575382	0.0986796	0.843153	0.0740938	0.0321693	0.991253	0.00381543	-1.4178	3.49153e-05	4.45698	0.45	0.57	1.56	0.76	0.76	2	1.42	1.77	1.13	3.23	1.67	1.38	0.63	0.83	0.17	1.21	0.72	0.4	0.59	0.59	0.44	0.29	0.63	0.73	5.21	3.97	3.83	3.76	3.26	3.3	2.97	1.18	2.4	2.21
Btla	ENSMUSG00000052013	B and T lymphocyte associated [Source:MGI Symbol;Acc:MGI:2658978]	protein_coding	0.269061	2.43323e-05	4.61382	0.170636	0.0183593	1.73615	0.0187087	0.991253	0.00381543	-1.119	1.46556e-149	148.834	86.41	90.6	111.47	110.9	88.75	105.11	120.17	117.37	127.12	142.02	125.53	126.53	96.56	95.41	88.28	95.2	93.89	93.3	90.15	73.85	90.1	67.4	106.11	102.54	209.16	216.12	235.01	220.34	238.47	235.89	221.51	218.6	195.35	175.15
Polr3gl	ENSMUSG00000028104	polymerase (RNA) III (DNA directed) polypeptide G like [Source:MGI Symbol;Acc:MGI:1917120]	protein_coding	0.268893	0.0734638	1.13393	0.00722441	0.99834	0.000721678	0.0712638	0.991253	0.00381543	-0.387835	6.10638e-05	4.21422	18.38	19.72	17.97	20.6	18.48	15.64	26.22	18.76	27.22	28.55	24.15	28.26	22.88	17.8	22.21	18.48	19.89	15.23	17.64	12.76	15.09	10.5	21.88	18.12	18.81	23.24	26.83	21.41	21.01	26.4	26.56	25.95	21.54	22.03
Gm5134	ENSMUSG00000033255	predicted gene 5134 [Source:MGI Symbol;Acc:MGI:3646667]	protein_coding	0.268649	0.260308	0.584513	0.0461154	0.953459	0.0206979	-0.13071	0.991253	0.00381543	1.17864	2.45103e-06	5.61065	1.44	1.35	2.14	2.87	1.49	1.5	2.92	2.72	2.05	2.92	2.1	2.66	1.45	1.04	1	1.12	1.26	1.3	1.32	1.06	1.49	1.31	1.5	1.56	1.38	0.32	0.99	0.89	0.88	0.74	0.69	1.02	0.64	0.78
Kif18a	ENSMUSG00000027115	kinesin family member 18A [Source:MGI Symbol;Acc:MGI:2446977]	protein_coding	0.268512	0.22872	0.640696	0.0497504	0.961959	0.0168435	0.0378075	0.991253	0.00381543	0.564378	0.00204477	2.68936	3.04	2.93	3.5	2.9	3.04	3.46	2.95	4.36	3.64	3.35	5.24	5.85	3.36	3.5	2.23	3.54	2.77	2.09	2.54	2.44	3.37	2.44	2.75	2.34	1.68	2.08	2.6	1.95	1.67	2.19	2.19	2.3	1.03	2.03
Sort1	ENSMUSG00000068747	sortilin 1 [Source:MGI Symbol;Acc:MGI:1338015]	protein_coding	0.268107	0.193232	0.71392	-0.0175145	0.981272	0.00821041	0.0322623	0.991253	0.00381543	-0.113125	0.844456	0.0734231	0.1	0.04	0.25	0.17	0.07	0.05	0.13	0.34	0.36	0.13	0.16	0.33	0	0.14	0	0.08	0.08	0.09	0.04	0.03	0.03	0.03	0.02	0.07	0.06	0.09	0.14	0.12	0.08	0.06	0.12	0.11	0.17	0.04
Gfod1	ENSMUSG00000051335	glucose-fructose oxidoreductase domain containing 1 [Source:MGI Symbol;Acc:MGI:2145304]	protein_coding	0.268086	0.289446	0.538433	0.149563	0.73934	0.131156	0.00659729	0.991253	0.00381543	-2.25567	5.4614e-17	16.2627	0.25	0.33	0.27	0.17	0.17	0.06	0.32	0.27	0.45	0.35	0.39	0.32	0.15	0.15	0.08	0.3	0.04	0.5	0.04	0.09	0.29	0.41	0.16	0.09	1	1.69	1.65	1.88	1.58	2.14	1.48	1.51	1.7	1.4
Gm26531	ENSMUSG00000097902	predicted gene, 26531 [Source:MGI Symbol;Acc:MGI:5477025]	lncRNA	0.267663	0.129788	0.886767	0.0799233	0.843153	0.0740938	0.0738125	0.991253	0.00381543	-1.29483	0.000129077	3.88915	0.16	0.41	0.32	0.32	0.5	1.01	1.03	0.29	0.53	0.42	2.15	4.11	2.11	2.84	0.16	0.38	0.08	0.32	0.3	0.26	0.23	0.36	0.85	0.34	1.15	1.26	1.34	3.87	0.51	2.8	1.79	1.11	1.07	0.85
Tbc1d2b	ENSMUSG00000037410	TBC1 domain family, member 2B [Source:MGI Symbol;Acc:MGI:1914266]	protein_coding	0.267472	0.301882	0.520163	-0.10186	0.866481	0.062241	-0.143674	0.991253	0.00381543	-1.10916	1.69234e-05	4.77151	0.29	0.29	0.32	0.16	0.36	0.35	0.34	0.62	1.48	0.52	0.46	0.54	0.11	0.22	0.21	0.75	0.14	0.05	0.16	0.32	0.49	0.11	0.32	0.27	0.6	0.57	0.81	0.48	0.42	0.44	0.75	0.63	0.55	0.63
Kif24	ENSMUSG00000028438	kinesin family member 24 [Source:MGI Symbol;Acc:MGI:1918345]	protein_coding	0.26747	0.161902	0.790749	0.129125	0.817688	0.0874124	-0.0663801	0.991253	0.00381543	0.00736393	0.973512	0.0116586	2.22	2.08	1.69	3.12	1.9	2.31	3.07	3.21	2.38	3.64	3.93	4.87	1.94	2.27	2.33	2.53	3.12	2.46	2.31	2.27	2.14	3.01	5.08	3.06	2.94	3.42	1.86	2.32	1.16	2.63	2.62	2.28	1.9	1.49
Trp53inp2	ENSMUSG00000038375	transformation related protein 53 inducible nuclear protein 2 [Source:MGI Symbol;Acc:MGI:1915978]	protein_coding	0.266789	0.225243	0.647349	0.100182	0.737352	0.132325	0.130644	0.991253	0.00381543	-0.141356	0.49672	0.303889	5.66	5.57	9.66	6.88	5.05	14.13	10.56	6.06	8.68	6.66	33.26	53.91	23.05	32.55	4.83	6.13	5.33	5.37	5.17	3.25	6.58	2.61	14.22	4.28	6.43	6.95	7.97	38.54	5.08	48.9	6.15	4.82	6.6	5.39
Kiss1r	ENSMUSG00000035773	KISS1 receptor [Source:MGI Symbol;Acc:MGI:2148793]	protein_coding	0.266719	0.273424	0.563163	-0.0667554	0.901161	0.0451977	0.0617833	0.991253	0.00381543	-0.381728	0.316869	0.49912	0.4	0.33	0.38	0.54	0.23	0.24	0.34	0.61	0.83	0.72	0.89	0.71	0.31	0.49	0.59	0.74	0.4	0.47	0.21	0.3	0.45	0.42	0.4	0.29	0.33	0.37	0.47	0.21	0.28	0.35	0.41	0.3	0.45	0.31
Bcl6	ENSMUSG00000022508	B cell leukemia/lymphoma 6 [Source:MGI Symbol;Acc:MGI:107187]	protein_coding	0.266711	0.166731	0.777984	-0.0605091	0.940396	0.0266892	0.0191237	0.991253	0.00381543	-2.15663	9.70197e-34	33.0131	13.56	8.51	12.02	8.87	9.26	16	11.69	12.32	17.2	17.8	16.94	16.69	13.78	11.45	9.67	10.38	8.94	8.78	7.14	10.44	10.24	5.65	16.04	9.16	39.91	44.97	54.63	51.03	44.51	50.13	58.6	45.86	36.51	53.79
Gm44891	ENSMUSG00000109555	predicted gene 44891 [Source:MGI Symbol;Acc:MGI:5753467]	TEC	0.266581	0.119052	0.924265	0.00436244	0.998769	0.00053495	-0.108598	0.991253	0.00381543	-0.0777864	0.601722	0.220604	10.4	9.87	10.47	12.05	9.87	10.31	14.28	15.57	16.06	15.38	13.22	9.13	7.01	7.22	12.48	6.72	13.48	10.25	11.27	11.1	7.87	10.66	10.33	12.85	9.73	13.58	10.96	8.16	9.2	10.03	10.54	10.1	12.36	11.15
Arhgap25	ENSMUSG00000030047	Rho GTPase activating protein 25 [Source:MGI Symbol;Acc:MGI:2443687]	protein_coding	0.266346	0.00388858	2.41021	0.0220039	0.972408	0.0121515	-0.0133686	0.991253	0.00381543	-0.782231	1.04482e-76	75.981	56.01	59.3	72.56	75.63	57.76	73.89	81.18	68.94	88.4	77.5	106.81	96.93	63.99	60.77	50.75	66.93	56.04	49.65	53.77	46.2	60.67	38.45	68.63	62.66	96.15	92.27	111.61	112.11	91.62	116.25	112.11	112.19	100.72	92.98
Ccna2	ENSMUSG00000027715	cyclin A2 [Source:MGI Symbol;Acc:MGI:108069]	protein_coding	0.266184	0.216465	0.664612	-0.013345	0.992405	0.00331125	-0.00450487	0.991253	0.00381543	-0.0359571	0.933607	0.0298359	3.02	1.53	3.78	1.74	2.2	4.33	3.75	5.99	6.2	2.68	18.44	4.89	3.64	2.21	1.15	2.54	1.7	0.75	0.59	2.53	2.95	1.32	4.99	0.65	2.91	2.11	2.45	3.62	2.86	2.54	2.98	2.02	1.49	2.78
Gm48357	ENSMUSG00000114524	predicted gene, 48357 [Source:MGI Symbol;Acc:MGI:6097824]	lncRNA	0.265692	0.305836	0.514511	-0.0197702	0.984226	0.00690538	-0.00145607	0.99572	0.00186291	0.523745	0.0883558	1.05376	3.26	5.53	10.15	10.45	5.18	7.8	7.47	14.63	8.23	11.34	9.43	10.93	6.73	7.84	8.03	8.57	5.89	5.77	9.13	6.21	4.62	7.41	4.06	7.47	2.36	4.52	5.81	4.11	2.95	4.97	5.52	4.12	3.69	4.61
H2bc3	ENSMUSG00000075031	H2B clustered histone 3 [Source:MGI Symbol;Acc:MGI:2448377]	protein_coding	0.265619	0.307221	0.512549	0.00455976	0.998769	0.00053495	-0.018547	0.991253	0.00381543	-0.581521	0.00559593	2.25213	62.64	46.52	75.92	40.73	57.6	86.87	62.26	78.59	67.31	93.02	180.31	87.59	57.11	54.8	37.37	43.33	53.39	29.82	30.97	46.29	63.34	30.94	67.43	28.6	103.3	87.4	74.28	100.67	79.75	85.24	91.44	82.19	48.66	94.38
2810455O05Rik	ENSMUSG00000085030	RIKEN cDNA 2810455O05 gene [Source:MGI Symbol;Acc:MGI:1920072]	lncRNA	0.265119	0.30814	0.511252	0.00591863	0.998769	0.00053495	-0.0856261	0.991253	0.00381543	-0.0326256	0.937534	0.0280131	0.8	0.91	1.89	1.76	1.55	1.7	2.72	2.57	2.2	2.7	1.7	1.28	1.53	1.45	1.48	1.59	0.89	1.8	2.39	1.77	1.18	1.56	1.09	2.03	1.63	1.54	2.35	1.16	0.85	0.79	1.89	1.31	1.33	1.95
Stk17b	ENSMUSG00000026094	serine/threonine kinase 17b (apoptosis-inducing) [Source:MGI Symbol;Acc:MGI:2138162]	protein_coding	0.265066	5.59721e-06	5.25203	0.0600409	0.852231	0.0694427	0.091162	0.991253	0.00381543	-0.679867	4.26142e-64	63.3704	139.04	152.12	174.72	165.39	146.24	172.07	181.79	183.6	220.81	209.98	220.29	229.98	181.24	170.63	128.96	153.21	155.78	144.91	141.88	118.24	142.39	98.28	173.69	146.74	221.66	221.3	258.04	269.95	218.62	286.25	262.22	237.3	221.86	209.59
Cdca3	ENSMUSG00000023505	cell division cycle associated 3 [Source:MGI Symbol;Acc:MGI:1315198]	protein_coding	0.265016	0.309001	0.51004	0.0672197	0.928714	0.0321178	-0.00534894	0.991253	0.00381543	0.315128	0.318004	0.497567	4.04	1.43	5.24	4.24	4.48	7.01	2.71	5.34	6.49	5.06	10.12	5.39	3.09	3.46	1.82	2.33	3.24	1.46	3.1	1.8	2.56	1.72	3.41	1.59	5.11	2.98	3.9	2.79	3.58	2.62	4.79	1.73	1.6	3.67
Espl1	ENSMUSG00000058290	extra spindle pole bodies 1, separase [Source:MGI Symbol;Acc:MGI:2146156]	protein_coding	0.264986	0.218416	0.660715	-0.0518628	0.950068	0.0222451	-0.0203535	0.991253	0.00381543	0.00440243	0.99223	0.00338755	1.5	4.08	1.45	0.82	1.99	2.91	1.88	2.29	1.77	2.34	10.68	2.31	2.26	0.78	1.13	1.28	0.62	0.24	0.81	1.57	1.14	0.59	1.75	0.58	0.83	1.55	4.96	1.92	0.71	1.28	1.13	1.01	0.86	1.45
Fxn	ENSMUSG00000059363	frataxin [Source:MGI Symbol;Acc:MGI:1096879]	protein_coding	0.264304	0.169315	0.771306	0.0494171	0.96316	0.0163018	-0.0295812	0.991253	0.00381543	-0.30877	0.0751426	1.12411	8.1	6.74	6.65	6.52	7.23	6.42	9.03	9.35	8.81	9.66	10.13	9.54	7.06	7.2	7.08	9.04	6.19	6.38	7.16	5.58	6.93	5.13	8.75	8.39	9.62	9.32	8.28	9.74	7.89	7.95	7.53	11.15	8.14	7.04
Insr	ENSMUSG00000005534	insulin receptor [Source:MGI Symbol;Acc:MGI:96575]	protein_coding	0.264178	0.0234022	1.63074	0.0690635	0.901289	0.0451359	0.0224526	0.991253	0.00381543	-0.238041	0.0278571	1.55506	12.53	18.46	13.99	16.36	14.59	15.15	16.87	17.91	17.84	20.73	20.68	21.31	12.54	15.36	16	16.98	14.71	13.93	17.08	12	13.72	12.02	13.94	16.82	12.87	16.13	20.98	15.01	15.76	18.91	15.61	19.61	14.77	15.77
Smad7	ENSMUSG00000025880	SMAD family member 7 [Source:MGI Symbol;Acc:MGI:1100518]	protein_coding	0.264156	0.0269152	1.57	0.173925	0.408506	0.388802	0.124572	0.991253	0.00381543	-0.592993	1.66043e-14	13.7798	11.92	13.88	17.36	16.06	11.29	16.8	13.63	14.38	17.49	15.92	21.53	18.11	13.14	15.8	15.92	16.49	12.44	10.04	11.66	9.8	10.72	6.73	14.11	12.79	18.21	18.39	21.69	23.08	21.85	22.82	20.15	22.41	26.16	16.73
Gm44041	ENSMUSG00000107604	predicted gene, 44041 [Source:MGI Symbol;Acc:MGI:5690433]	processed_pseudogene	0.264045	0.290213	0.537283	-0.0160661	0.984886	0.00661418	0.0724677	0.991253	0.00381543	-0.0938249	0.838699	0.0763937	4.08	5.12	4.38	5.98	6.12	5.54	6.64	12.24	5.68	13.67	8.54	6.21	3.17	11.9	6.39	11.59	13.87	11.62	7.21	6.42	4.72	9.02	6.67	5.95	5.27	5.85	5.72	3.64	4.66	4.02	3.6	6.92	5.24	5.25
Elp5	ENSMUSG00000018565	elongator acetyltransferase complex subunit 5 [Source:MGI Symbol;Acc:MGI:1859017]	protein_coding	0.264016	0.0870138	1.06041	0.0506203	0.943128	0.0254291	0.0326889	0.991253	0.00381543	-0.521168	1.65069e-08	7.78233	18.19	19.56	20.73	25.79	17.93	20.98	19.61	25.36	27.09	28.72	40.77	23.64	22.81	14.66	15.34	19.14	17.5	15.04	18.43	16.18	18.84	9.95	22.52	15.18	29.84	26.91	34.39	30.8	22.05	32.12	29.08	31.51	25.51	24.17
Grm6	ENSMUSG00000000617	glutamate receptor, metabotropic 6 [Source:MGI Symbol;Acc:MGI:1351343]	protein_coding	0.263798	0.236371	0.626406	-0.00252675	0.998769	0.00053495	-0.0291799	0.991253	0.00381543	0.726038	0.00164227	2.78456	4.67	4.61	7.14	4.93	5.01	6.87	9.5	6.63	8.74	6.38	8.69	5.07	4.01	2.53	3.73	4.65	5.24	3.17	3.13	3.74	3.67	2.85	5.24	2.4	2.9	3.85	3.35	3.68	1.77	2.27	2.99	2.43	1.61	2.02
Cenph	ENSMUSG00000045273	centromere protein H [Source:MGI Symbol;Acc:MGI:1349448]	protein_coding	0.263715	0.302907	0.51869	-0.0477589	0.948156	0.02312	0.00187593	0.995363	0.00201844	-0.062366	0.874958	0.0580127	1.62	3.34	1.77	2.25	2.46	1.69	2.59	1.15	2.45	4.52	4.89	3.87	2.19	1.63	1.98	2.27	2.21	1.56	1.01	2.05	2.94	1.33	2.62	2.37	2.16	1.54	0.67	1.94	1.71	1.49	2.41	1.42	1.33	1.91
Map1lc3a	ENSMUSG00000027602	microtubule-associated protein 1 light chain 3 alpha [Source:MGI Symbol;Acc:MGI:1915661]	protein_coding	0.263535	0.297223	0.526918	0.092662	0.893097	0.0491014	0.0799092	0.991253	0.00381543	-0.887565	8.61961e-06	5.06451	3.03	3.95	4.73	3.98	2.81	4.51	5.54	4.75	5.86	4.03	5.5	8.05	3.42	5.03	2.78	3.42	2.69	3.59	3.19	3.07	3.11	0.83	4.84	2.78	6.37	6.1	5.34	9.32	8.32	8.33	7.47	7.83	5.05	6.93
Pask	ENSMUSG00000026274	PAS domain containing serine/threonine kinase [Source:MGI Symbol;Acc:MGI:2155936]	protein_coding	0.263442	0.302841	0.518785	0.0301602	0.979868	0.00883245	-0.0692775	0.991253	0.00381543	0.0403567	0.9118	0.0401003	1.93	1.69	0.8	0.78	0.53	1.51	1.69	1.92	1.08	1.88	2.6	1.7	2.69	1.12	0.69	2.88	1.72	0.95	1.93	1.76	2.09	0.56	1.03	1.47	0.93	0.69	1.81	0.67	0.97	0.93	1.37	0.55	0.45	1.16
Tle2	ENSMUSG00000034771	transducin-like enhancer of split 2 [Source:MGI Symbol;Acc:MGI:104635]	protein_coding	0.263191	0.274378	0.56165	-0.0718613	0.915836	0.0381823	-0.00230643	0.992997	0.00305214	-1.44206	1.68935e-07	6.77228	2.25	0.85	1.96	0.43	0.86	1.05	1.78	2.36	1.08	1.45	2.78	0.46	1.46	1.56	1.49	1.02	1.34	0.72	1.95	0.65	0.51	1.11	1.24	1.22	2.23	1.28	2.32	2.55	2.63	1.39	3.63	2.42	2.75	3.38
Mcm5	ENSMUSG00000005410	minichromosome maintenance complex component 5 [Source:MGI Symbol;Acc:MGI:103197]	protein_coding	0.263112	0.195806	0.708173	0.055659	0.932535	0.0303348	0.0914729	0.991253	0.00381543	-0.804309	9.2693e-13	12.033	19.3	13.18	22.75	17.7	14.86	24.12	16.98	17.94	24.98	22.08	38.88	25.77	17.16	16.68	15.72	19.67	14.64	13.12	10.25	12.87	16.11	7.29	26	12.12	27.16	31.07	34.1	32.73	29.45	30.79	33.36	30.07	23.09	27.45
Tnfrsf1a	ENSMUSG00000030341	tumor necrosis factor receptor superfamily, member 1a [Source:MGI Symbol;Acc:MGI:1314884]	protein_coding	0.263107	0.143165	0.844162	0	0	0	-0.0100936	0.991253	0.00381543	0.0311182	0.962026	0.0168133	0.27	0.74	0.19	0.29	0	0.19	0.52	1.03	0.42	0.78	0.35	0.52	0.05	0	0	0	0	0	0	0	0.37	0	0	0.06	0.29	0	0.29	0.48	0.5	0.27	0.21	0.44	0.17	0.69
Klf3	ENSMUSG00000029178	Kruppel-like factor 3 (basic) [Source:MGI Symbol;Acc:MGI:1342773]	protein_coding	0.263066	0.000609616	3.21494	0.0698353	0.880121	0.0554577	-0.00594982	0.991253	0.00381543	-1.05921	2.94759e-68	67.5305	31.7	37.34	34.92	52.27	36.23	38.48	43.79	60.51	54.56	53.97	57	59.32	31.76	33.7	34.47	45.39	35.4	28.36	36.81	30.4	31.91	22.82	39.42	40.7	71.28	69.55	87.56	86.35	74.48	89.96	83.76	86.55	80.33	70.23
Nuggc	ENSMUSG00000061356	nuclear GTPase, germinal center associated [Source:MGI Symbol;Acc:MGI:2685446]	protein_coding	0.262744	0.237493	0.624349	0.0358512	0.971385	0.0126088	0.0697519	0.991253	0.00381543	-2.27982	2.24951e-12	11.6479	0.25	0.21	0.35	0.44	0.19	0.16	0.72	0.52	0.3	0.87	0.32	0.43	0.26	0.19	0.12	0.16	0.31	0.19	0.07	0.1	0.17	0.1	0	0.15	2.04	1.61	1.6	1.44	1.62	1.74	2.14	0.72	0.91	1.5
Gpr19	ENSMUSG00000032641	G protein-coupled receptor 19 [Source:MGI Symbol;Acc:MGI:892973]	protein_coding	0.262687	0.261497	0.582533	0.094225	0.893097	0.0491014	0.0871938	0.991253	0.00381543	-0.350647	0.0788134	1.1034	5.05	7.19	6.57	7.53	4.94	4.94	6.2	6.52	10.13	6.75	7.33	5.88	5.72	6.5	4.36	8.05	4.6	5.87	5.78	2.94	4.9	4.33	3.07	4.79	8.1	7.5	8.55	9.58	7.41	8.08	8.88	9.18	7.75	4.9
Spag4	ENSMUSG00000038180	sperm associated antigen 4 [Source:MGI Symbol;Acc:MGI:2444120]	protein_coding	0.262456	0.192279	0.716069	0.0503116	0.896953	0.0472301	0.0578952	0.991253	0.00381543	-0.540404	0.215048	0.667464	0.3	0.71	0.54	0.39	0.32	0.2	0.73	0.69	2.53	0.4	0.64	2.46	0.59	0.74	0.55	0.17	0.18	0.38	0.09	0.23	0.25	0.22	0.26	0.32	1.67	0.43	0.23	0.99	0.47	1.13	0.72	0.19	0.31	0.48
Ehd4	ENSMUSG00000027293	EH-domain containing 4 [Source:MGI Symbol;Acc:MGI:1919619]	protein_coding	0.262145	0.0760197	1.11907	-0.0112068	0.992405	0.00331125	0.0137105	0.991253	0.00381543	-1.39047	1.0422e-78	77.982	14.26	10.74	17.68	12.39	10.1	11.68	12.48	12.14	24.17	15.56	28.05	18.84	9.73	16.01	10.44	12.9	9.36	9.09	12.51	9.79	7.88	4.84	10.16	12.62	27.51	24.13	37.06	31.17	22.06	35.86	34.55	36.92	27.86	28
Lgals3	ENSMUSG00000050335	lectin, galactose binding, soluble 3 [Source:MGI Symbol;Acc:MGI:96778]	protein_coding	0.262058	0.306451	0.51364	-0.00660225	0.998769	0.00053495	0.0056887	0.991253	0.00381543	-2.1398	8.63487e-19	18.0637	0.83	1.61	1.5	0.75	1.45	5.94	1.34	2.65	3.57	3.23	2.65	2.5	0.72	0.8	0.62	0.33	0.61	0.63	1.32	1.43	0.48	0.46	0	1.53	3.87	5.01	9.51	4.41	6.4	9.39	7.5	6.42	6.92	4.7
Gm25099	ENSMUSG00000119227	predicted gene, 25099 [Source:MGI Symbol;Acc:MGI:5454876]	snRNA	0.261876	0.0859934	1.06553	0	0	0	-0.0221831	0.991253	0.00381543	0.336732	0.568865	0.244991	76.72	81.95	100.19	93.47	0	28.91	184.41	237.79	148.82	738.18	190.4	40.56	0	28.12	26.97	56.75	0	0	36.26	86.02	16.22	9.35	46.85	86.65	37.09	30.77	29.42	0	35.53	0	0	0	81.51	24.96
Sec14l2	ENSMUSG00000003585	SEC14-like lipid binding 2 [Source:MGI Symbol;Acc:MGI:1915065]	protein_coding	0.261831	0.261497	0.582533	-0.0686913	0.809516	0.0917745	-0.00855438	0.991253	0.00381543	0.339822	0.484939	0.314313	0.89	1.05	0.37	0.28	0.56	1.09	1.66	2.66	0.53	2.53	0.81	0.88	0.26	0.23	0.79	0.98	1.22	2.08	0.63	1.57	0.47	0.38	0.37	1.23	0.16	0.61	0.19	0.62	0.03	0.05	0.93	0.79	0.16	0.19
Mcm7	ENSMUSG00000029730	minichromosome maintenance complex component 7 [Source:MGI Symbol;Acc:MGI:1298398]	protein_coding	0.261814	0.0791601	1.10149	0.0519702	0.925793	0.0334863	0.0583328	0.991253	0.00381543	-0.382243	1.83844e-06	5.73555	30.35	38.66	38.83	36.23	33.46	47.48	36.93	42.24	45.31	54.2	61.41	48.71	37.06	32.98	31.37	37.79	25.39	26.12	28.72	26.01	37.76	23.58	37.88	27.6	45.35	40.11	53.8	41.61	39.44	45.12	46.76	40.46	36.33	39.82
Gabbr1	ENSMUSG00000024462	gamma-aminobutyric acid (GABA) B receptor, 1 [Source:MGI Symbol;Acc:MGI:1860139]	protein_coding	0.261805	0.0416165	1.38073	-0.0660092	0.913173	0.0394467	-0.00424723	0.991253	0.00381543	-0.455084	8.21893e-08	7.08518	21.52	19.57	26.2	23.78	19.77	28	37.29	36.15	35.07	37.45	26.8	26.88	17.39	18.75	24.47	22.91	19.07	17.41	17.08	16.37	22.16	14.83	21.13	21.3	26.11	29.7	42.05	23.81	27.13	32.79	30.44	31.56	25.41	32.34
Zfp608	ENSMUSG00000052713	zinc finger protein 608 [Source:MGI Symbol;Acc:MGI:2442338]	protein_coding	0.261546	0.00168065	2.77452	-0.0183418	0.981272	0.00821041	0.034183	0.991253	0.00381543	-1.33198	6.86823e-158	157.163	14.76	14.4	17.44	18.65	14.28	17.61	17.16	20.14	21.48	21.48	24.09	22.08	15.58	15.26	15.65	17.71	13.73	11.69	15.35	11.49	15.49	9.66	15.01	15.85	34.38	31.81	39.43	37.1	36.53	37.47	39.55	40.28	38.14	35.62
Map4k3	ENSMUSG00000024242	mitogen-activated protein kinase kinase kinase kinase 3 [Source:MGI Symbol;Acc:MGI:2154405]	protein_coding	0.26125	0.0531341	1.27463	0.0275413	0.98072	0.00845501	-0.128111	0.991253	0.00381543	-0.399345	6.71776e-05	4.17278	5.05	5.2	4.57	5.43	3.96	5.62	6.84	5.38	8.26	7.81	5.79	6.83	3.85	6.61	4.26	4.37	5.67	3.87	5.05	4.22	5.48	3.8	4.46	5.5	4.87	6.39	6.79	5.92	5.92	6.83	7.24	5.51	5.43	6.09
Pak1	ENSMUSG00000030774	p21 (RAC1) activated kinase 1 [Source:MGI Symbol;Acc:MGI:1339975]	protein_coding	0.261103	0.293948	0.53173	-0.00972141	0.993167	0.0029776	0.128305	0.991253	0.00381543	-0.0615423	0.892809	0.0492412	0.64	0.75	0.59	0.62	0.45	0.3	0.77	0.49	1.39	0.62	0.81	0.97	0.43	0.52	0.31	0.63	0.37	0.27	0.11	0	0.35	0.14	0.31	0.16	0.62	0.33	1.6	0.53	0.45	0.35	0.53	0.47	0.56	0.46
Rnaset2a	ENSMUSG00000095687	ribonuclease T2A [Source:MGI Symbol;Acc:MGI:1915445]	protein_coding	0.261088	0.0214061	1.66946	-0.0100634	0.994528	0.00238287	0.152914	0.991253	0.00381543	-0.0554797	0.686644	0.163268	25.37	26.05	30.47	23.79	24.74	24.08	28.71	33.23	35.23	37.06	33.37	31.97	28.35	22.96	25.55	29.87	17.97	22.6	19.15	19.42	24.56	10.88	27.15	20.01	24.22	24.91	21.97	24.47	19.13	26.05	22.4	25.91	20.71	21.1
Erp27	ENSMUSG00000030219	endoplasmic reticulum protein 27 [Source:MGI Symbol;Acc:MGI:1916437]	protein_coding	0.261069	0.300326	0.522408	0.0780133	0.915836	0.0381823	0.0055991	0.991253	0.00381543	-0.854078	3.80641e-05	4.41948	4.24	2.43	2.65	5.09	4.33	5.9	4.26	6.85	3.8	4.91	5	7.7	2.4	4.08	6.28	3.82	2.99	3.19	4.98	3.13	3.85	3.82	1.91	3.39	6.51	8.25	5	5.97	6.93	7.7	11.8	5.1	5.97	4.73
Klhl36	ENSMUSG00000031828	kelch-like 36 [Source:MGI Symbol;Acc:MGI:2385305]	protein_coding	0.261048	0.0654858	1.18385	0.0456661	0.95625	0.0194286	0.123229	0.991253	0.00381543	-0.0522579	0.672278	0.172451	10.16	10.53	14.35	12.99	9.5	10.27	14.13	16.22	16.72	15.35	14.9	11.51	11.79	11.94	12.74	13.27	11.15	9.18	12.27	8.14	11.11	5.7	12.55	11.57	10.91	10.87	11.31	13.06	11.83	11.69	12.56	11.49	11.24	10.67
Ptma	ENSMUSG00000026238	prothymosin alpha [Source:MGI Symbol;Acc:MGI:97803]	protein_coding	0.260941	0.00979421	2.00903	0.112439	0.567701	0.24588	0.13345	0.991253	0.00381543	-0.832771	4.59456e-98	97.3378	595.8	604.18	733.47	720.02	615.66	743.69	632.57	776.83	875.46	882.8	1105.86	959.44	740.65	607.04	634.28	674.11	557.32	489.76	526.46	446.84	674.14	265.55	665.83	541.19	1153.26	1094.37	1193.7	1298.24	1231.79	1227.94	1291.37	1191.03	1037.13	1038.77
Dmd	ENSMUSG00000045103	dystrophin, muscular dystrophy [Source:MGI Symbol;Acc:MGI:94909]	protein_coding	0.260766	0.320405	0.4943	0.105868	0.824636	0.0837378	-0.106136	0.991253	0.00381543	0.640959	0.0228128	1.64182	1.27	0.77	1.27	1.47	1.61	2.23	2.07	2.14	3.09	1.87	2.25	1.08	1.9	1.1	0.77	1.47	2.4	1.22	1.41	1.55	1.7	0.85	1.16	1.69	1.32	0.76	0.83	1.2	0.98	0.52	0.56	0.73	0.59	0.53
Tcp11l2	ENSMUSG00000020034	t-complex 11 (mouse) like 2 [Source:MGI Symbol;Acc:MGI:2444679]	protein_coding	0.260591	0.0341252	1.46692	-0.0430366	0.953459	0.0206979	0.0695546	0.991253	0.00381543	-1.45382	6.46312e-74	73.1896	27.09	27.47	26.13	43.1	24.73	27.83	30.58	32.33	41.86	41.32	41.32	41.68	30.3	32.74	24.4	23.96	24.64	26.93	27.37	18.42	26.7	18.93	26.2	31.32	59	60.39	77.43	72.97	65.32	78.72	74.84	80.57	71.94	73.5
Ppp2r3a	ENSMUSG00000043154	protein phosphatase 2, regulatory subunit B'', alpha [Source:MGI Symbol;Acc:MGI:2442104]	protein_coding	0.260581	0.287932	0.54071	0.0830617	0.90239	0.0446057	0.0245359	0.991253	0.00381543	-1.31035	3.37633e-06	5.47156	0.42	0.15	0.49	1.22	0.23	0.21	0.71	0.55	0.58	0.36	0.75	0.34	0.25	0.21	0.34	0.18	0.57	0.16	0.66	0.13	0.27	0.16	0.2	0.2	0.56	0.67	1.19	0.87	0.51	0.46	0.59	0.84	0.97	0.84
Gm29438	ENSMUSG00000101823	predicted gene 29438 [Source:MGI Symbol;Acc:MGI:5580144]	TEC	0.260407	0.220761	0.656077	0.0801354	0.848946	0.0711197	0.0242906	0.991253	0.00381543	-0.366503	0.447545	0.349163	0.23	0.26	0.28	0.28	0.34	0.05	0.53	0.46	0.15	0.58	0.57	1	0.17	0.57	0.34	0.28	0.66	0.32	0.22	0.28	0.3	0.27	0.63	0.25	0.44	0.57	0.42	0.51	0.47	0.38	0.15	0.3	0.25	0.39
P2ry10	ENSMUSG00000050921	purinergic receptor P2Y, G-protein coupled 10 [Source:MGI Symbol;Acc:MGI:1926076]	protein_coding	0.260242	0.00852979	2.06906	0.0239768	0.96324	0.0162656	-0.0034782	0.991253	0.00381543	-1.2542	1.26871e-114	113.897	32.25	28.41	38.24	36.29	29.78	39.14	45.75	38.54	46.81	47.39	44.07	40.52	36.36	37.35	25.92	31.9	32.69	31.89	33.27	26.53	31.02	26.53	33.92	32.38	72.59	71.48	80.07	79.2	71.91	81.77	81.43	82.29	70.27	66.47
Fsbp	ENSMUSG00000094595	fibrinogen silencer binding protein [Source:MGI Symbol;Acc:MGI:5301008]	protein_coding	0.260117	0.182059	0.739788	-0.00231771	0.998769	0.00053495	-0.0176864	0.991253	0.00381543	0.165691	0.798462	0.0977455	0.04	0.18	0.16	0	0.12	0.12	0.1	0.32	0.45	0.34	0.25	0.19	0	0.08	0.3	0.14	0.16	0.05	0.09	0.11	0.12	0.12	0.16	0.17	0	0.09	0.08	0.12	0.07	0.09	0.06	0.23	0	0.05
Snx5	ENSMUSG00000027423	sorting nexin 5 [Source:MGI Symbol;Acc:MGI:1916428]	protein_coding	0.259994	6.13099e-07	6.21247	0.0123382	0.984012	0.00699957	0.0481839	0.991253	0.00381543	-0.324039	1.679e-21	20.7749	157.84	164.26	187.25	205.39	158.01	198.26	205.64	203.19	236.32	229.61	226.56	241.14	164.72	190.6	150.75	178.95	163.85	162.07	173.7	127.99	157.64	117.41	176.81	180.06	191.85	180.89	207.11	200.39	171.53	235.79	237.31	201.09	190.29	190.64
Tedc1	ENSMUSG00000037466	tubulin epsilon and delta complex 1 [Source:MGI Symbol;Acc:MGI:2144738]	protein_coding	0.259668	0.0520432	1.28364	0.0594795	0.932535	0.0303348	0.0488754	0.991253	0.00381543	0.111323	0.294406	0.531053	11.45	20.74	15.79	16.42	14.46	16.08	20.49	14.32	24.43	16.29	25.46	17.02	17.73	15.99	15.59	19.36	14.91	12.28	12.09	16.03	14.3	13.38	15.85	15.64	12.07	13.44	16.24	15.38	11.41	14.41	19.45	18.06	12.61	11.56
Slc16a1	ENSMUSG00000032902	solute carrier family 16 (monocarboxylic acid transporters), member 1 [Source:MGI Symbol;Acc:MGI:106013]	protein_coding	0.259642	0.0854914	1.06808	0.0667651	0.92457	0.03406	0.20613	0.991253	0.00381543	-0.30195	0.0191224	1.71846	3.11	2.85	3.87	3.88	3.56	3.77	4.34	5.03	4.03	4.42	5.19	4.65	3.3	3.1	2.69	4.3	3.21	2.96	2.95	2.2	2.91	1.69	3.22	2.03	3.86	4.25	4.89	4.26	3.95	4.51	4.18	4.85	3.15	3.67
Il10ra	ENSMUSG00000032089	interleukin 10 receptor, alpha [Source:MGI Symbol;Acc:MGI:96538]	protein_coding	0.25948	0.00068028	3.16731	-0.0196873	0.981571	0.00807813	0.0520298	0.991253	0.00381543	-0.389556	1.46759e-28	27.8334	52.28	56.55	61.65	62.02	48.02	59.16	60.77	62.56	72.78	74.2	88.35	79.39	60.3	53.17	47.58	52.18	46.18	43.02	50.82	41.42	42.91	29.34	60.22	51.75	58.34	57.62	69.83	76.62	61.67	80.78	71.46	77.66	66.31	64.63
Pxylp1	ENSMUSG00000043587	2-phosphoxylose phosphatase 1 [Source:MGI Symbol;Acc:MGI:2442444]	protein_coding	0.259366	0.254833	0.593745	0.0170547	0.981272	0.00821041	0.000694612	0.995947	0.0017636	-0.145417	0.80524	0.0940745	0.14	0.31	0.33	0.59	0.51	0.14	0.59	0.68	1.06	0.74	0.49	2.28	0.19	0.09	0.23	0.1	0.23	0.14	0.06	0.03	0.53	0.44	0.24	0.45	0.44	0.28	0.46	0.61	0.43	0.28	0.42	0.47	0.29	0.07
Map1lc3b	ENSMUSG00000031812	microtubule-associated protein 1 light chain 3 beta [Source:MGI Symbol;Acc:MGI:1914693]	protein_coding	0.259303	0.266648	0.574062	0.105029	0.868081	0.0614399	0.168731	0.991253	0.00381543	-0.228162	0.00119244	2.92356	34.76	41.24	41.76	46.27	34.73	54.38	43.33	48.91	52.27	54.01	76.3	82.01	55.4	56.89	36.57	45.75	44.1	37.79	38.33	32.54	43.47	21.08	64.28	36.88	46.33	49.04	59.12	68.9	48.34	73.4	54.81	58.85	50.05	47.31
Dipk1a	ENSMUSG00000029270	divergent protein kinase domain 1A [Source:MGI Symbol;Acc:MGI:1914516]	protein_coding	0.259177	0.0694289	1.15846	0.0682665	0.905554	0.0430857	0.0861856	0.991253	0.00381543	-1.06127	7.84101e-36	35.1056	10.66	21.19	16.66	20.84	17.91	16.17	21.33	21.11	17.74	23.16	28.32	25.9	17.9	17.49	18.35	18.7	17.53	11.38	19.95	10.61	14.05	10.51	14.32	16.66	29.57	29.68	32.11	34.22	37.97	44.01	34.54	36.71	30.9	23.97
Hdac10	ENSMUSG00000062906	histone deacetylase 10 [Source:MGI Symbol;Acc:MGI:2158340]	protein_coding	0.258973	0.00425868	2.37073	-0.00170386	0.998769	0.00053495	-0.00477391	0.991253	0.00381543	-1.1023	2.22546e-67	66.6526	28.46	26.16	35.49	28.41	23.56	31.77	32.75	40	40.54	40.97	39.68	37.67	26.41	22.07	20.74	29.08	18.01	23.02	23.17	21.71	23.64	14.93	33.73	21.78	51.66	49.6	67.11	67.86	45.51	59.05	64.03	60.97	53.33	55.42
Ift46	ENSMUSG00000002031	intraflagellar transport 46 [Source:MGI Symbol;Acc:MGI:1923818]	protein_coding	0.258478	0.0355922	1.44864	0.138603	0.7435	0.128719	0.0910947	0.991253	0.00381543	-0.042887	0.779008	0.108458	24.03	22.78	24.54	27.51	25.72	25.33	26.12	29.27	28.95	35.59	36.17	33.05	23.25	29.78	22.75	27.01	27.5	22.29	29.37	18.78	24.4	14.5	29.68	29.97	26.11	27.62	20.79	27.68	24.4	37.5	23.99	30.23	29.02	19.77
Slc17a9	ENSMUSG00000023393	solute carrier family 17, member 9 [Source:MGI Symbol;Acc:MGI:1919107]	protein_coding	0.258473	0.128541	0.89096	-0.0932196	0.875298	0.0578442	-0.179505	0.991253	0.00381543	-0.477986	0.000240627	3.61866	11.31	11.71	12.36	13.56	7.59	10.04	15.34	13.43	14.45	14.94	12.07	13.49	9.09	8.65	9.83	10.07	8.21	8.55	10.89	10.47	9.49	8.4	11.98	11.96	10.86	13.72	10.92	13.1	12.26	12.62	15.34	13.46	15.16	15.61
Anxa1	ENSMUSG00000024659	annexin A1 [Source:MGI Symbol;Acc:MGI:96819]	protein_coding	0.258277	0.173387	0.760984	0.161691	0.720022	0.142654	0.0896981	0.991253	0.00381543	0.20656	0.316474	0.499661	7.2	8.01	6.26	11.86	8.89	5.86	10.29	9.3	9.86	11.28	12.06	12.43	10.57	10	8.48	8.05	8.95	8.23	11.01	5.09	6.66	5.61	8.06	9.64	7.34	6.66	7.36	9.27	8.47	9.24	9.11	7.59	5.94	5.27
Cdk6	ENSMUSG00000040274	cyclin-dependent kinase 6 [Source:MGI Symbol;Acc:MGI:1277162]	protein_coding	0.258071	0.0991483	1.00371	0.0914577	0.893097	0.0491014	0.127224	0.991253	0.00381543	-0.258632	0.202653	0.693246	6.48	18.32	14.69	13.58	12.73	7.54	16.87	15.6	22.73	17.57	24.6	17.48	11.34	11.74	10.37	15.09	11.6	9.77	9.44	9.14	11.53	9.69	11.49	12.31	12.91	14.29	17.51	13.08	10.85	20.72	19.55	18.86	12.58	15.78
Bex3	ENSMUSG00000046432	brain expressed X-linked 3 [Source:MGI Symbol;Acc:MGI:1338016]	protein_coding	0.257943	0.320174	0.494614	0.157666	0.736034	0.133102	0.182557	0.991253	0.00381543	-0.146143	0.550589	0.259173	11.32	5.97	10.29	13.67	7.45	13.83	10.24	11.76	10.5	15.81	20.72	22.92	17.89	15.94	12.38	8.84	8.99	7.14	6.75	7.27	8.66	5.88	9.73	9.57	12.08	13.56	10.23	15.12	12.41	15.67	12.64	10.23	8.84	10.49
4921525O09Rik	ENSMUSG00000113211	RIKEN cDNA 4921525O09 gene [Source:MGI Symbol;Acc:MGI:1921300]	lncRNA	0.25776	0.157628	0.802368	0.000442716	0.999011	0.000429622	-0.00825199	0.991253	0.00381543	-1.73895	1.5062e-05	4.82212	0.29	0.14	0.07	0.11	0.1	0	0.38	0.22	0.44	0.87	0.34	0.17	0.24	0.11	0.09	0.97	0.17	0.06	0.41	0.1	0.17	0.25	0.04	0.32	0.92	0.35	1.16	0.53	0.58	0.75	0.51	1.13	0.91	0.34
Pkp3	ENSMUSG00000054065	plakophilin 3 [Source:MGI Symbol;Acc:MGI:1891830]	protein_coding	0.257468	0.0148976	1.82688	0.221967	0.0312091	1.50572	0.090075	0.991253	0.00381543	-0.286743	0.000956245	3.01943	26.43	19.97	23.15	29.37	24.8	24.62	28.28	33.21	34.31	31.55	35.29	38.01	30.77	24.45	24.68	25.07	19.74	22.93	27.4	21.63	26.79	12.82	25.4	25.92	32.14	29.37	32.76	35.15	28.92	38.91	34.92	32.35	28.53	25.93
Pbk	ENSMUSG00000022033	PDZ binding kinase [Source:MGI Symbol;Acc:MGI:1289156]	protein_coding	0.25745	0.232443	0.633684	0.0469046	0.932535	0.0303348	0.00447031	0.991253	0.00381543	-0.0751742	0.892327	0.0494758	1.17	0.14	1.95	0.98	0.85	2.29	0.56	1.19	0.46	2.61	3.44	4.64	0.34	0.38	0.27	0.62	0.52	0.13	0.47	0.58	0.48	0.29	0.38	0.16	1.83	1.01	1.87	0.74	0.84	0.94	0.77	0.56	0.34	0.88
Rnf113a2	ENSMUSG00000098134	ring finger protein 113A2 [Source:MGI Symbol;Acc:MGI:1913631]	protein_coding	0.257174	0.105407	0.977131	0.124074	0.776612	0.109796	0.0287381	0.991253	0.00381543	-0.0739138	0.517004	0.286506	18.54	19.24	17.76	19.93	18.75	19.61	21.71	20.86	22.85	21.67	32.42	31.59	18.6	18.69	15.53	19.64	12.47	16.1	16.48	12.52	16.01	10.48	24.64	13.98	19.17	18.8	21.15	24.6	17.19	25.24	21.13	18.34	18.23	17.83
Chst3	ENSMUSG00000057337	carbohydrate sulfotransferase 3 [Source:MGI Symbol;Acc:MGI:1858224]	protein_coding	0.256769	0.000246339	3.60847	-0.0309952	0.963726	0.0160466	-0.0187538	0.991253	0.00381543	-1.03461	1.46042e-80	79.8355	64.55	56.66	72.49	72.46	56.85	68.31	71.12	77.48	85.64	80.29	98.65	89.94	58.43	55.53	51.88	59.37	48.62	48.72	52.49	47.97	58.88	34.12	65.78	52.05	110.36	109.62	133.94	131.38	115.52	121.26	138.08	120.51	115.9	128.88
Mad2l1	ENSMUSG00000029910	MAD2 mitotic arrest deficient-like 1 [Source:MGI Symbol;Acc:MGI:1860374]	protein_coding	0.256667	0.0830396	1.08071	-0.0018009	0.998769	0.00053495	0.054345	0.991253	0.00381543	-0.356093	0.00248234	2.60514	10.16	9.4	9.8	9.17	7.49	13.05	11.71	10.08	13.33	12.76	19.66	14.43	8.24	9.36	7.14	8.18	6.87	8.24	7.9	5.29	6.83	5.55	10.83	6.44	11.42	12.34	12.58	12.29	9.47	12.99	13.6	10.59	9.96	11.14
Lsm5	ENSMUSG00000091625	LSM5 homolog, U6 small nuclear RNA and mRNA degradation associated [Source:MGI Symbol;Acc:MGI:1913623]	protein_coding	0.256574	0.166731	0.777984	-0.0487819	0.958651	0.0183393	0.0862781	0.991253	0.00381543	-0.521201	0.000113137	3.9464	38.99	24.16	47.3	34.34	33.35	48.59	47.21	49.62	51	51.25	55.74	46.11	47.08	39.15	30.72	42.55	39.69	33.79	33.23	31.88	42.17	26.91	36.6	28.49	55.23	44.23	39.07	55.71	44.76	55.7	54.98	56.45	46.91	47.88
Ighg2b	ENSMUSG00000076613	immunoglobulin heavy constant gamma 2B [Source:MGI Symbol;Acc:MGI:96445]	IG_C_gene	0.256293	0.325965	0.486828	-0.0737128	0.897404	0.047012	-0.0583477	0.991253	0.00381543	-1.68069	7.56716e-12	11.1211	9.7	7.55	7.64	6.35	5.91	7.2	10.69	6.85	9.02	39.53	11.01	8.36	4.96	4.27	2.57	6.36	3.58	5.19	4.37	5.97	8.52	2.16	5.77	2.54	18.11	32.94	18.08	13.93	28.06	15.34	23.73	24.34	16.09	26.86
Gm14327	ENSMUSG00000074521	predicted gene 14327 [Source:MGI Symbol;Acc:MGI:3652188]	protein_coding	0.256229	0.142238	0.846983	-0.0115543	0.977951	0.00968308	0.0581148	0.991253	0.00381543	-0.289728	0.633265	0.198414	0.2	0.26	0.15	0	0.49	0.24	0.43	0.95	1.62	0.29	0.58	0.76	0.43	0.97	0.71	0.62	0.63	0.28	0.47	0.43	0	0.56	0.17	0.15	0.22	0.74	0	0	0.18	1.24	0.54	0.85	0.11	0.13
Gla	ENSMUSG00000031266	galactosidase, alpha [Source:MGI Symbol;Acc:MGI:1347344]	protein_coding	0.256145	0.328147	0.483931	0.11711	0.80258	0.0955118	0.130279	0.991253	0.00381543	0.327027	0.156522	0.805423	1.87	2.34	1.72	1.79	1.58	2.19	1.87	1.79	2.13	1.73	3.44	7.97	3.36	4.94	1.82	1.49	1.89	1.53	1.56	1.45	1.58	1.07	3.06	1.6	1.28	2.19	1.57	2.22	1.44	3.74	1.62	1.43	0.95	0.96
Atg101	ENSMUSG00000037204	autophagy related 101 [Source:MGI Symbol;Acc:MGI:1915368]	protein_coding	0.25602	0.185273	0.732187	0.143436	0.73934	0.131156	0.0645646	0.991253	0.00381543	-0.44374	2.26351e-05	4.64522	12.15	15.46	17.36	17.1	11.33	14.09	13.92	15.82	14.82	23.92	25.76	23.43	16	13.89	15.58	14.58	10.43	12.76	12.79	10.97	13.03	7.01	17.62	12.01	17.39	17	20.17	27.63	19.39	27.7	18.93	19.9	20.13	17.29
mt-Co1	ENSMUSG00000064351	mitochondrially encoded cytochrome c oxidase I [Source:MGI Symbol;Acc:MGI:102504]	protein_coding	0.255919	0.0527052	1.27815	0.102221	0.837227	0.0771566	0.0918107	0.991253	0.00381543	0.108587	0.316662	0.499404	7839.73	6430.24	10074.4	8464.81	7298.11	10025.6	12385.8	9187.22	10281.1	11043.3	9952.31	11863.2	11566.2	11564.2	6870.91	10150.3	8645.72	7384.51	7351.01	6093.27	9283.89	6669.42	9889.11	8811.87	7732.13	7270.2	8157.31	9410.42	5581.63	9174.14	7383.36	6951.14	7304.28	6053.65
Dgkg	ENSMUSG00000022861	diacylglycerol kinase, gamma [Source:MGI Symbol;Acc:MGI:105060]	protein_coding	0.255882	0.185654	0.731295	0	0	0	-0.0434064	0.991253	0.00381543	1.3667	0.00480496	2.31831	0.24	0.05	0.16	0.17	0.09	0.17	0.12	0.16	0.64	0.49	0.37	0.61	0.03	0.1	0.07	0.11	0	0	0.13	0.23	0.08	0.1	0.03	0.05	0	0.04	0	0	0	0	0.05	0	0	0.03
Gm19337	ENSMUSG00000112411	predicted gene, 19337 [Source:MGI Symbol;Acc:MGI:5011522]	TEC	0.255654	0.201326	0.6961	0.126021	0.817688	0.0874124	-0.0629145	0.991253	0.00381543	0.038172	0.859674	0.0656661	4.46	4.23	5.61	6.27	4.89	5.96	6.71	8.38	5.92	7.24	6.74	6.62	3.82	6.34	6.45	5.35	7.59	6.43	7.15	5.19	4.41	5.96	5.1	9.78	5.53	6.59	6.3	5.9	4.92	4.05	5.25	4.96	5.87	3.99
Pmvk	ENSMUSG00000027952	phosphomevalonate kinase [Source:MGI Symbol;Acc:MGI:1915853]	protein_coding	0.255578	0.0949869	1.02234	-0.114584	0.7878	0.103584	0.118328	0.991253	0.00381543	-0.607063	4.40745e-09	8.35581	13.27	14.94	18.03	22.5	13.49	18.58	18.76	19.17	20.32	25.42	23.56	22.1	17.7	16.03	16.65	23.33	14.61	14.1	15.65	11.87	12.62	9.91	19.09	17.35	20.88	19.89	24.58	21.86	17.98	22.55	26.99	26.42	23.51	19.35
Sdc4	ENSMUSG00000017009	syndecan 4 [Source:MGI Symbol;Acc:MGI:1349164]	protein_coding	0.255382	4.03092e-06	5.3946	0.0543725	0.893097	0.0491014	0.094016	0.991253	0.00381543	-0.164779	0.00293007	2.53312	101.13	109.04	117.41	125.3	101.42	128.54	116.62	144.96	156.08	143.77	156.46	155.94	125.7	109.45	98.24	115.11	93.44	93.9	96.68	82.34	96.36	55.67	127.48	105.55	123.08	122.87	126.96	120.74	114.74	126.25	132.16	128.19	126.86	105.58
Nabp1	ENSMUSG00000026107	nucleic acid binding protein 1 [Source:MGI Symbol;Acc:MGI:1923258]	protein_coding	0.255363	0.0527767	1.27756	0.129081	0.806127	0.0935964	0.0726751	0.991253	0.00381543	-0.343319	1.11172e-05	4.954	18.66	27.57	23.11	30.84	20.41	26.13	28.66	27.57	27.05	28.41	32.61	37.12	24.72	25.65	20.48	23.8	17.6	17.82	20.64	17.03	20.23	15.1	22.16	20.49	27.43	24	24.78	38.73	24.15	37.5	27.93	28.29	27.49	20.97
H1f2	ENSMUSG00000036181	H1.2 linker histone, cluster member [Source:MGI Symbol;Acc:MGI:1931526]	protein_coding	0.254842	0.323143	0.490605	0.0348432	0.95825	0.0185212	0.067564	0.991253	0.00381543	-0.608432	0.00104981	2.97889	132.05	148.09	153.82	129.92	157.58	197.52	144.8	165.48	193.74	170.02	355.03	302.42	194.58	184.44	91.05	162.5	94.55	99.53	129.23	88.15	121.57	85.48	179.61	93.13	160.64	153.58	204.37	447.15	121.77	532.46	285.51	235.61	142.21	182.53
Polm	ENSMUSG00000020474	polymerase (DNA directed), mu [Source:MGI Symbol;Acc:MGI:1860191]	protein_coding	0.254703	0.00270381	2.56802	0.0487913	0.942092	0.0259068	0.0529302	0.991253	0.00381543	-0.45832	7.16457e-12	11.1448	33.9	38.26	37.73	43.84	32.25	39.66	46.05	41.97	50	41.77	53.66	46.45	34.24	31.41	32.4	40.16	30.87	26.4	29.91	24.77	32.21	23.28	35.7	36.41	41.12	45.86	58.29	44.95	33.57	49.91	51.72	49.85	40.66	41.9
Atad5	ENSMUSG00000017550	ATPase family, AAA domain containing 5 [Source:MGI Symbol;Acc:MGI:2442925]	protein_coding	0.254701	0.113171	0.946266	0.111479	0.817688	0.0874124	0.148815	0.991253	0.00381543	-0.174266	0.230529	0.637275	3.32	1.93	2.84	2.93	2.96	3.29	3.26	3.57	4.11	3.43	4.51	4.39	2.87	2.79	3.01	3.44	2.94	2.37	2.68	1.85	2.56	1.75	2.06	2.97	3.93	3.82	3.48	3.55	3.11	3.5	2.7	3.66	3.89	2.98
Pgm2l1	ENSMUSG00000030729	phosphoglucomutase 2-like 1 [Source:MGI Symbol;Acc:MGI:1918224]	protein_coding	0.254256	0.0726538	1.13874	-0.0290563	0.977401	0.00992744	-0.084136	0.991253	0.00381543	-0.992736	2.18772e-26	25.66	2.55	3.4	2.43	4.13	2.84	3.29	2.61	3.46	3.63	3.96	3.7	4.57	1.58	2.9	2.44	2.22	2.46	1.89	2.01	2.15	2.56	1.59	4.57	3.06	4.4	4.29	6.27	5.16	4.42	5.97	5.39	5.43	4.64	5.12
Iqck	ENSMUSG00000073856	IQ motif containing K [Source:MGI Symbol;Acc:MGI:3612188]	protein_coding	0.25417	0.302277	0.519595	-0.0446008	0.938708	0.0274693	0.058569	0.991253	0.00381543	0.230465	0.641239	0.19298	0.52	0.12	0.4	1.3	0.66	0.53	0.66	1.32	1.02	1.27	1.33	0.84	0.93	1	0.82	0.98	0.7	1.08	0.75	0.92	0.54	0.97	0.7	0.64	0.31	0.34	0.25	0.37	0.22	0.29	0.46	0.58	0.66	0.44
Nudt22	ENSMUSG00000037349	nudix (nucleoside diphosphate linked moiety X)-type motif 22 [Source:MGI Symbol;Acc:MGI:1915573]	protein_coding	0.254152	0.321838	0.492363	-0.00364336	0.998769	0.00053495	0.0354308	0.991253	0.00381543	-0.405708	0.0694628	1.15825	4.17	5.19	4.13	4.21	3.17	6.25	4.91	8.94	3.68	5.76	5.78	6.43	4.12	5.33	4.65	6.5	3.16	4.77	4.51	3.5	4.69	1.73	5.87	3.91	4.34	6.13	5.1	5.08	4.35	4.94	5.54	6.92	4.79	4.58
Dck	ENSMUSG00000029366	deoxycytidine kinase [Source:MGI Symbol;Acc:MGI:102726]	protein_coding	0.253865	0.0486093	1.31328	-0.0337337	0.966235	0.0149171	-0.0773998	0.991253	0.00381543	-0.807124	1.92126e-17	16.7164	11.23	16.04	18.99	16.35	13.47	15.08	16.95	18.67	20.39	19.47	19.28	22.6	10.73	14.39	10.16	10.95	12.74	11.25	15.87	9.03	12.15	7.46	14.44	13.13	23.78	22.62	25.97	21.22	21.53	26.11	25.04	29.63	22.3	21.63
Marcksl1	ENSMUSG00000047945	MARCKS-like 1 [Source:MGI Symbol;Acc:MGI:97143]	protein_coding	0.253685	0.255316	0.592922	0.0611089	0.942092	0.0259068	0.0207326	0.991253	0.00381543	-1.56648	4.14198e-32	31.3828	20.15	18.59	23.86	18.44	14.87	31.98	20.74	20.74	28.17	24.19	38.29	41.65	25.32	27.67	17.32	23.31	15.81	14.23	14.15	13.39	38.22	6.04	25.8	15.48	55.54	56.81	57.04	75.03	61.61	72.68	60.01	58.77	56.68	53.61
Parp16	ENSMUSG00000032392	poly (ADP-ribose) polymerase family, member 16 [Source:MGI Symbol;Acc:MGI:2446133]	protein_coding	0.253598	0.279715	0.553284	-0.0234922	0.984226	0.00690538	0.078325	0.991253	0.00381543	-0.706723	2.81289e-05	4.55085	2.96	3.66	3.46	3.61	2.62	1.67	2.82	3.53	4.64	5.45	3.91	4.07	3.03	2.6	2.16	4.44	2.99	3.4	3.19	2.31	2.39	2.2	2.96	3.88	3.14	3.48	5.02	5.35	4.95	4.87	5.66	5.73	4.45	3.6
Ceacam1	ENSMUSG00000074272	carcinoembryonic antigen-related cell adhesion molecule 1 [Source:MGI Symbol;Acc:MGI:1347245]	protein_coding	0.252727	0.00315663	2.50078	0.051395	0.942242	0.0258378	0.0761306	0.991253	0.00381543	-0.18912	0.0333708	1.47663	28.68	33.47	28.64	33.64	30.92	31.81	36.71	34.32	44.05	38.67	46.24	41.36	30.4	31.8	25.46	30.11	30.97	23.34	27.42	22.05	25.01	21.32	28.72	29.6	30.82	33.8	35.34	34.11	35.84	36.75	37.44	40.42	32.44	32.86
Fam107b	ENSMUSG00000026655	family with sequence similarity 107, member B [Source:MGI Symbol;Acc:MGI:1913790]	protein_coding	0.252654	0.0119784	1.9216	0.0679805	0.817688	0.0874124	0.0396334	0.991253	0.00381543	-1.3359	1.20969e-231	230.917	44.31	44.57	49.55	49.14	37.38	50.73	44.81	51.53	66.82	60.77	70.89	69.04	45.9	44.95	36.74	40	35.52	32.6	36.1	30.04	44.36	19.46	49.29	37.61	108.08	100.69	123.13	113.72	113.73	123.5	120.64	120.91	103.48	101.11
H2ac10	ENSMUSG00000061991	H2A clustered histone 10 [Source:MGI Symbol;Acc:MGI:2448309]	protein_coding	0.252467	0.251642	0.599217	0.0506096	0.954712	0.0201277	0.0463625	0.991253	0.00381543	-0.0129929	0.975384	0.0108243	44.55	13.23	50.34	21.61	29.41	53.91	23.95	64.25	51.05	53.23	187.07	73.26	28.98	23.22	24.22	26.81	16.68	9.46	7.28	15.07	29.81	13.86	30.21	8.61	43.81	34.22	36.29	34.99	36.17	40.73	49.36	24.33	12.99	41.4
Gpr137c	ENSMUSG00000049092	G protein-coupled receptor 137C [Source:MGI Symbol;Acc:MGI:1917963]	protein_coding	0.252239	0.331568	0.479428	0.117569	0.833624	0.0790298	0.0881211	0.991253	0.00381543	-0.390008	0.040742	1.38996	3.87	4.08	3.99	5.75	2.19	8.16	4.73	3.24	6.04	4.14	7.03	13.17	4.79	10.38	4.19	6.92	3.22	2.68	4.26	2.61	3.51	3.32	4.13	3.22	4.61	4.64	4.73	8.49	4.9	8.46	5	4.64	4.31	4.04
Ffar1	ENSMUSG00000044453	free fatty acid receptor 1 [Source:MGI Symbol;Acc:MGI:2684079]	protein_coding	0.25221	0.0128948	1.88959	-0.0126272	0.989427	0.0046164	-0.111936	0.991253	0.00381543	-1.10068	5.92789e-64	63.2271	23.92	25.73	22.33	26.1	18.75	25.09	30.25	28.52	29.33	33.09	33.9	26.98	19.08	17.22	22.04	21.14	19.18	17.46	20.76	17.87	19.46	15.46	24.82	21.83	43.38	47.05	50.75	50.88	43.46	43.04	49.54	48.08	43.47	47.74
H2bc8	ENSMUSG00000058385	H2B clustered histone 8 [Source:MGI Symbol;Acc:MGI:2448386]	protein_coding	0.2522	0.343376	0.464231	0.052036	0.943547	0.0252365	0.0871822	0.991253	0.00381543	-0.623881	5.00077e-06	5.30096	117.04	129.1	129.94	108.14	105.48	159.69	121.18	131.67	119.81	149.91	323.36	256.91	169.06	163.34	76.88	100.9	96.47	73.28	105.45	84.65	116.38	55.27	127.7	79.81	139.65	146.65	169.06	356.33	137.72	342.6	190.93	190.31	117.6	179.18
Zfp455	ENSMUSG00000051037	zinc finger protein 455 [Source:MGI Symbol;Acc:MGI:3040708]	protein_coding	0.251848	0.29404	0.531594	0.0201987	0.98853	0.00500995	-0.0592029	0.991253	0.00381543	-0.427739	0.0157089	1.80385	2.55	2.42	2.11	2.91	1.99	2.75	3.2	2.5	3.1	3.77	2.37	5.05	3.18	3.29	2.61	2.57	2.6	1.99	3.04	2.12	2.83	2.38	2.79	2.92	3.21	3.38	3.09	3.2	2.31	3.66	2.94	4.44	3.32	2.29
Zfp455	ENSMUSG00000051037	zinc finger protein 455 [Source:MGI Symbol;Acc:MGI:3040708]	protein_coding	0.251848	0.29404	0.531594	0.0201987	0.98853	0.00500995	-0.0592029	0.991253	0.00381543	-0.427739	0.0157089	1.80385	2.55	2.42	2.11	2.91	1.99	2.75	3.2	2.5	3.1	3.77	2.37	5.05	3.18	3.29	2.61	2.57	2.6	1.99	3.04	2.12	2.83	2.38	2.79	2.92	3.21	3.38	3.09	3.2	2.31	3.66	2.94	4.44	3.32	2.29
Dmac2	ENSMUSG00000057229	distal membrane arm assembly complex 2 [Source:MGI Symbol;Acc:MGI:1913599]	protein_coding	0.251783	1.2815e-05	4.89228	-0.0134798	0.989427	0.0046164	0.00847442	0.991253	0.00381543	-0.537349	1.60735e-21	20.7939	76.72	97.1	95.12	106.26	81.35	87.34	117.32	117.87	121.96	111.22	104.55	104.9	79.11	80.93	70.19	89.17	74.79	72.11	89.19	64.76	74.3	62.39	88.44	77.25	95.23	119.33	140.84	111.51	86.61	110.52	138.48	134.09	112.12	109.95
Abtb1	ENSMUSG00000030083	ankyrin repeat and BTB (POZ) domain containing 1 [Source:MGI Symbol;Acc:MGI:1933148]	protein_coding	0.251717	0.0139636	1.855	0.0494912	0.943547	0.0252365	0.0380303	0.991253	0.00381543	-0.28461	0.000609649	3.21492	18.95	21.03	20.83	29.7	18.26	21.98	22.84	27.73	28.25	29.58	29.11	32.22	19.07	23.14	15.81	24.2	20.35	17.98	26.73	14.99	20.19	13.86	22.89	23.24	23.01	22.52	31.65	27.89	24.73	29.82	30.56	29.38	26.84	25.14
Gm50438	ENSMUSG00000117747	predicted gene, 50438 [Source:MGI Symbol;Acc:MGI:6303372]	transcribed_processed_pseudogene	0.251503	0.273368	0.563252	0.00598916	0.990701	0.00405758	-0.0442462	0.991253	0.00381543	0.400771	0.473736	0.324464	2.07	1.98	0.61	2.35	1.58	1.58	4.58	1.66	3.82	3.67	2.57	3.68	1.15	3.02	2.95	0	1.73	1.1	2.76	2.34	2.93	2.82	3.44	0	0.81	0.41	1.4	0	1.05	3.81	0.88	0	0.95	1.6
Cdkn1b	ENSMUSG00000003031	cyclin-dependent kinase inhibitor 1B [Source:MGI Symbol;Acc:MGI:104565]	protein_coding	0.251451	0.0010808	2.96625	0.0643692	0.899366	0.0460635	0.0358752	0.991253	0.00381543	-0.34985	1.41691e-14	13.8487	61.52	67.55	75.98	78.39	59.93	81.75	82.07	74.65	99.92	85.48	101.6	103.63	76.41	72.37	54.9	69.92	57.52	59.37	70.71	51.65	61.36	43.33	75.58	64.55	84.78	81.27	97.62	99.28	82.45	106.62	93.57	99.55	83.54	81.5
Gm37809	ENSMUSG00000103846	predicted gene, 37809 [Source:MGI Symbol;Acc:MGI:5611037]	TEC	0.251359	0.349381	0.456701	0.0755844	0.901161	0.0451977	-0.112321	0.991253	0.00381543	0.385589	0.218567	0.660415	3.9	3.7	2.76	3.87	2.86	2.59	5.07	7.41	3.83	4.08	4.09	4.51	2.99	3.27	2.42	4.4	2.54	3.41	3.14	4.41	3.69	3.49	3.62	3.79	3.05	3.03	3.72	2.66	1.93	2.86	1.77	1.51	2.96	1.93
Kif19a	ENSMUSG00000010021	kinesin family member 19A [Source:MGI Symbol;Acc:MGI:2447024]	protein_coding	0.25129	0.33794	0.47116	0.00299709	0.998769	0.00053495	-0.0289124	0.991253	0.00381543	-1.44335	1.76765e-19	18.7526	1.62	2.12	1.88	2.19	1.31	2.61	2.09	2.01	2.35	2.61	8.22	5.06	1.56	1.51	2.03	1.58	1.83	1.09	2.55	1.05	1.29	1.61	1.98	1.42	4.98	6.62	4.66	5.3	3.97	5.39	5.86	3.82	6.16	6.94
Gm10925	ENSMUSG00000100862	predicted gene 10925 [Source:MGI Symbol;Acc:MGI:3809095]	unprocessed_pseudogene	0.25111	0.232528	0.633525	0.165863	0.657183	0.182313	0.140822	0.991253	0.00381543	-0.0288777	0.887821	0.0516746	5146.2	3933.14	5061.15	4137.81	5050.17	6566.1	7983.73	5227.03	6204.07	6107.98	7247.12	7174.17	8576.16	9164.04	5149.45	7556.62	6472.35	5757.01	3118.32	4231.85	7101.85	4883.66	5824.74	6485.19	5463.36	5164.67	5833.95	6694.76	4336.73	6931.73	4345.52	4910.96	4813.22	3879.62
Sfxn3	ENSMUSG00000025212	sideroflexin 3 [Source:MGI Symbol;Acc:MGI:2137679]	protein_coding	0.25109	0.206461	0.685163	0.11239	0.7878	0.103584	0.110301	0.991253	0.00381543	-1.4784	3.01193e-56	55.5212	8.42	7.34	11.35	11.77	10.77	10.93	9.25	8.64	16.05	13.82	13.53	17.35	11.47	9.25	8.3	10.56	9.93	7.82	8.83	6.01	11.31	5.17	8.23	10.92	28.45	22.99	29.55	31.76	27.09	31.33	32.04	29.46	27.95	22.47
Plau	ENSMUSG00000021822	plasminogen activator, urokinase [Source:MGI Symbol;Acc:MGI:97611]	protein_coding	0.251059	0.29074	0.536496	0	0	0	0.151128	0.991253	0.00381543	1.81516	3.12977e-05	4.50449	0.83	0.24	0.26	0.8	1.25	0.59	0.45	1.37	1.21	1.09	2.1	1.49	1.64	1.38	0.9	0.98	0.87	1.03	1.25	0.42	0.53	0.56	0.49	0.9	0.09	0.04	0.16	0.1	0.12	0	0.11	0.1	0.05	0.09
Pdzd2	ENSMUSG00000022197	PDZ domain containing 2 [Source:MGI Symbol;Acc:MGI:1922394]	protein_coding	0.251003	0.144896	0.838943	0.0868573	0.896953	0.0472301	-0.114034	0.991253	0.00381543	0.339204	0.0131081	1.88246	6.19	3.95	6.73	8.44	5.85	6.15	8.89	9.32	9.09	7.26	8.24	7.98	3.38	3.27	4.06	5.72	4.46	3.8	3.77	4.06	6.8	4.93	4.5	5.41	4.52	4.21	7.31	3.25	3.02	4.68	4.44	4.88	2.71	4.2
Pias2	ENSMUSG00000025423	protein inhibitor of activated STAT 2 [Source:MGI Symbol;Acc:MGI:1096566]	protein_coding	0.250707	0.0350056	1.45586	0.0284174	0.967584	0.0143112	0.00384177	0.991253	0.00381543	-0.355154	6.58883e-06	5.18119	13	14.04	13.25	16.05	14.57	13.17	19.2	17.79	20.12	18.16	16.84	18.76	15.53	16.39	15.35	18.01	16.78	14.81	16.29	12.99	15.99	11.8	15.13	18.19	16.64	18.7	17.52	18.5	15.6	17.75	18.37	18.09	17.1	15.88
Thbd	ENSMUSG00000074743	thrombomodulin [Source:MGI Symbol;Acc:MGI:98736]	protein_coding	0.250615	0.0717682	1.14407	0.0752499	0.820434	0.0859562	0.020724	0.991253	0.00381543	-1.4042	0.00301571	2.52061	0	0.03	0.06	0	0.06	0.04	0.03	0.23	0.1	0.11	0.33	0.47	0.12	0	0	0.11	0.04	0.05	0	0.02	0.06	0.05	0	0.03	0.28	0.12	0.29	0.46	0.19	0.41	0.3	0.21	0.06	0.16
Igkv4-77	ENSMUSG00000105462	immunoglobulin kappa variable 4-77 [Source:MGI Symbol;Acc:MGI:3647937]	IG_V_pseudogene	0.250597	0.291666	0.535114	0.083998	0.861367	0.0648119	-0.0245818	0.991253	0.00381543	-0.606488	0.128653	0.89058	4.7	5.22	4.2	1.35	7.14	4.62	5.1	9.79	11.35	10.82	9.31	5.44	8.42	10.68	1.58	4.06	4.98	3.67	8.47	5.7	5.05	1.51	8.73	6.72	12	5.54	10.72	11.18	12.97	7.22	5.77	8.44	5.83	9.05
Gm47398	ENSMUSG00000111868	predicted gene, 47398 [Source:MGI Symbol;Acc:MGI:6096325]	lncRNA	0.250544	0.34746	0.459095	0.0588545	0.89964	0.0459312	0.0886691	0.991253	0.00381543	0.00657303	0.9888	0.0048917	0.43	0.53	0.4	0.94	0.38	0.79	1	0.67	0.73	1.13	0.68	1.14	0.53	0.53	2.27	1.48	0.52	0.37	0.45	0.29	0.08	0.53	1.18	0.33	0.87	1.03	0.57	0.4	1.11	0.2	0.37	0.43	0.89	0.4
Gm26760	ENSMUSG00000097068	predicted gene, 26760 [Source:MGI Symbol;Acc:MGI:5477254]	lncRNA	0.250288	0.313355	0.503963	0.0758249	0.731195	0.135967	0.0198776	0.991253	0.00381543	1.51718	0.000293538	3.53234	1.23	0.74	0.55	0.97	1.15	0.89	1.28	2.84	1.57	2.51	0.73	0.99	1.46	1.04	1.26	1.14	1.31	2.36	1.89	1.07	0.58	1.24	0.65	2.04	0.68	0.6	0.56	0.43	0.63	0.09	0.17	0.6	0.14	0.07
Snx29	ENSMUSG00000071669	sorting nexin 29 [Source:MGI Symbol;Acc:MGI:1921728]	protein_coding	0.250275	0.0244572	1.61159	-0.0893933	0.865982	0.0624909	-0.0370596	0.991253	0.00381543	-0.592937	1.02013e-18	17.9913	53.14	55	61.67	63.13	47.43	50.86	69.14	83.13	70.05	77.74	69.42	56.28	36.8	40.19	55.4	56.42	51.19	51.61	51.81	49.64	42.36	39.57	53.74	49.24	67.8	77.64	91.2	66.42	68.21	63.54	83.86	83.37	70.22	81.86
Gm47680	ENSMUSG00000110844	predicted gene, 47680 [Source:MGI Symbol;Acc:MGI:6096780]	lncRNA	0.250248	0.272731	0.564265	0.0675109	0.875298	0.0578442	0.0819718	0.991253	0.00381543	-0.854193	0.0135399	1.86838	2.09	1.64	0.78	1.78	1.97	4.41	3.33	2.8	1.42	2.77	6.24	8.86	8.58	9.17	1.65	1.98	1.63	1.34	2.16	1.06	1.09	1.67	5.42	1.48	3.56	2.08	3.38	9.52	3.11	13.33	3.72	4.1	2.92	2.64
Sord	ENSMUSG00000027227	sorbitol dehydrogenase [Source:MGI Symbol;Acc:MGI:98266]	protein_coding	0.250051	0.302277	0.519595	0.0219297	0.984226	0.00690538	0.0460807	0.991253	0.00381543	0.238548	0.330227	0.481188	2.06	1.9	1.73	2.23	1.72	2.9	2.14	2.86	2.54	3.01	4.07	2.55	2.21	1.7	1.54	1.46	1.42	1.6	1.7	0.98	1.3	0.74	2.16	2.08	1.58	2.06	2.26	1.52	1.65	0.97	2.18	1.85	1.14	1.83
Chml	ENSMUSG00000078185	choroideremia-like [Source:MGI Symbol;Acc:MGI:101913]	protein_coding	0.249897	0.102085	0.991039	0.0575695	0.943547	0.0252365	0.0032869	0.992147	0.00342404	-0.702876	1.25752e-14	13.9005	2.85	3.98	4.63	3.07	2.75	4.29	4.13	4.59	4.64	4.33	3.09	4.09	3.51	2.91	2.55	3.51	4.05	1.96	2.52	2.07	3.11	2.12	2.63	3.44	5.01	4.55	8.16	5.49	4.72	6.12	5.48	7.24	7.93	5.4
Armcx3	ENSMUSG00000049047	armadillo repeat containing, X-linked 3 [Source:MGI Symbol;Acc:MGI:1918953]	protein_coding	0.249876	0.202038	0.694567	0.114271	0.821385	0.0854535	0.106841	0.991253	0.00381543	-0.281463	0.0238865	1.62185	3.63	4.22	4.53	3.83	3.89	6.17	3.73	6.53	5.58	4.96	4.64	6.42	3.86	4.36	4.03	3.01	2.98	1.88	2.13	2.79	2.74	1.9	3.69	2.76	4.15	4.69	5.38	6.34	4.54	6.73	4.63	5.6	4.67	4.38
Gm7862	ENSMUSG00000046580	predicted gene 7862 [Source:MGI Symbol;Acc:MGI:3648002]	processed_pseudogene	0.249226	0.274337	0.561716	0.0376182	0.953459	0.0206979	0.0991616	0.991253	0.00381543	-0.250777	0.61653	0.210046	3.35	4.11	11.79	16.59	4.8	10.19	11.29	13.03	30.48	9.08	26.74	9.95	18.18	5.7	18.47	11	9.98	5.78	6.28	6.89	7.34	4.75	9.17	6.81	16.33	5.37	10.36	7.56	16.7	15.34	13.6	7.96	8.11	5.04
Slc8a1	ENSMUSG00000054640	solute carrier family 8 (sodium/calcium exchanger), member 1 [Source:MGI Symbol;Acc:MGI:107956]	protein_coding	0.249174	0.231955	0.634596	0.0386398	0.938853	0.0274026	0.0180396	0.991253	0.00381543	-0.0815287	0.894175	0.0485775	0.25	0.01	0.06	0.06	0.03	0.06	0.26	0.54	0.12	0.22	0.22	0.13	0	0.05	0	0.01	0	0.05	0.03	0	0.06	0	0.01	0	0.36	0.34	0.18	0.13	0.05	0.27	0.23	0.05	0.02	0.1
Itprip	ENSMUSG00000117975	inositol 1,4,5-triphosphate receptor interacting protein [Source:MGI Symbol;Acc:MGI:3042776]	protein_coding	0.249097	2.74012e-06	5.56223	0.0825396	0.64691	0.189156	0.117867	0.991253	0.00381543	-0.551886	3.7074e-42	41.4309	32.22	34.24	37.65	37.18	30.39	33.55	39.62	40.68	52.05	41.51	47.34	58.88	35.49	36.37	30.88	37.51	30.22	28.78	31.09	25.75	27.96	17.96	36.08	30.67	48.62	45.68	51.84	53.64	45.05	52.56	47.39	48.47	45.26	39.87
Cep72	ENSMUSG00000021572	centrosomal protein 72 [Source:MGI Symbol;Acc:MGI:1921720]	protein_coding	0.248751	0.0314586	1.50226	0.0554025	0.943158	0.0254157	0.00372474	0.991253	0.00381543	-0.111445	0.334447	0.475672	4.48	4.82	5.34	6.17	4.97	5.02	6.91	6.39	15.26	6.61	9.2	6.49	4.64	4.18	5.67	4.49	4.92	4.48	3.99	4.83	4.2	4.43	4.67	4.63	4.42	5.9	6.53	7.94	5.15	6.73	6.24	5.97	5.03	5.19
Nxpe2	ENSMUSG00000032028	neurexophilin and PC-esterase domain family, member 2 [Source:MGI Symbol;Acc:MGI:1925502]	protein_coding	0.248617	0.00311491	2.50655	0.146595	0.751084	0.124311	0.0511967	0.991253	0.00381543	0.51076	2.38046e-05	4.62334	15.78	18.73	23.52	22	18.07	22.24	25.95	22.51	26.32	25.55	27.03	26.9	21.44	21.68	20.45	20.11	20.03	19.33	21.02	15.16	20.39	13.65	20.75	24.29	14.18	12.93	12.79	15.34	14.86	14.57	14.92	17.36	17.86	8.95
Egf	ENSMUSG00000028017	epidermal growth factor [Source:MGI Symbol;Acc:MGI:95290]	protein_coding	0.24858	0.279924	0.55296	0.114479	0.843059	0.0741422	0.135125	0.991253	0.00381543	0.961489	6.01251e-06	5.22094	5.77	3.57	3.39	5.04	4.74	2.16	4.54	5.26	5.65	4.97	7.21	3.62	4.85	4.31	7.16	4.4	5.55	5.11	4.75	2.73	3.22	3.72	3.79	5.97	2.11	1.38	2.69	3.24	1.99	2.11	1.51	3.1	1.85	0.97
Gm47813	ENSMUSG00000113128	predicted gene, 47813 [Source:MGI Symbol;Acc:MGI:6096997]	TEC	0.248508	0.259005	0.586692	0.00757471	0.993813	0.0026952	-0.0443067	0.991253	0.00381543	-0.48301	0.30101	0.521419	0.44	0.87	0.27	1.08	0.44	0.9	1.01	1.67	2.64	1.22	0.96	0.76	0.74	0	0.32	0.34	1.11	0.23	0.63	0.54	0.74	0.95	0.55	0.29	0.81	0.61	1.75	0.85	0.35	1.87	1.54	1.17	0.94	0.78
Plekhf2	ENSMUSG00000049969	pleckstrin homology domain containing, family F (with FYVE domain) member 2 [Source:MGI Symbol;Acc:MGI:1919051]	protein_coding	0.248489	0.0311059	1.50716	-0.0235921	0.971385	0.0126088	0.0566569	0.991253	0.00381543	-0.929663	5.91952e-46	45.2277	20.05	21.19	14.74	18.38	19.44	21.01	19.03	20.74	26.56	22.03	30.24	30.74	23.74	20.16	18.51	18.27	20.92	17.28	15.38	15.87	20.64	8.78	20.42	20.39	34.18	34.96	36.69	39.26	32.03	35.9	39.68	41.75	34.9	29.41
Tpm4	ENSMUSG00000031799	tropomyosin 4 [Source:MGI Symbol;Acc:MGI:2449202]	protein_coding	0.248474	0.00662931	2.17853	0.0135753	0.984012	0.00699957	0.0412591	0.991253	0.00381543	-0.817055	2.07888e-94	93.6822	77.92	86.37	102.7	98.21	74.5	95.22	87.24	114.57	116.94	119.03	138.95	108.87	99.5	82.74	78.54	92.44	79.52	71.39	81.73	67.93	84.25	48.21	98.01	85.65	134.14	135.21	152.9	165.58	134.78	153.42	158.96	150.98	139.28	134.08
Tiam1	ENSMUSG00000002489	T cell lymphoma invasion and metastasis 1 [Source:MGI Symbol;Acc:MGI:103306]	protein_coding	0.248296	0.291432	0.535462	0.0706166	0.843153	0.0740938	0.0882451	0.991253	0.00381543	0.279091	0.582009	0.235071	0.31	0.13	0.26	0.2	0.69	0.22	0.86	0.24	0.42	0.26	1.59	0.67	0.27	0.49	0.21	0.38	0.82	0.16	0.16	0.1	0.09	0.12	0.02	0.18	0.42	0.23	0.52	0.65	0.16	0.14	0.37	0.29	0.08	0.16
Ccdc32	ENSMUSG00000039983	coiled-coil domain containing 32 [Source:MGI Symbol;Acc:MGI:2685477]	protein_coding	0.248135	0.104	0.982968	0.077891	0.911768	0.0401156	0.0207097	0.991253	0.00381543	-0.24812	0.0589898	1.22922	8.54	6.35	9.93	9.23	7.78	8.42	9.53	9.15	12.35	10.43	10.48	12.49	8.06	8.74	6.79	7.64	8.89	7.35	9.16	7.86	7.06	5.31	9.5	7.75	8.95	8.29	9.83	11.54	8.97	11.1	9.2	11.36	9.44	8.09
Fcrla	ENSMUSG00000038421	Fc receptor-like A [Source:MGI Symbol;Acc:MGI:2138647]	protein_coding	0.248053	8.64719e-05	4.06313	0.000861893	0.998769	0.00053495	0.0402842	0.991253	0.00381543	-0.386881	1.04906e-38	37.9792	214.4	233.2	252.75	243.9	197.09	252.03	240.92	258.02	315.79	275.1	338.58	319.24	226.5	211.25	169.03	213.15	178.39	170.47	192.7	150.21	194.81	114.28	236.31	186.17	265.97	246.56	302.81	292.14	260.37	295.86	301.41	306.54	264.91	256.71
Rmi2	ENSMUSG00000037991	RecQ mediated genome instability 2 [Source:MGI Symbol;Acc:MGI:2685383]	protein_coding	0.247885	0.327645	0.484597	-0.0482432	0.964303	0.0157863	0.0828362	0.991253	0.00381543	-0.789298	2.52541e-06	5.59767	1.46	1.63	1.56	1.39	1.34	2.95	2.21	2.28	2.06	1.51	3.48	2.34	0.76	1.16	1.33	1.8	1.8	1.16	0.84	1.34	0.96	0.74	1.58	0.99	3.12	3.23	2.74	1.5	2.19	1.98	2.64	3	2.28	2.9
Gm10182	ENSMUSG00000094627	predicted pseudogene 10182 [Source:MGI Symbol;Acc:MGI:3704327]	processed_pseudogene	0.247711	0.200612	0.697642	-0.0607642	0.88567	0.0527279	0.0420477	0.991253	0.00381543	-0.836607	0.070084	1.15438	0	2.23	4.31	8.17	10.41	2.25	6.97	13.52	15.76	17.51	9.4	7.75	20.48	6.38	6.93	7.47	10.01	5.99	8.2	2.94	3.71	8.77	13	2.57	9.99	2.67	5.29	7.25	9.02	6.28	12.5	7	9.42	10.01
Cirbp	ENSMUSG00000045193	cold inducible RNA binding protein [Source:MGI Symbol;Acc:MGI:893588]	protein_coding	0.247526	0.292826	0.533391	0.182022	0.590191	0.229007	0.323788	0.474471	0.32379	-0.273787	0.339375	0.469321	98.18	154.59	134.44	188.67	160.23	98.89	181.74	191.54	192.91	196.01	161.5	178.84	178.87	158.17	169.85	180.32	157.11	148.31	141.72	85.64	119.22	112.22	117.95	139.54	176.18	180.8	222.03	209.98	156.17	227.21	218.46	183.04	172.58	104.38
Ctse	ENSMUSG00000004552	cathepsin E [Source:MGI Symbol;Acc:MGI:107361]	protein_coding	0.247514	0.265524	0.575897	0.223747	0.316753	0.49928	0.0686872	0.991253	0.00381543	0.273391	0.165445	0.781347	9.62	16.46	12.39	18.33	14.11	12.38	16.98	20.99	23.53	22.87	12.18	15.25	98.93	116.01	81.81	118.98	101.64	96.26	104.53	72	102.33	58.92	107.53	110.51	14.66	12.62	14.12	11.93	14.98	15.99	14.68	11.35	13.43	6.75
Rasgrp3	ENSMUSG00000071042	RAS, guanyl releasing protein 3 [Source:MGI Symbol;Acc:MGI:3028579]	protein_coding	0.247473	0.0039866	2.3994	0.00241027	0.998769	0.00053495	0.142157	0.991253	0.00381543	-1.2489	1.74886e-64	63.7572	57.15	56.04	70.82	61.57	50.59	91.22	82.42	72.14	86.76	75.99	96.26	113.71	66.8	69.36	67.49	58.79	52.68	69.15	48.88	50.91	53.91	29.97	81.04	47.35	135.4	140.39	150.13	132.74	131.76	129.8	141.39	152.52	121.14	139.92
Pdp1	ENSMUSG00000049225	pyruvate dehydrogenase phosphatase catalytic subunit 1 [Source:MGI Symbol;Acc:MGI:2685870]	protein_coding	0.247426	0.291197	0.535813	0.133502	0.774641	0.1109	0.055825	0.991253	0.00381543	-1.23541	5.88058e-18	17.2306	2.3	3.33	3.28	2.28	2.12	1.94	2.68	4.17	3.13	3.04	4.68	4.82	2.62	3.33	2.29	2.81	2.36	2.1	2.58	2.34	3.34	1.5	1.64	2.61	6.35	6.23	6.31	7.35	5.74	8.79	6.97	6.06	6.77	4.88
H2-Ob	ENSMUSG00000041538	histocompatibility 2, O region beta locus [Source:MGI Symbol;Acc:MGI:95925]	protein_coding	0.24741	1.69674e-06	5.77039	-0.0133512	0.98072	0.00845501	-0.0239062	0.991253	0.00381543	-0.877726	3.34185e-168	167.476	478.6	553.34	560.82	576.35	457.96	541.89	658.93	648.96	723.54	694.88	626.61	679.2	473.12	420.56	410.52	485.82	403.71	426.55	473.99	358.63	430.39	314.76	572.56	413.2	844.33	787.01	970.35	870.62	722.76	908.43	968.59	941.3	809.34	826.48
Srebf2	ENSMUSG00000022463	sterol regulatory element binding factor 2 [Source:MGI Symbol;Acc:MGI:107585]	protein_coding	0.24739	0.0211218	1.67527	0.03174	0.95684	0.0191607	0.10618	0.991253	0.00381543	-0.720207	1.31626e-43	42.8807	85.55	87.8	92.96	104.03	72.17	96.53	84.29	108.83	128.2	106.49	144.47	127.34	88.24	88.89	76.18	109.65	77.97	67.22	84.62	64.61	77.91	45.02	94.55	85.01	124.99	124.86	153.4	148.78	131.83	144.61	148.72	142.12	139.25	126.17
H3c11	ENSMUSG00000101972	H3 clustered histone 11 [Source:MGI Symbol;Acc:MGI:2448350]	protein_coding	0.247241	0.325965	0.486828	0.0164817	0.984226	0.00690538	0.0197689	0.991253	0.00381543	-0.670572	0.0191959	1.71679	75.71	53.69	99.66	40.16	64.96	91.41	99.54	81.88	52.87	82.42	272.13	159.4	84.64	94.32	34.82	69.74	44.97	31.08	49.25	41.81	76.06	33.09	92.81	32.36	86.71	79.43	61.64	222.61	74.21	211.83	114.72	96.53	71.85	89.37
Kash5	ENSMUSG00000038292	KASH domain containing 5 [Source:MGI Symbol;Acc:MGI:2687329]	protein_coding	0.247106	0.239827	0.620102	-0.0116194	0.984573	0.00675217	0.00987973	0.991253	0.00381543	-0.0802695	0.89627	0.0475609	0.13	0.15	0.38	0.44	0.32	0.12	0.88	0.76	0.97	0.18	0.5	0.56	0.3	0.39	0.27	0.51	0.65	0.32	0.91	0.15	0.15	0.27	0.39	0.53	0.24	0.33	0.38	0.35	0.11	0.32	0.28	0.59	0.43	0.09
Rap1b	ENSMUSG00000052681	RAS related protein 1b [Source:MGI Symbol;Acc:MGI:894315]	protein_coding	0.247048	6.58394e-06	5.18151	0.0500912	0.906007	0.0428683	-0.0112229	0.991253	0.00381543	-1.08294	7.17225e-180	179.144	66.24	73.63	76.71	75.92	61.81	73.9	79.41	80.73	103.21	95.71	98.23	93.34	79.24	67.17	53.35	67.93	58.77	58.94	68.6	53.96	66.16	43.01	74.16	65.54	135.21	132.05	154.16	159.05	144.36	149	158.83	158.47	138.33	125.07
Plk3	ENSMUSG00000028680	polo like kinase 3 [Source:MGI Symbol;Acc:MGI:109604]	protein_coding	0.246987	0.314045	0.503009	0.0878081	0.901161	0.0451977	0.101143	0.991253	0.00381543	0.205451	0.289883	0.537777	6.63	6.1	7.66	6.95	3.8	7.81	6.94	6.2	8.5	6.3	10.56	14.11	6.36	8.33	4.83	7.26	4.61	4.69	5.72	4.62	5.4	3.23	5.55	6.28	5.06	6.48	4.44	7.31	4.11	7.86	5.37	4.67	5.58	4.43
Slc16a6	ENSMUSG00000041920	solute carrier family 16 (monocarboxylic acid transporters), member 6 [Source:MGI Symbol;Acc:MGI:2144585]	protein_coding	0.246969	0.0177036	1.75194	0.0445246	0.953884	0.0205044	0.0772121	0.991253	0.00381543	-0.0762213	0.499053	0.301853	33.02	29.61	35.84	39.78	35.49	24.78	39.53	37.47	31.7	39.14	53.4	51.46	35.53	45.04	36.21	40.96	34.04	28.67	29.64	21.87	32.76	31.72	31.8	27.6	31.62	40.01	32.02	48.9	25.88	53.25	35.4	27.46	33.38	32.58
Tspan2	ENSMUSG00000027858	tetraspanin 2 [Source:MGI Symbol;Acc:MGI:1917997]	protein_coding	0.246589	0.0448374	1.34836	0.0727107	0.912386	0.0398212	0.153657	0.991253	0.00381543	-0.38262	0.000343614	3.46393	4.38	6.03	5.21	9.74	4.43	5.34	5.89	7.14	7.35	6.31	7.84	6.73	5.5	6.26	5.77	5.72	5.34	3.9	5.34	3.25	4.76	3.62	7.64	5.11	7.24	6.46	7.8	6.57	5.78	7.36	7.08	7.98	6.05	6.11
Tmem108	ENSMUSG00000042757	transmembrane protein 108 [Source:MGI Symbol;Acc:MGI:1932411]	protein_coding	0.246365	0.176859	0.752374	0.220843	0.222137	0.653379	0.248938	0.991253	0.00381543	-0.135039	0.396778	0.401453	3.79	5.14	6.63	6	5.05	5.05	4.71	6.44	7.85	8.07	8.69	6.78	8.38	5.6	7.37	6.5	5.74	4.65	3.99	2.88	5.07	3.25	4.18	6.17	6.47	6.35	6.59	7.48	6.26	7.27	6.42	5.95	5.81	3.64
Pdlim1	ENSMUSG00000055044	PDZ and LIM domain 1 (elfin) [Source:MGI Symbol;Acc:MGI:1860611]	protein_coding	0.246257	0.14829	0.828888	-0.0465446	0.947669	0.0233435	0.277535	0.991253	0.00381543	-0.761036	4.12602e-17	16.3845	14.67	14.87	18.31	19.74	13.7	17.14	8.6	15.76	24.26	18.95	32.55	25.27	13.78	14.26	11.18	14.24	7.87	9.14	8.75	6.67	11.78	4.83	8.57	12.7	24.43	29.6	32.97	25.05	25.35	21.58	27.02	30.13	25.52	26.26
Rad51ap1	ENSMUSG00000030346	RAD51 associated protein 1 [Source:MGI Symbol;Acc:MGI:1098224]	protein_coding	0.246183	0.366126	0.436369	-0.0309929	0.978002	0.00966032	-0.0361552	0.991253	0.00381543	0.166447	0.600139	0.221748	2.39	2.34	3.34	1.87	2.46	2.3	4.11	2.83	2.69	3.64	5	2.59	2.59	1.86	2.77	3.03	1.45	2.05	1.16	1.89	2.37	2.15	4.82	1.1	2.23	2.19	2.27	1.68	0.97	3.21	3	4.67	2.04	2.91
Ryr1	ENSMUSG00000030592	ryanodine receptor 1, skeletal muscle [Source:MGI Symbol;Acc:MGI:99659]	protein_coding	0.245987	0.342617	0.465191	0.0175891	0.989427	0.0046164	0.107585	0.991253	0.00381543	-0.872089	0.000210845	3.67604	0.26	0.31	0.29	0.34	0.25	0.2	0.27	0.39	0.32	0.34	0.59	0.66	0.52	0.28	0.17	0.35	0.19	0.16	0.26	0.14	0.2	0.1	0.11	0.28	0.46	0.28	0.65	0.67	0.38	0.52	0.43	0.71	0.63	0.39
Enc1	ENSMUSG00000041773	ectodermal-neural cortex 1 [Source:MGI Symbol;Acc:MGI:109610]	protein_coding	0.245981	0.361845	0.441477	0.0876887	0.901161	0.0451977	0.179588	0.991253	0.00381543	-0.892517	8.22565e-05	4.08483	0.65	0.55	1.02	1.64	0.7	1.07	0.8	1.2	1.4	1.18	1.4	2.05	1.09	1.66	0.86	1.43	1.06	0.86	0.91	0.8	1.07	0.39	1.03	0.72	1.33	1.54	2.14	2.47	1.73	2.17	1.21	1.94	1.38	1.48
7SK	ENSMUSG00002076149	7SK RNA [Source:RFAM;Acc:RF00100]	misc_RNA	0.245889	0.202038	0.694567	0.0192868	0.986157	0.00605401	0.00325976	0.991253	0.00381543	-1.76024	5.55971e-07	6.25495	2.69	0.76	7.29	5.59	3.47	0.91	16.54	3.62	10.06	10.77	5.09	5.53	6.37	4.23	1.85	11.66	0.99	0	3.74	2.26	5.52	4.67	0.82	4.43	13.5	14.85	12.03	21.22	12.63	17.27	20.03	20.02	14.01	11.54
7SK	ENSMUSG00002076149	7SK RNA [Source:RFAM;Acc:RF00100]	misc_RNA	0.245889	0.202038	0.694567	0.0192868	0.986157	0.00605401	0.00325976	0.991253	0.00381543	-1.76024	5.55971e-07	6.25495	2.69	0.76	7.29	5.59	3.47	0.91	16.54	3.62	10.06	10.77	5.09	5.53	6.37	4.23	1.85	11.66	0.99	0	3.74	2.26	5.52	4.67	0.82	4.43	13.5	14.85	12.03	21.22	12.63	17.27	20.03	20.02	14.01	11.54
7SK	ENSMUSG00002076149	7SK RNA [Source:RFAM;Acc:RF00100]	misc_RNA	0.245889	0.202038	0.694567	0.0192868	0.986157	0.00605401	0.00325976	0.991253	0.00381543	-1.76024	5.55971e-07	6.25495	2.69	0.76	7.29	5.59	3.47	0.91	16.54	3.62	10.06	10.77	5.09	5.53	6.37	4.23	1.85	11.66	0.99	0	3.74	2.26	5.52	4.67	0.82	4.43	13.5	14.85	12.03	21.22	12.63	17.27	20.03	20.02	14.01	11.54
7SK	ENSMUSG00002076149	7SK RNA [Source:RFAM;Acc:RF00100]	misc_RNA	0.245889	0.202038	0.694567	0.0192868	0.986157	0.00605401	0.00325976	0.991253	0.00381543	-1.76024	5.55971e-07	6.25495	2.69	0.76	7.29	5.59	3.47	0.91	16.54	3.62	10.06	10.77	5.09	5.53	6.37	4.23	1.85	11.66	0.99	0	3.74	2.26	5.52	4.67	0.82	4.43	13.5	14.85	12.03	21.22	12.63	17.27	20.03	20.02	14.01	11.54
7SK	ENSMUSG00002076149	7SK RNA [Source:RFAM;Acc:RF00100]	misc_RNA	0.245889	0.202038	0.694567	0.0192868	0.986157	0.00605401	0.00325976	0.991253	0.00381543	-1.76024	5.55971e-07	6.25495	2.69	0.76	7.29	5.59	3.47	0.91	16.54	3.62	10.06	10.77	5.09	5.53	6.37	4.23	1.85	11.66	0.99	0	3.74	2.26	5.52	4.67	0.82	4.43	13.5	14.85	12.03	21.22	12.63	17.27	20.03	20.02	14.01	11.54
7SK	ENSMUSG00002076149	7SK RNA [Source:RFAM;Acc:RF00100]	misc_RNA	0.245889	0.202038	0.694567	0.0192868	0.986157	0.00605401	0.00325976	0.991253	0.00381543	-1.76024	5.55971e-07	6.25495	2.69	0.76	7.29	5.59	3.47	0.91	16.54	3.62	10.06	10.77	5.09	5.53	6.37	4.23	1.85	11.66	0.99	0	3.74	2.26	5.52	4.67	0.82	4.43	13.5	14.85	12.03	21.22	12.63	17.27	20.03	20.02	14.01	11.54
7SK	ENSMUSG00002076149	7SK RNA [Source:RFAM;Acc:RF00100]	misc_RNA	0.245889	0.202038	0.694567	0.0192868	0.986157	0.00605401	0.00325976	0.991253	0.00381543	-1.76024	5.55971e-07	6.25495	2.69	0.76	7.29	5.59	3.47	0.91	16.54	3.62	10.06	10.77	5.09	5.53	6.37	4.23	1.85	11.66	0.99	0	3.74	2.26	5.52	4.67	0.82	4.43	13.5	14.85	12.03	21.22	12.63	17.27	20.03	20.02	14.01	11.54
7SK	ENSMUSG00002076149	7SK RNA [Source:RFAM;Acc:RF00100]	misc_RNA	0.245889	0.202038	0.694567	0.0192868	0.986157	0.00605401	0.00325976	0.991253	0.00381543	-1.76024	5.55971e-07	6.25495	2.69	0.76	7.29	5.59	3.47	0.91	16.54	3.62	10.06	10.77	5.09	5.53	6.37	4.23	1.85	11.66	0.99	0	3.74	2.26	5.52	4.67	0.82	4.43	13.5	14.85	12.03	21.22	12.63	17.27	20.03	20.02	14.01	11.54
7SK	ENSMUSG00002076149	7SK RNA [Source:RFAM;Acc:RF00100]	misc_RNA	0.245889	0.202038	0.694567	0.0192868	0.986157	0.00605401	0.00325976	0.991253	0.00381543	-1.76024	5.55971e-07	6.25495	2.69	0.76	7.29	5.59	3.47	0.91	16.54	3.62	10.06	10.77	5.09	5.53	6.37	4.23	1.85	11.66	0.99	0	3.74	2.26	5.52	4.67	0.82	4.43	13.5	14.85	12.03	21.22	12.63	17.27	20.03	20.02	14.01	11.54
7SK	ENSMUSG00002076149	7SK RNA [Source:RFAM;Acc:RF00100]	misc_RNA	0.245889	0.202038	0.694567	0.0192868	0.986157	0.00605401	0.00325976	0.991253	0.00381543	-1.76024	5.55971e-07	6.25495	2.69	0.76	7.29	5.59	3.47	0.91	16.54	3.62	10.06	10.77	5.09	5.53	6.37	4.23	1.85	11.66	0.99	0	3.74	2.26	5.52	4.67	0.82	4.43	13.5	14.85	12.03	21.22	12.63	17.27	20.03	20.02	14.01	11.54
7SK	ENSMUSG00002076149	7SK RNA [Source:RFAM;Acc:RF00100]	misc_RNA	0.245889	0.202038	0.694567	0.0192868	0.986157	0.00605401	0.00325976	0.991253	0.00381543	-1.76024	5.55971e-07	6.25495	2.69	0.76	7.29	5.59	3.47	0.91	16.54	3.62	10.06	10.77	5.09	5.53	6.37	4.23	1.85	11.66	0.99	0	3.74	2.26	5.52	4.67	0.82	4.43	13.5	14.85	12.03	21.22	12.63	17.27	20.03	20.02	14.01	11.54
7SK	ENSMUSG00002076149	7SK RNA [Source:RFAM;Acc:RF00100]	misc_RNA	0.245889	0.202038	0.694567	0.0192868	0.986157	0.00605401	0.00325976	0.991253	0.00381543	-1.76024	5.55971e-07	6.25495	2.69	0.76	7.29	5.59	3.47	0.91	16.54	3.62	10.06	10.77	5.09	5.53	6.37	4.23	1.85	11.66	0.99	0	3.74	2.26	5.52	4.67	0.82	4.43	13.5	14.85	12.03	21.22	12.63	17.27	20.03	20.02	14.01	11.54
7SK	ENSMUSG00002076149	7SK RNA [Source:RFAM;Acc:RF00100]	misc_RNA	0.245889	0.202038	0.694567	0.0192868	0.986157	0.00605401	0.00325976	0.991253	0.00381543	-1.76024	5.55971e-07	6.25495	2.69	0.76	7.29	5.59	3.47	0.91	16.54	3.62	10.06	10.77	5.09	5.53	6.37	4.23	1.85	11.66	0.99	0	3.74	2.26	5.52	4.67	0.82	4.43	13.5	14.85	12.03	21.22	12.63	17.27	20.03	20.02	14.01	11.54
7SK	ENSMUSG00002076149	7SK RNA [Source:RFAM;Acc:RF00100]	misc_RNA	0.245889	0.202038	0.694567	0.0192868	0.986157	0.00605401	0.00325976	0.991253	0.00381543	-1.76024	5.55971e-07	6.25495	2.69	0.76	7.29	5.59	3.47	0.91	16.54	3.62	10.06	10.77	5.09	5.53	6.37	4.23	1.85	11.66	0.99	0	3.74	2.26	5.52	4.67	0.82	4.43	13.5	14.85	12.03	21.22	12.63	17.27	20.03	20.02	14.01	11.54
7SK	ENSMUSG00002076149	7SK RNA [Source:RFAM;Acc:RF00100]	misc_RNA	0.245889	0.202038	0.694567	0.0192868	0.986157	0.00605401	0.00325976	0.991253	0.00381543	-1.76024	5.55971e-07	6.25495	2.69	0.76	7.29	5.59	3.47	0.91	16.54	3.62	10.06	10.77	5.09	5.53	6.37	4.23	1.85	11.66	0.99	0	3.74	2.26	5.52	4.67	0.82	4.43	13.5	14.85	12.03	21.22	12.63	17.27	20.03	20.02	14.01	11.54
7SK	ENSMUSG00002076149	7SK RNA [Source:RFAM;Acc:RF00100]	misc_RNA	0.245889	0.202038	0.694567	0.0192868	0.986157	0.00605401	0.00325976	0.991253	0.00381543	-1.76024	5.55971e-07	6.25495	2.69	0.76	7.29	5.59	3.47	0.91	16.54	3.62	10.06	10.77	5.09	5.53	6.37	4.23	1.85	11.66	0.99	0	3.74	2.26	5.52	4.67	0.82	4.43	13.5	14.85	12.03	21.22	12.63	17.27	20.03	20.02	14.01	11.54
7SK	ENSMUSG00002076149	7SK RNA [Source:RFAM;Acc:RF00100]	misc_RNA	0.245889	0.202038	0.694567	0.0192868	0.986157	0.00605401	0.00325976	0.991253	0.00381543	-1.76024	5.55971e-07	6.25495	2.69	0.76	7.29	5.59	3.47	0.91	16.54	3.62	10.06	10.77	5.09	5.53	6.37	4.23	1.85	11.66	0.99	0	3.74	2.26	5.52	4.67	0.82	4.43	13.5	14.85	12.03	21.22	12.63	17.27	20.03	20.02	14.01	11.54
7SK	ENSMUSG00002076149	7SK RNA [Source:RFAM;Acc:RF00100]	misc_RNA	0.245889	0.202038	0.694567	0.0192868	0.986157	0.00605401	0.00325976	0.991253	0.00381543	-1.76024	5.55971e-07	6.25495	2.69	0.76	7.29	5.59	3.47	0.91	16.54	3.62	10.06	10.77	5.09	5.53	6.37	4.23	1.85	11.66	0.99	0	3.74	2.26	5.52	4.67	0.82	4.43	13.5	14.85	12.03	21.22	12.63	17.27	20.03	20.02	14.01	11.54
7SK	ENSMUSG00002076149	7SK RNA [Source:RFAM;Acc:RF00100]	misc_RNA	0.245889	0.202038	0.694567	0.0192868	0.986157	0.00605401	0.00325976	0.991253	0.00381543	-1.76024	5.55971e-07	6.25495	2.69	0.76	7.29	5.59	3.47	0.91	16.54	3.62	10.06	10.77	5.09	5.53	6.37	4.23	1.85	11.66	0.99	0	3.74	2.26	5.52	4.67	0.82	4.43	13.5	14.85	12.03	21.22	12.63	17.27	20.03	20.02	14.01	11.54
7SK	ENSMUSG00002076149	7SK RNA [Source:RFAM;Acc:RF00100]	misc_RNA	0.245889	0.202038	0.694567	0.0192868	0.986157	0.00605401	0.00325976	0.991253	0.00381543	-1.76024	5.55971e-07	6.25495	2.69	0.76	7.29	5.59	3.47	0.91	16.54	3.62	10.06	10.77	5.09	5.53	6.37	4.23	1.85	11.66	0.99	0	3.74	2.26	5.52	4.67	0.82	4.43	13.5	14.85	12.03	21.22	12.63	17.27	20.03	20.02	14.01	11.54
7SK	ENSMUSG00002076149	7SK RNA [Source:RFAM;Acc:RF00100]	misc_RNA	0.245889	0.202038	0.694567	0.0192868	0.986157	0.00605401	0.00325976	0.991253	0.00381543	-1.76024	5.55971e-07	6.25495	2.69	0.76	7.29	5.59	3.47	0.91	16.54	3.62	10.06	10.77	5.09	5.53	6.37	4.23	1.85	11.66	0.99	0	3.74	2.26	5.52	4.67	0.82	4.43	13.5	14.85	12.03	21.22	12.63	17.27	20.03	20.02	14.01	11.54
7SK	ENSMUSG00002076149	7SK RNA [Source:RFAM;Acc:RF00100]	misc_RNA	0.245889	0.202038	0.694567	0.0192868	0.986157	0.00605401	0.00325976	0.991253	0.00381543	-1.76024	5.55971e-07	6.25495	2.69	0.76	7.29	5.59	3.47	0.91	16.54	3.62	10.06	10.77	5.09	5.53	6.37	4.23	1.85	11.66	0.99	0	3.74	2.26	5.52	4.67	0.82	4.43	13.5	14.85	12.03	21.22	12.63	17.27	20.03	20.02	14.01	11.54
7SK	ENSMUSG00002076149	7SK RNA [Source:RFAM;Acc:RF00100]	misc_RNA	0.245889	0.202038	0.694567	0.0192868	0.986157	0.00605401	0.00325976	0.991253	0.00381543	-1.76024	5.55971e-07	6.25495	2.69	0.76	7.29	5.59	3.47	0.91	16.54	3.62	10.06	10.77	5.09	5.53	6.37	4.23	1.85	11.66	0.99	0	3.74	2.26	5.52	4.67	0.82	4.43	13.5	14.85	12.03	21.22	12.63	17.27	20.03	20.02	14.01	11.54
7SK	ENSMUSG00002076149	7SK RNA [Source:RFAM;Acc:RF00100]	misc_RNA	0.245889	0.202038	0.694567	0.0192868	0.986157	0.00605401	0.00325976	0.991253	0.00381543	-1.76024	5.55971e-07	6.25495	2.69	0.76	7.29	5.59	3.47	0.91	16.54	3.62	10.06	10.77	5.09	5.53	6.37	4.23	1.85	11.66	0.99	0	3.74	2.26	5.52	4.67	0.82	4.43	13.5	14.85	12.03	21.22	12.63	17.27	20.03	20.02	14.01	11.54
7SK	ENSMUSG00002076149	7SK RNA [Source:RFAM;Acc:RF00100]	misc_RNA	0.245889	0.202038	0.694567	0.0192868	0.986157	0.00605401	0.00325976	0.991253	0.00381543	-1.76024	5.55971e-07	6.25495	2.69	0.76	7.29	5.59	3.47	0.91	16.54	3.62	10.06	10.77	5.09	5.53	6.37	4.23	1.85	11.66	0.99	0	3.74	2.26	5.52	4.67	0.82	4.43	13.5	14.85	12.03	21.22	12.63	17.27	20.03	20.02	14.01	11.54
7SK	ENSMUSG00002076149	7SK RNA [Source:RFAM;Acc:RF00100]	misc_RNA	0.245889	0.202038	0.694567	0.0192868	0.986157	0.00605401	0.00325976	0.991253	0.00381543	-1.76024	5.55971e-07	6.25495	2.69	0.76	7.29	5.59	3.47	0.91	16.54	3.62	10.06	10.77	5.09	5.53	6.37	4.23	1.85	11.66	0.99	0	3.74	2.26	5.52	4.67	0.82	4.43	13.5	14.85	12.03	21.22	12.63	17.27	20.03	20.02	14.01	11.54
7SK	ENSMUSG00002076149	7SK RNA [Source:RFAM;Acc:RF00100]	misc_RNA	0.245889	0.202038	0.694567	0.0192868	0.986157	0.00605401	0.00325976	0.991253	0.00381543	-1.76024	5.55971e-07	6.25495	2.69	0.76	7.29	5.59	3.47	0.91	16.54	3.62	10.06	10.77	5.09	5.53	6.37	4.23	1.85	11.66	0.99	0	3.74	2.26	5.52	4.67	0.82	4.43	13.5	14.85	12.03	21.22	12.63	17.27	20.03	20.02	14.01	11.54
7SK	ENSMUSG00002076149	7SK RNA [Source:RFAM;Acc:RF00100]	misc_RNA	0.245889	0.202038	0.694567	0.0192868	0.986157	0.00605401	0.00325976	0.991253	0.00381543	-1.76024	5.55971e-07	6.25495	2.69	0.76	7.29	5.59	3.47	0.91	16.54	3.62	10.06	10.77	5.09	5.53	6.37	4.23	1.85	11.66	0.99	0	3.74	2.26	5.52	4.67	0.82	4.43	13.5	14.85	12.03	21.22	12.63	17.27	20.03	20.02	14.01	11.54
7SK	ENSMUSG00002076149	7SK RNA [Source:RFAM;Acc:RF00100]	misc_RNA	0.245889	0.202038	0.694567	0.0192868	0.986157	0.00605401	0.00325976	0.991253	0.00381543	-1.76024	5.55971e-07	6.25495	2.69	0.76	7.29	5.59	3.47	0.91	16.54	3.62	10.06	10.77	5.09	5.53	6.37	4.23	1.85	11.66	0.99	0	3.74	2.26	5.52	4.67	0.82	4.43	13.5	14.85	12.03	21.22	12.63	17.27	20.03	20.02	14.01	11.54
7SK	ENSMUSG00002076149	7SK RNA [Source:RFAM;Acc:RF00100]	misc_RNA	0.245889	0.202038	0.694567	0.0192868	0.986157	0.00605401	0.00325976	0.991253	0.00381543	-1.76024	5.55971e-07	6.25495	2.69	0.76	7.29	5.59	3.47	0.91	16.54	3.62	10.06	10.77	5.09	5.53	6.37	4.23	1.85	11.66	0.99	0	3.74	2.26	5.52	4.67	0.82	4.43	13.5	14.85	12.03	21.22	12.63	17.27	20.03	20.02	14.01	11.54
7SK	ENSMUSG00002076149	7SK RNA [Source:RFAM;Acc:RF00100]	misc_RNA	0.245889	0.202038	0.694567	0.0192868	0.986157	0.00605401	0.00325976	0.991253	0.00381543	-1.76024	5.55971e-07	6.25495	2.69	0.76	7.29	5.59	3.47	0.91	16.54	3.62	10.06	10.77	5.09	5.53	6.37	4.23	1.85	11.66	0.99	0	3.74	2.26	5.52	4.67	0.82	4.43	13.5	14.85	12.03	21.22	12.63	17.27	20.03	20.02	14.01	11.54
7SK	ENSMUSG00002076149	7SK RNA [Source:RFAM;Acc:RF00100]	misc_RNA	0.245889	0.202038	0.694567	0.0192868	0.986157	0.00605401	0.00325976	0.991253	0.00381543	-1.76024	5.55971e-07	6.25495	2.69	0.76	7.29	5.59	3.47	0.91	16.54	3.62	10.06	10.77	5.09	5.53	6.37	4.23	1.85	11.66	0.99	0	3.74	2.26	5.52	4.67	0.82	4.43	13.5	14.85	12.03	21.22	12.63	17.27	20.03	20.02	14.01	11.54
7SK	ENSMUSG00002076149	7SK RNA [Source:RFAM;Acc:RF00100]	misc_RNA	0.245889	0.202038	0.694567	0.0192868	0.986157	0.00605401	0.00325976	0.991253	0.00381543	-1.76024	5.55971e-07	6.25495	2.69	0.76	7.29	5.59	3.47	0.91	16.54	3.62	10.06	10.77	5.09	5.53	6.37	4.23	1.85	11.66	0.99	0	3.74	2.26	5.52	4.67	0.82	4.43	13.5	14.85	12.03	21.22	12.63	17.27	20.03	20.02	14.01	11.54
7SK	ENSMUSG00002076149	7SK RNA [Source:RFAM;Acc:RF00100]	misc_RNA	0.245889	0.202038	0.694567	0.0192868	0.986157	0.00605401	0.00325976	0.991253	0.00381543	-1.76024	5.55971e-07	6.25495	2.69	0.76	7.29	5.59	3.47	0.91	16.54	3.62	10.06	10.77	5.09	5.53	6.37	4.23	1.85	11.66	0.99	0	3.74	2.26	5.52	4.67	0.82	4.43	13.5	14.85	12.03	21.22	12.63	17.27	20.03	20.02	14.01	11.54
7SK	ENSMUSG00002076149	7SK RNA [Source:RFAM;Acc:RF00100]	misc_RNA	0.245889	0.202038	0.694567	0.0192868	0.986157	0.00605401	0.00325976	0.991253	0.00381543	-1.76024	5.55971e-07	6.25495	2.69	0.76	7.29	5.59	3.47	0.91	16.54	3.62	10.06	10.77	5.09	5.53	6.37	4.23	1.85	11.66	0.99	0	3.74	2.26	5.52	4.67	0.82	4.43	13.5	14.85	12.03	21.22	12.63	17.27	20.03	20.02	14.01	11.54
7SK	ENSMUSG00002076149	7SK RNA [Source:RFAM;Acc:RF00100]	misc_RNA	0.245889	0.202038	0.694567	0.0192868	0.986157	0.00605401	0.00325976	0.991253	0.00381543	-1.76024	5.55971e-07	6.25495	2.69	0.76	7.29	5.59	3.47	0.91	16.54	3.62	10.06	10.77	5.09	5.53	6.37	4.23	1.85	11.66	0.99	0	3.74	2.26	5.52	4.67	0.82	4.43	13.5	14.85	12.03	21.22	12.63	17.27	20.03	20.02	14.01	11.54
7SK	ENSMUSG00002076149	7SK RNA [Source:RFAM;Acc:RF00100]	misc_RNA	0.245889	0.202038	0.694567	0.0192868	0.986157	0.00605401	0.00325976	0.991253	0.00381543	-1.76024	5.55971e-07	6.25495	2.69	0.76	7.29	5.59	3.47	0.91	16.54	3.62	10.06	10.77	5.09	5.53	6.37	4.23	1.85	11.66	0.99	0	3.74	2.26	5.52	4.67	0.82	4.43	13.5	14.85	12.03	21.22	12.63	17.27	20.03	20.02	14.01	11.54
7SK	ENSMUSG00002076149	7SK RNA [Source:RFAM;Acc:RF00100]	misc_RNA	0.245889	0.202038	0.694567	0.0192868	0.986157	0.00605401	0.00325976	0.991253	0.00381543	-1.76024	5.55971e-07	6.25495	2.69	0.76	7.29	5.59	3.47	0.91	16.54	3.62	10.06	10.77	5.09	5.53	6.37	4.23	1.85	11.66	0.99	0	3.74	2.26	5.52	4.67	0.82	4.43	13.5	14.85	12.03	21.22	12.63	17.27	20.03	20.02	14.01	11.54
7SK	ENSMUSG00002076149	7SK RNA [Source:RFAM;Acc:RF00100]	misc_RNA	0.245889	0.202038	0.694567	0.0192868	0.986157	0.00605401	0.00325976	0.991253	0.00381543	-1.76024	5.55971e-07	6.25495	2.69	0.76	7.29	5.59	3.47	0.91	16.54	3.62	10.06	10.77	5.09	5.53	6.37	4.23	1.85	11.66	0.99	0	3.74	2.26	5.52	4.67	0.82	4.43	13.5	14.85	12.03	21.22	12.63	17.27	20.03	20.02	14.01	11.54
7SK	ENSMUSG00002076149	7SK RNA [Source:RFAM;Acc:RF00100]	misc_RNA	0.245889	0.202038	0.694567	0.0192868	0.986157	0.00605401	0.00325976	0.991253	0.00381543	-1.76024	5.55971e-07	6.25495	2.69	0.76	7.29	5.59	3.47	0.91	16.54	3.62	10.06	10.77	5.09	5.53	6.37	4.23	1.85	11.66	0.99	0	3.74	2.26	5.52	4.67	0.82	4.43	13.5	14.85	12.03	21.22	12.63	17.27	20.03	20.02	14.01	11.54
7SK	ENSMUSG00002076149	7SK RNA [Source:RFAM;Acc:RF00100]	misc_RNA	0.245889	0.202038	0.694567	0.0192868	0.986157	0.00605401	0.00325976	0.991253	0.00381543	-1.76024	5.55971e-07	6.25495	2.69	0.76	7.29	5.59	3.47	0.91	16.54	3.62	10.06	10.77	5.09	5.53	6.37	4.23	1.85	11.66	0.99	0	3.74	2.26	5.52	4.67	0.82	4.43	13.5	14.85	12.03	21.22	12.63	17.27	20.03	20.02	14.01	11.54
7SK	ENSMUSG00002076149	7SK RNA [Source:RFAM;Acc:RF00100]	misc_RNA	0.245889	0.202038	0.694567	0.0192868	0.986157	0.00605401	0.00325976	0.991253	0.00381543	-1.76024	5.55971e-07	6.25495	2.69	0.76	7.29	5.59	3.47	0.91	16.54	3.62	10.06	10.77	5.09	5.53	6.37	4.23	1.85	11.66	0.99	0	3.74	2.26	5.52	4.67	0.82	4.43	13.5	14.85	12.03	21.22	12.63	17.27	20.03	20.02	14.01	11.54
7SK	ENSMUSG00002076149	7SK RNA [Source:RFAM;Acc:RF00100]	misc_RNA	0.245889	0.202038	0.694567	0.0192868	0.986157	0.00605401	0.00325976	0.991253	0.00381543	-1.76024	5.55971e-07	6.25495	2.69	0.76	7.29	5.59	3.47	0.91	16.54	3.62	10.06	10.77	5.09	5.53	6.37	4.23	1.85	11.66	0.99	0	3.74	2.26	5.52	4.67	0.82	4.43	13.5	14.85	12.03	21.22	12.63	17.27	20.03	20.02	14.01	11.54
7SK	ENSMUSG00002076149	7SK RNA [Source:RFAM;Acc:RF00100]	misc_RNA	0.245889	0.202038	0.694567	0.0192868	0.986157	0.00605401	0.00325976	0.991253	0.00381543	-1.76024	5.55971e-07	6.25495	2.69	0.76	7.29	5.59	3.47	0.91	16.54	3.62	10.06	10.77	5.09	5.53	6.37	4.23	1.85	11.66	0.99	0	3.74	2.26	5.52	4.67	0.82	4.43	13.5	14.85	12.03	21.22	12.63	17.27	20.03	20.02	14.01	11.54
7SK	ENSMUSG00002076149	7SK RNA [Source:RFAM;Acc:RF00100]	misc_RNA	0.245889	0.202038	0.694567	0.0192868	0.986157	0.00605401	0.00325976	0.991253	0.00381543	-1.76024	5.55971e-07	6.25495	2.69	0.76	7.29	5.59	3.47	0.91	16.54	3.62	10.06	10.77	5.09	5.53	6.37	4.23	1.85	11.66	0.99	0	3.74	2.26	5.52	4.67	0.82	4.43	13.5	14.85	12.03	21.22	12.63	17.27	20.03	20.02	14.01	11.54
7SK	ENSMUSG00002076149	7SK RNA [Source:RFAM;Acc:RF00100]	misc_RNA	0.245889	0.202038	0.694567	0.0192868	0.986157	0.00605401	0.00325976	0.991253	0.00381543	-1.76024	5.55971e-07	6.25495	2.69	0.76	7.29	5.59	3.47	0.91	16.54	3.62	10.06	10.77	5.09	5.53	6.37	4.23	1.85	11.66	0.99	0	3.74	2.26	5.52	4.67	0.82	4.43	13.5	14.85	12.03	21.22	12.63	17.27	20.03	20.02	14.01	11.54
7SK	ENSMUSG00002076149	7SK RNA [Source:RFAM;Acc:RF00100]	misc_RNA	0.245889	0.202038	0.694567	0.0192868	0.986157	0.00605401	0.00325976	0.991253	0.00381543	-1.76024	5.55971e-07	6.25495	2.69	0.76	7.29	5.59	3.47	0.91	16.54	3.62	10.06	10.77	5.09	5.53	6.37	4.23	1.85	11.66	0.99	0	3.74	2.26	5.52	4.67	0.82	4.43	13.5	14.85	12.03	21.22	12.63	17.27	20.03	20.02	14.01	11.54
7SK	ENSMUSG00002076149	7SK RNA [Source:RFAM;Acc:RF00100]	misc_RNA	0.245889	0.202038	0.694567	0.0192868	0.986157	0.00605401	0.00325976	0.991253	0.00381543	-1.76024	5.55971e-07	6.25495	2.69	0.76	7.29	5.59	3.47	0.91	16.54	3.62	10.06	10.77	5.09	5.53	6.37	4.23	1.85	11.66	0.99	0	3.74	2.26	5.52	4.67	0.82	4.43	13.5	14.85	12.03	21.22	12.63	17.27	20.03	20.02	14.01	11.54
7SK	ENSMUSG00002076149	7SK RNA [Source:RFAM;Acc:RF00100]	misc_RNA	0.245889	0.202038	0.694567	0.0192868	0.986157	0.00605401	0.00325976	0.991253	0.00381543	-1.76024	5.55971e-07	6.25495	2.69	0.76	7.29	5.59	3.47	0.91	16.54	3.62	10.06	10.77	5.09	5.53	6.37	4.23	1.85	11.66	0.99	0	3.74	2.26	5.52	4.67	0.82	4.43	13.5	14.85	12.03	21.22	12.63	17.27	20.03	20.02	14.01	11.54
7SK	ENSMUSG00002076149	7SK RNA [Source:RFAM;Acc:RF00100]	misc_RNA	0.245889	0.202038	0.694567	0.0192868	0.986157	0.00605401	0.00325976	0.991253	0.00381543	-1.76024	5.55971e-07	6.25495	2.69	0.76	7.29	5.59	3.47	0.91	16.54	3.62	10.06	10.77	5.09	5.53	6.37	4.23	1.85	11.66	0.99	0	3.74	2.26	5.52	4.67	0.82	4.43	13.5	14.85	12.03	21.22	12.63	17.27	20.03	20.02	14.01	11.54
7SK	ENSMUSG00002076149	7SK RNA [Source:RFAM;Acc:RF00100]	misc_RNA	0.245889	0.202038	0.694567	0.0192868	0.986157	0.00605401	0.00325976	0.991253	0.00381543	-1.76024	5.55971e-07	6.25495	2.69	0.76	7.29	5.59	3.47	0.91	16.54	3.62	10.06	10.77	5.09	5.53	6.37	4.23	1.85	11.66	0.99	0	3.74	2.26	5.52	4.67	0.82	4.43	13.5	14.85	12.03	21.22	12.63	17.27	20.03	20.02	14.01	11.54
7SK	ENSMUSG00002076149	7SK RNA [Source:RFAM;Acc:RF00100]	misc_RNA	0.245889	0.202038	0.694567	0.0192868	0.986157	0.00605401	0.00325976	0.991253	0.00381543	-1.76024	5.55971e-07	6.25495	2.69	0.76	7.29	5.59	3.47	0.91	16.54	3.62	10.06	10.77	5.09	5.53	6.37	4.23	1.85	11.66	0.99	0	3.74	2.26	5.52	4.67	0.82	4.43	13.5	14.85	12.03	21.22	12.63	17.27	20.03	20.02	14.01	11.54
7SK	ENSMUSG00002076149	7SK RNA [Source:RFAM;Acc:RF00100]	misc_RNA	0.245889	0.202038	0.694567	0.0192868	0.986157	0.00605401	0.00325976	0.991253	0.00381543	-1.76024	5.55971e-07	6.25495	2.69	0.76	7.29	5.59	3.47	0.91	16.54	3.62	10.06	10.77	5.09	5.53	6.37	4.23	1.85	11.66	0.99	0	3.74	2.26	5.52	4.67	0.82	4.43	13.5	14.85	12.03	21.22	12.63	17.27	20.03	20.02	14.01	11.54
7SK	ENSMUSG00002076149	7SK RNA [Source:RFAM;Acc:RF00100]	misc_RNA	0.245889	0.202038	0.694567	0.0192868	0.986157	0.00605401	0.00325976	0.991253	0.00381543	-1.76024	5.55971e-07	6.25495	2.69	0.76	7.29	5.59	3.47	0.91	16.54	3.62	10.06	10.77	5.09	5.53	6.37	4.23	1.85	11.66	0.99	0	3.74	2.26	5.52	4.67	0.82	4.43	13.5	14.85	12.03	21.22	12.63	17.27	20.03	20.02	14.01	11.54
7SK	ENSMUSG00002076149	7SK RNA [Source:RFAM;Acc:RF00100]	misc_RNA	0.245889	0.202038	0.694567	0.0192868	0.986157	0.00605401	0.00325976	0.991253	0.00381543	-1.76024	5.55971e-07	6.25495	2.69	0.76	7.29	5.59	3.47	0.91	16.54	3.62	10.06	10.77	5.09	5.53	6.37	4.23	1.85	11.66	0.99	0	3.74	2.26	5.52	4.67	0.82	4.43	13.5	14.85	12.03	21.22	12.63	17.27	20.03	20.02	14.01	11.54
7SK	ENSMUSG00002076149	7SK RNA [Source:RFAM;Acc:RF00100]	misc_RNA	0.245889	0.202038	0.694567	0.0192868	0.986157	0.00605401	0.00325976	0.991253	0.00381543	-1.76024	5.55971e-07	6.25495	2.69	0.76	7.29	5.59	3.47	0.91	16.54	3.62	10.06	10.77	5.09	5.53	6.37	4.23	1.85	11.66	0.99	0	3.74	2.26	5.52	4.67	0.82	4.43	13.5	14.85	12.03	21.22	12.63	17.27	20.03	20.02	14.01	11.54
7SK	ENSMUSG00002076149	7SK RNA [Source:RFAM;Acc:RF00100]	misc_RNA	0.245889	0.202038	0.694567	0.0192868	0.986157	0.00605401	0.00325976	0.991253	0.00381543	-1.76024	5.55971e-07	6.25495	2.69	0.76	7.29	5.59	3.47	0.91	16.54	3.62	10.06	10.77	5.09	5.53	6.37	4.23	1.85	11.66	0.99	0	3.74	2.26	5.52	4.67	0.82	4.43	13.5	14.85	12.03	21.22	12.63	17.27	20.03	20.02	14.01	11.54
7SK	ENSMUSG00002076149	7SK RNA [Source:RFAM;Acc:RF00100]	misc_RNA	0.245889	0.202038	0.694567	0.0192868	0.986157	0.00605401	0.00325976	0.991253	0.00381543	-1.76024	5.55971e-07	6.25495	2.69	0.76	7.29	5.59	3.47	0.91	16.54	3.62	10.06	10.77	5.09	5.53	6.37	4.23	1.85	11.66	0.99	0	3.74	2.26	5.52	4.67	0.82	4.43	13.5	14.85	12.03	21.22	12.63	17.27	20.03	20.02	14.01	11.54
7SK	ENSMUSG00002076149	7SK RNA [Source:RFAM;Acc:RF00100]	misc_RNA	0.245889	0.202038	0.694567	0.0192868	0.986157	0.00605401	0.00325976	0.991253	0.00381543	-1.76024	5.55971e-07	6.25495	2.69	0.76	7.29	5.59	3.47	0.91	16.54	3.62	10.06	10.77	5.09	5.53	6.37	4.23	1.85	11.66	0.99	0	3.74	2.26	5.52	4.67	0.82	4.43	13.5	14.85	12.03	21.22	12.63	17.27	20.03	20.02	14.01	11.54
7SK	ENSMUSG00002076149	7SK RNA [Source:RFAM;Acc:RF00100]	misc_RNA	0.245889	0.202038	0.694567	0.0192868	0.986157	0.00605401	0.00325976	0.991253	0.00381543	-1.76024	5.55971e-07	6.25495	2.69	0.76	7.29	5.59	3.47	0.91	16.54	3.62	10.06	10.77	5.09	5.53	6.37	4.23	1.85	11.66	0.99	0	3.74	2.26	5.52	4.67	0.82	4.43	13.5	14.85	12.03	21.22	12.63	17.27	20.03	20.02	14.01	11.54
7SK	ENSMUSG00002076149	7SK RNA [Source:RFAM;Acc:RF00100]	misc_RNA	0.245889	0.202038	0.694567	0.0192868	0.986157	0.00605401	0.00325976	0.991253	0.00381543	-1.76024	5.55971e-07	6.25495	2.69	0.76	7.29	5.59	3.47	0.91	16.54	3.62	10.06	10.77	5.09	5.53	6.37	4.23	1.85	11.66	0.99	0	3.74	2.26	5.52	4.67	0.82	4.43	13.5	14.85	12.03	21.22	12.63	17.27	20.03	20.02	14.01	11.54
7SK	ENSMUSG00002076149	7SK RNA [Source:RFAM;Acc:RF00100]	misc_RNA	0.245889	0.202038	0.694567	0.0192868	0.986157	0.00605401	0.00325976	0.991253	0.00381543	-1.76024	5.55971e-07	6.25495	2.69	0.76	7.29	5.59	3.47	0.91	16.54	3.62	10.06	10.77	5.09	5.53	6.37	4.23	1.85	11.66	0.99	0	3.74	2.26	5.52	4.67	0.82	4.43	13.5	14.85	12.03	21.22	12.63	17.27	20.03	20.02	14.01	11.54
7SK	ENSMUSG00002076149	7SK RNA [Source:RFAM;Acc:RF00100]	misc_RNA	0.245889	0.202038	0.694567	0.0192868	0.986157	0.00605401	0.00325976	0.991253	0.00381543	-1.76024	5.55971e-07	6.25495	2.69	0.76	7.29	5.59	3.47	0.91	16.54	3.62	10.06	10.77	5.09	5.53	6.37	4.23	1.85	11.66	0.99	0	3.74	2.26	5.52	4.67	0.82	4.43	13.5	14.85	12.03	21.22	12.63	17.27	20.03	20.02	14.01	11.54
7SK	ENSMUSG00002076149	7SK RNA [Source:RFAM;Acc:RF00100]	misc_RNA	0.245889	0.202038	0.694567	0.0192868	0.986157	0.00605401	0.00325976	0.991253	0.00381543	-1.76024	5.55971e-07	6.25495	2.69	0.76	7.29	5.59	3.47	0.91	16.54	3.62	10.06	10.77	5.09	5.53	6.37	4.23	1.85	11.66	0.99	0	3.74	2.26	5.52	4.67	0.82	4.43	13.5	14.85	12.03	21.22	12.63	17.27	20.03	20.02	14.01	11.54
7SK	ENSMUSG00002076149	7SK RNA [Source:RFAM;Acc:RF00100]	misc_RNA	0.245889	0.202038	0.694567	0.0192868	0.986157	0.00605401	0.00325976	0.991253	0.00381543	-1.76024	5.55971e-07	6.25495	2.69	0.76	7.29	5.59	3.47	0.91	16.54	3.62	10.06	10.77	5.09	5.53	6.37	4.23	1.85	11.66	0.99	0	3.74	2.26	5.52	4.67	0.82	4.43	13.5	14.85	12.03	21.22	12.63	17.27	20.03	20.02	14.01	11.54
7SK	ENSMUSG00002076149	7SK RNA [Source:RFAM;Acc:RF00100]	misc_RNA	0.245889	0.202038	0.694567	0.0192868	0.986157	0.00605401	0.00325976	0.991253	0.00381543	-1.76024	5.55971e-07	6.25495	2.69	0.76	7.29	5.59	3.47	0.91	16.54	3.62	10.06	10.77	5.09	5.53	6.37	4.23	1.85	11.66	0.99	0	3.74	2.26	5.52	4.67	0.82	4.43	13.5	14.85	12.03	21.22	12.63	17.27	20.03	20.02	14.01	11.54
7SK	ENSMUSG00002076149	7SK RNA [Source:RFAM;Acc:RF00100]	misc_RNA	0.245889	0.202038	0.694567	0.0192868	0.986157	0.00605401	0.00325976	0.991253	0.00381543	-1.76024	5.55971e-07	6.25495	2.69	0.76	7.29	5.59	3.47	0.91	16.54	3.62	10.06	10.77	5.09	5.53	6.37	4.23	1.85	11.66	0.99	0	3.74	2.26	5.52	4.67	0.82	4.43	13.5	14.85	12.03	21.22	12.63	17.27	20.03	20.02	14.01	11.54
7SK	ENSMUSG00002076149	7SK RNA [Source:RFAM;Acc:RF00100]	misc_RNA	0.245889	0.202038	0.694567	0.0192868	0.986157	0.00605401	0.00325976	0.991253	0.00381543	-1.76024	5.55971e-07	6.25495	2.69	0.76	7.29	5.59	3.47	0.91	16.54	3.62	10.06	10.77	5.09	5.53	6.37	4.23	1.85	11.66	0.99	0	3.74	2.26	5.52	4.67	0.82	4.43	13.5	14.85	12.03	21.22	12.63	17.27	20.03	20.02	14.01	11.54
7SK	ENSMUSG00002076149	7SK RNA [Source:RFAM;Acc:RF00100]	misc_RNA	0.245889	0.202038	0.694567	0.0192868	0.986157	0.00605401	0.00325976	0.991253	0.00381543	-1.76024	5.55971e-07	6.25495	2.69	0.76	7.29	5.59	3.47	0.91	16.54	3.62	10.06	10.77	5.09	5.53	6.37	4.23	1.85	11.66	0.99	0	3.74	2.26	5.52	4.67	0.82	4.43	13.5	14.85	12.03	21.22	12.63	17.27	20.03	20.02	14.01	11.54
7SK	ENSMUSG00002076149	7SK RNA [Source:RFAM;Acc:RF00100]	misc_RNA	0.245889	0.202038	0.694567	0.0192868	0.986157	0.00605401	0.00325976	0.991253	0.00381543	-1.76024	5.55971e-07	6.25495	2.69	0.76	7.29	5.59	3.47	0.91	16.54	3.62	10.06	10.77	5.09	5.53	6.37	4.23	1.85	11.66	0.99	0	3.74	2.26	5.52	4.67	0.82	4.43	13.5	14.85	12.03	21.22	12.63	17.27	20.03	20.02	14.01	11.54
7SK	ENSMUSG00002076149	7SK RNA [Source:RFAM;Acc:RF00100]	misc_RNA	0.245889	0.202038	0.694567	0.0192868	0.986157	0.00605401	0.00325976	0.991253	0.00381543	-1.76024	5.55971e-07	6.25495	2.69	0.76	7.29	5.59	3.47	0.91	16.54	3.62	10.06	10.77	5.09	5.53	6.37	4.23	1.85	11.66	0.99	0	3.74	2.26	5.52	4.67	0.82	4.43	13.5	14.85	12.03	21.22	12.63	17.27	20.03	20.02	14.01	11.54
7SK	ENSMUSG00002076149	7SK RNA [Source:RFAM;Acc:RF00100]	misc_RNA	0.245889	0.202038	0.694567	0.0192868	0.986157	0.00605401	0.00325976	0.991253	0.00381543	-1.76024	5.55971e-07	6.25495	2.69	0.76	7.29	5.59	3.47	0.91	16.54	3.62	10.06	10.77	5.09	5.53	6.37	4.23	1.85	11.66	0.99	0	3.74	2.26	5.52	4.67	0.82	4.43	13.5	14.85	12.03	21.22	12.63	17.27	20.03	20.02	14.01	11.54
7SK	ENSMUSG00002076149	7SK RNA [Source:RFAM;Acc:RF00100]	misc_RNA	0.245889	0.202038	0.694567	0.0192868	0.986157	0.00605401	0.00325976	0.991253	0.00381543	-1.76024	5.55971e-07	6.25495	2.69	0.76	7.29	5.59	3.47	0.91	16.54	3.62	10.06	10.77	5.09	5.53	6.37	4.23	1.85	11.66	0.99	0	3.74	2.26	5.52	4.67	0.82	4.43	13.5	14.85	12.03	21.22	12.63	17.27	20.03	20.02	14.01	11.54
7SK	ENSMUSG00002076149	7SK RNA [Source:RFAM;Acc:RF00100]	misc_RNA	0.245889	0.202038	0.694567	0.0192868	0.986157	0.00605401	0.00325976	0.991253	0.00381543	-1.76024	5.55971e-07	6.25495	2.69	0.76	7.29	5.59	3.47	0.91	16.54	3.62	10.06	10.77	5.09	5.53	6.37	4.23	1.85	11.66	0.99	0	3.74	2.26	5.52	4.67	0.82	4.43	13.5	14.85	12.03	21.22	12.63	17.27	20.03	20.02	14.01	11.54
7SK	ENSMUSG00002076149	7SK RNA [Source:RFAM;Acc:RF00100]	misc_RNA	0.245889	0.202038	0.694567	0.0192868	0.986157	0.00605401	0.00325976	0.991253	0.00381543	-1.76024	5.55971e-07	6.25495	2.69	0.76	7.29	5.59	3.47	0.91	16.54	3.62	10.06	10.77	5.09	5.53	6.37	4.23	1.85	11.66	0.99	0	3.74	2.26	5.52	4.67	0.82	4.43	13.5	14.85	12.03	21.22	12.63	17.27	20.03	20.02	14.01	11.54
7SK	ENSMUSG00002076149	7SK RNA [Source:RFAM;Acc:RF00100]	misc_RNA	0.245889	0.202038	0.694567	0.0192868	0.986157	0.00605401	0.00325976	0.991253	0.00381543	-1.76024	5.55971e-07	6.25495	2.69	0.76	7.29	5.59	3.47	0.91	16.54	3.62	10.06	10.77	5.09	5.53	6.37	4.23	1.85	11.66	0.99	0	3.74	2.26	5.52	4.67	0.82	4.43	13.5	14.85	12.03	21.22	12.63	17.27	20.03	20.02	14.01	11.54
7SK	ENSMUSG00002076149	7SK RNA [Source:RFAM;Acc:RF00100]	misc_RNA	0.245889	0.202038	0.694567	0.0192868	0.986157	0.00605401	0.00325976	0.991253	0.00381543	-1.76024	5.55971e-07	6.25495	2.69	0.76	7.29	5.59	3.47	0.91	16.54	3.62	10.06	10.77	5.09	5.53	6.37	4.23	1.85	11.66	0.99	0	3.74	2.26	5.52	4.67	0.82	4.43	13.5	14.85	12.03	21.22	12.63	17.27	20.03	20.02	14.01	11.54
7SK	ENSMUSG00002076149	7SK RNA [Source:RFAM;Acc:RF00100]	misc_RNA	0.245889	0.202038	0.694567	0.0192868	0.986157	0.00605401	0.00325976	0.991253	0.00381543	-1.76024	5.55971e-07	6.25495	2.69	0.76	7.29	5.59	3.47	0.91	16.54	3.62	10.06	10.77	5.09	5.53	6.37	4.23	1.85	11.66	0.99	0	3.74	2.26	5.52	4.67	0.82	4.43	13.5	14.85	12.03	21.22	12.63	17.27	20.03	20.02	14.01	11.54
7SK	ENSMUSG00002076149	7SK RNA [Source:RFAM;Acc:RF00100]	misc_RNA	0.245889	0.202038	0.694567	0.0192868	0.986157	0.00605401	0.00325976	0.991253	0.00381543	-1.76024	5.55971e-07	6.25495	2.69	0.76	7.29	5.59	3.47	0.91	16.54	3.62	10.06	10.77	5.09	5.53	6.37	4.23	1.85	11.66	0.99	0	3.74	2.26	5.52	4.67	0.82	4.43	13.5	14.85	12.03	21.22	12.63	17.27	20.03	20.02	14.01	11.54
7SK	ENSMUSG00002076149	7SK RNA [Source:RFAM;Acc:RF00100]	misc_RNA	0.245889	0.202038	0.694567	0.0192868	0.986157	0.00605401	0.00325976	0.991253	0.00381543	-1.76024	5.55971e-07	6.25495	2.69	0.76	7.29	5.59	3.47	0.91	16.54	3.62	10.06	10.77	5.09	5.53	6.37	4.23	1.85	11.66	0.99	0	3.74	2.26	5.52	4.67	0.82	4.43	13.5	14.85	12.03	21.22	12.63	17.27	20.03	20.02	14.01	11.54
7SK	ENSMUSG00002076149	7SK RNA [Source:RFAM;Acc:RF00100]	misc_RNA	0.245889	0.202038	0.694567	0.0192868	0.986157	0.00605401	0.00325976	0.991253	0.00381543	-1.76024	5.55971e-07	6.25495	2.69	0.76	7.29	5.59	3.47	0.91	16.54	3.62	10.06	10.77	5.09	5.53	6.37	4.23	1.85	11.66	0.99	0	3.74	2.26	5.52	4.67	0.82	4.43	13.5	14.85	12.03	21.22	12.63	17.27	20.03	20.02	14.01	11.54
7SK	ENSMUSG00002076149	7SK RNA [Source:RFAM;Acc:RF00100]	misc_RNA	0.245889	0.202038	0.694567	0.0192868	0.986157	0.00605401	0.00325976	0.991253	0.00381543	-1.76024	5.55971e-07	6.25495	2.69	0.76	7.29	5.59	3.47	0.91	16.54	3.62	10.06	10.77	5.09	5.53	6.37	4.23	1.85	11.66	0.99	0	3.74	2.26	5.52	4.67	0.82	4.43	13.5	14.85	12.03	21.22	12.63	17.27	20.03	20.02	14.01	11.54
7SK	ENSMUSG00002076149	7SK RNA [Source:RFAM;Acc:RF00100]	misc_RNA	0.245889	0.202038	0.694567	0.0192868	0.986157	0.00605401	0.00325976	0.991253	0.00381543	-1.76024	5.55971e-07	6.25495	2.69	0.76	7.29	5.59	3.47	0.91	16.54	3.62	10.06	10.77	5.09	5.53	6.37	4.23	1.85	11.66	0.99	0	3.74	2.26	5.52	4.67	0.82	4.43	13.5	14.85	12.03	21.22	12.63	17.27	20.03	20.02	14.01	11.54
7SK	ENSMUSG00002076149	7SK RNA [Source:RFAM;Acc:RF00100]	misc_RNA	0.245889	0.202038	0.694567	0.0192868	0.986157	0.00605401	0.00325976	0.991253	0.00381543	-1.76024	5.55971e-07	6.25495	2.69	0.76	7.29	5.59	3.47	0.91	16.54	3.62	10.06	10.77	5.09	5.53	6.37	4.23	1.85	11.66	0.99	0	3.74	2.26	5.52	4.67	0.82	4.43	13.5	14.85	12.03	21.22	12.63	17.27	20.03	20.02	14.01	11.54
7SK	ENSMUSG00002076149	7SK RNA [Source:RFAM;Acc:RF00100]	misc_RNA	0.245889	0.202038	0.694567	0.0192868	0.986157	0.00605401	0.00325976	0.991253	0.00381543	-1.76024	5.55971e-07	6.25495	2.69	0.76	7.29	5.59	3.47	0.91	16.54	3.62	10.06	10.77	5.09	5.53	6.37	4.23	1.85	11.66	0.99	0	3.74	2.26	5.52	4.67	0.82	4.43	13.5	14.85	12.03	21.22	12.63	17.27	20.03	20.02	14.01	11.54
7SK	ENSMUSG00002076149	7SK RNA [Source:RFAM;Acc:RF00100]	misc_RNA	0.245889	0.202038	0.694567	0.0192868	0.986157	0.00605401	0.00325976	0.991253	0.00381543	-1.76024	5.55971e-07	6.25495	2.69	0.76	7.29	5.59	3.47	0.91	16.54	3.62	10.06	10.77	5.09	5.53	6.37	4.23	1.85	11.66	0.99	0	3.74	2.26	5.52	4.67	0.82	4.43	13.5	14.85	12.03	21.22	12.63	17.27	20.03	20.02	14.01	11.54
7SK	ENSMUSG00002076149	7SK RNA [Source:RFAM;Acc:RF00100]	misc_RNA	0.245889	0.202038	0.694567	0.0192868	0.986157	0.00605401	0.00325976	0.991253	0.00381543	-1.76024	5.55971e-07	6.25495	2.69	0.76	7.29	5.59	3.47	0.91	16.54	3.62	10.06	10.77	5.09	5.53	6.37	4.23	1.85	11.66	0.99	0	3.74	2.26	5.52	4.67	0.82	4.43	13.5	14.85	12.03	21.22	12.63	17.27	20.03	20.02	14.01	11.54
7SK	ENSMUSG00002076149	7SK RNA [Source:RFAM;Acc:RF00100]	misc_RNA	0.245889	0.202038	0.694567	0.0192868	0.986157	0.00605401	0.00325976	0.991253	0.00381543	-1.76024	5.55971e-07	6.25495	2.69	0.76	7.29	5.59	3.47	0.91	16.54	3.62	10.06	10.77	5.09	5.53	6.37	4.23	1.85	11.66	0.99	0	3.74	2.26	5.52	4.67	0.82	4.43	13.5	14.85	12.03	21.22	12.63	17.27	20.03	20.02	14.01	11.54
7SK	ENSMUSG00002076149	7SK RNA [Source:RFAM;Acc:RF00100]	misc_RNA	0.245889	0.202038	0.694567	0.0192868	0.986157	0.00605401	0.00325976	0.991253	0.00381543	-1.76024	5.55971e-07	6.25495	2.69	0.76	7.29	5.59	3.47	0.91	16.54	3.62	10.06	10.77	5.09	5.53	6.37	4.23	1.85	11.66	0.99	0	3.74	2.26	5.52	4.67	0.82	4.43	13.5	14.85	12.03	21.22	12.63	17.27	20.03	20.02	14.01	11.54
7SK	ENSMUSG00002076149	7SK RNA [Source:RFAM;Acc:RF00100]	misc_RNA	0.245889	0.202038	0.694567	0.0192868	0.986157	0.00605401	0.00325976	0.991253	0.00381543	-1.76024	5.55971e-07	6.25495	2.69	0.76	7.29	5.59	3.47	0.91	16.54	3.62	10.06	10.77	5.09	5.53	6.37	4.23	1.85	11.66	0.99	0	3.74	2.26	5.52	4.67	0.82	4.43	13.5	14.85	12.03	21.22	12.63	17.27	20.03	20.02	14.01	11.54
7SK	ENSMUSG00002076149	7SK RNA [Source:RFAM;Acc:RF00100]	misc_RNA	0.245889	0.202038	0.694567	0.0192868	0.986157	0.00605401	0.00325976	0.991253	0.00381543	-1.76024	5.55971e-07	6.25495	2.69	0.76	7.29	5.59	3.47	0.91	16.54	3.62	10.06	10.77	5.09	5.53	6.37	4.23	1.85	11.66	0.99	0	3.74	2.26	5.52	4.67	0.82	4.43	13.5	14.85	12.03	21.22	12.63	17.27	20.03	20.02	14.01	11.54
7SK	ENSMUSG00002076149	7SK RNA [Source:RFAM;Acc:RF00100]	misc_RNA	0.245889	0.202038	0.694567	0.0192868	0.986157	0.00605401	0.00325976	0.991253	0.00381543	-1.76024	5.55971e-07	6.25495	2.69	0.76	7.29	5.59	3.47	0.91	16.54	3.62	10.06	10.77	5.09	5.53	6.37	4.23	1.85	11.66	0.99	0	3.74	2.26	5.52	4.67	0.82	4.43	13.5	14.85	12.03	21.22	12.63	17.27	20.03	20.02	14.01	11.54
7SK	ENSMUSG00002076149	7SK RNA [Source:RFAM;Acc:RF00100]	misc_RNA	0.245889	0.202038	0.694567	0.0192868	0.986157	0.00605401	0.00325976	0.991253	0.00381543	-1.76024	5.55971e-07	6.25495	2.69	0.76	7.29	5.59	3.47	0.91	16.54	3.62	10.06	10.77	5.09	5.53	6.37	4.23	1.85	11.66	0.99	0	3.74	2.26	5.52	4.67	0.82	4.43	13.5	14.85	12.03	21.22	12.63	17.27	20.03	20.02	14.01	11.54
7SK	ENSMUSG00002076149	7SK RNA [Source:RFAM;Acc:RF00100]	misc_RNA	0.245889	0.202038	0.694567	0.0192868	0.986157	0.00605401	0.00325976	0.991253	0.00381543	-1.76024	5.55971e-07	6.25495	2.69	0.76	7.29	5.59	3.47	0.91	16.54	3.62	10.06	10.77	5.09	5.53	6.37	4.23	1.85	11.66	0.99	0	3.74	2.26	5.52	4.67	0.82	4.43	13.5	14.85	12.03	21.22	12.63	17.27	20.03	20.02	14.01	11.54
7SK	ENSMUSG00002076149	7SK RNA [Source:RFAM;Acc:RF00100]	misc_RNA	0.245889	0.202038	0.694567	0.0192868	0.986157	0.00605401	0.00325976	0.991253	0.00381543	-1.76024	5.55971e-07	6.25495	2.69	0.76	7.29	5.59	3.47	0.91	16.54	3.62	10.06	10.77	5.09	5.53	6.37	4.23	1.85	11.66	0.99	0	3.74	2.26	5.52	4.67	0.82	4.43	13.5	14.85	12.03	21.22	12.63	17.27	20.03	20.02	14.01	11.54
7SK	ENSMUSG00002076149	7SK RNA [Source:RFAM;Acc:RF00100]	misc_RNA	0.245889	0.202038	0.694567	0.0192868	0.986157	0.00605401	0.00325976	0.991253	0.00381543	-1.76024	5.55971e-07	6.25495	2.69	0.76	7.29	5.59	3.47	0.91	16.54	3.62	10.06	10.77	5.09	5.53	6.37	4.23	1.85	11.66	0.99	0	3.74	2.26	5.52	4.67	0.82	4.43	13.5	14.85	12.03	21.22	12.63	17.27	20.03	20.02	14.01	11.54
7SK	ENSMUSG00002076149	7SK RNA [Source:RFAM;Acc:RF00100]	misc_RNA	0.245889	0.202038	0.694567	0.0192868	0.986157	0.00605401	0.00325976	0.991253	0.00381543	-1.76024	5.55971e-07	6.25495	2.69	0.76	7.29	5.59	3.47	0.91	16.54	3.62	10.06	10.77	5.09	5.53	6.37	4.23	1.85	11.66	0.99	0	3.74	2.26	5.52	4.67	0.82	4.43	13.5	14.85	12.03	21.22	12.63	17.27	20.03	20.02	14.01	11.54
7SK	ENSMUSG00002076149	7SK RNA [Source:RFAM;Acc:RF00100]	misc_RNA	0.245889	0.202038	0.694567	0.0192868	0.986157	0.00605401	0.00325976	0.991253	0.00381543	-1.76024	5.55971e-07	6.25495	2.69	0.76	7.29	5.59	3.47	0.91	16.54	3.62	10.06	10.77	5.09	5.53	6.37	4.23	1.85	11.66	0.99	0	3.74	2.26	5.52	4.67	0.82	4.43	13.5	14.85	12.03	21.22	12.63	17.27	20.03	20.02	14.01	11.54
7SK	ENSMUSG00002076149	7SK RNA [Source:RFAM;Acc:RF00100]	misc_RNA	0.245889	0.202038	0.694567	0.0192868	0.986157	0.00605401	0.00325976	0.991253	0.00381543	-1.76024	5.55971e-07	6.25495	2.69	0.76	7.29	5.59	3.47	0.91	16.54	3.62	10.06	10.77	5.09	5.53	6.37	4.23	1.85	11.66	0.99	0	3.74	2.26	5.52	4.67	0.82	4.43	13.5	14.85	12.03	21.22	12.63	17.27	20.03	20.02	14.01	11.54
7SK	ENSMUSG00002076149	7SK RNA [Source:RFAM;Acc:RF00100]	misc_RNA	0.245889	0.202038	0.694567	0.0192868	0.986157	0.00605401	0.00325976	0.991253	0.00381543	-1.76024	5.55971e-07	6.25495	2.69	0.76	7.29	5.59	3.47	0.91	16.54	3.62	10.06	10.77	5.09	5.53	6.37	4.23	1.85	11.66	0.99	0	3.74	2.26	5.52	4.67	0.82	4.43	13.5	14.85	12.03	21.22	12.63	17.27	20.03	20.02	14.01	11.54
7SK	ENSMUSG00002076149	7SK RNA [Source:RFAM;Acc:RF00100]	misc_RNA	0.245889	0.202038	0.694567	0.0192868	0.986157	0.00605401	0.00325976	0.991253	0.00381543	-1.76024	5.55971e-07	6.25495	2.69	0.76	7.29	5.59	3.47	0.91	16.54	3.62	10.06	10.77	5.09	5.53	6.37	4.23	1.85	11.66	0.99	0	3.74	2.26	5.52	4.67	0.82	4.43	13.5	14.85	12.03	21.22	12.63	17.27	20.03	20.02	14.01	11.54
7SK	ENSMUSG00002076149	7SK RNA [Source:RFAM;Acc:RF00100]	misc_RNA	0.245889	0.202038	0.694567	0.0192868	0.986157	0.00605401	0.00325976	0.991253	0.00381543	-1.76024	5.55971e-07	6.25495	2.69	0.76	7.29	5.59	3.47	0.91	16.54	3.62	10.06	10.77	5.09	5.53	6.37	4.23	1.85	11.66	0.99	0	3.74	2.26	5.52	4.67	0.82	4.43	13.5	14.85	12.03	21.22	12.63	17.27	20.03	20.02	14.01	11.54
7SK	ENSMUSG00002076149	7SK RNA [Source:RFAM;Acc:RF00100]	misc_RNA	0.245889	0.202038	0.694567	0.0192868	0.986157	0.00605401	0.00325976	0.991253	0.00381543	-1.76024	5.55971e-07	6.25495	2.69	0.76	7.29	5.59	3.47	0.91	16.54	3.62	10.06	10.77	5.09	5.53	6.37	4.23	1.85	11.66	0.99	0	3.74	2.26	5.52	4.67	0.82	4.43	13.5	14.85	12.03	21.22	12.63	17.27	20.03	20.02	14.01	11.54
7SK	ENSMUSG00002076149	7SK RNA [Source:RFAM;Acc:RF00100]	misc_RNA	0.245889	0.202038	0.694567	0.0192868	0.986157	0.00605401	0.00325976	0.991253	0.00381543	-1.76024	5.55971e-07	6.25495	2.69	0.76	7.29	5.59	3.47	0.91	16.54	3.62	10.06	10.77	5.09	5.53	6.37	4.23	1.85	11.66	0.99	0	3.74	2.26	5.52	4.67	0.82	4.43	13.5	14.85	12.03	21.22	12.63	17.27	20.03	20.02	14.01	11.54
7SK	ENSMUSG00002076149	7SK RNA [Source:RFAM;Acc:RF00100]	misc_RNA	0.245889	0.202038	0.694567	0.0192868	0.986157	0.00605401	0.00325976	0.991253	0.00381543	-1.76024	5.55971e-07	6.25495	2.69	0.76	7.29	5.59	3.47	0.91	16.54	3.62	10.06	10.77	5.09	5.53	6.37	4.23	1.85	11.66	0.99	0	3.74	2.26	5.52	4.67	0.82	4.43	13.5	14.85	12.03	21.22	12.63	17.27	20.03	20.02	14.01	11.54
7SK	ENSMUSG00002076149	7SK RNA [Source:RFAM;Acc:RF00100]	misc_RNA	0.245889	0.202038	0.694567	0.0192868	0.986157	0.00605401	0.00325976	0.991253	0.00381543	-1.76024	5.55971e-07	6.25495	2.69	0.76	7.29	5.59	3.47	0.91	16.54	3.62	10.06	10.77	5.09	5.53	6.37	4.23	1.85	11.66	0.99	0	3.74	2.26	5.52	4.67	0.82	4.43	13.5	14.85	12.03	21.22	12.63	17.27	20.03	20.02	14.01	11.54
7SK	ENSMUSG00002076149	7SK RNA [Source:RFAM;Acc:RF00100]	misc_RNA	0.245889	0.202038	0.694567	0.0192868	0.986157	0.00605401	0.00325976	0.991253	0.00381543	-1.76024	5.55971e-07	6.25495	2.69	0.76	7.29	5.59	3.47	0.91	16.54	3.62	10.06	10.77	5.09	5.53	6.37	4.23	1.85	11.66	0.99	0	3.74	2.26	5.52	4.67	0.82	4.43	13.5	14.85	12.03	21.22	12.63	17.27	20.03	20.02	14.01	11.54
7SK	ENSMUSG00002076149	7SK RNA [Source:RFAM;Acc:RF00100]	misc_RNA	0.245889	0.202038	0.694567	0.0192868	0.986157	0.00605401	0.00325976	0.991253	0.00381543	-1.76024	5.55971e-07	6.25495	2.69	0.76	7.29	5.59	3.47	0.91	16.54	3.62	10.06	10.77	5.09	5.53	6.37	4.23	1.85	11.66	0.99	0	3.74	2.26	5.52	4.67	0.82	4.43	13.5	14.85	12.03	21.22	12.63	17.27	20.03	20.02	14.01	11.54
7SK	ENSMUSG00002076149	7SK RNA [Source:RFAM;Acc:RF00100]	misc_RNA	0.245889	0.202038	0.694567	0.0192868	0.986157	0.00605401	0.00325976	0.991253	0.00381543	-1.76024	5.55971e-07	6.25495	2.69	0.76	7.29	5.59	3.47	0.91	16.54	3.62	10.06	10.77	5.09	5.53	6.37	4.23	1.85	11.66	0.99	0	3.74	2.26	5.52	4.67	0.82	4.43	13.5	14.85	12.03	21.22	12.63	17.27	20.03	20.02	14.01	11.54
7SK	ENSMUSG00002076149	7SK RNA [Source:RFAM;Acc:RF00100]	misc_RNA	0.245889	0.202038	0.694567	0.0192868	0.986157	0.00605401	0.00325976	0.991253	0.00381543	-1.76024	5.55971e-07	6.25495	2.69	0.76	7.29	5.59	3.47	0.91	16.54	3.62	10.06	10.77	5.09	5.53	6.37	4.23	1.85	11.66	0.99	0	3.74	2.26	5.52	4.67	0.82	4.43	13.5	14.85	12.03	21.22	12.63	17.27	20.03	20.02	14.01	11.54
7SK	ENSMUSG00002076149	7SK RNA [Source:RFAM;Acc:RF00100]	misc_RNA	0.245889	0.202038	0.694567	0.0192868	0.986157	0.00605401	0.00325976	0.991253	0.00381543	-1.76024	5.55971e-07	6.25495	2.69	0.76	7.29	5.59	3.47	0.91	16.54	3.62	10.06	10.77	5.09	5.53	6.37	4.23	1.85	11.66	0.99	0	3.74	2.26	5.52	4.67	0.82	4.43	13.5	14.85	12.03	21.22	12.63	17.27	20.03	20.02	14.01	11.54
7SK	ENSMUSG00002076149	7SK RNA [Source:RFAM;Acc:RF00100]	misc_RNA	0.245889	0.202038	0.694567	0.0192868	0.986157	0.00605401	0.00325976	0.991253	0.00381543	-1.76024	5.55971e-07	6.25495	2.69	0.76	7.29	5.59	3.47	0.91	16.54	3.62	10.06	10.77	5.09	5.53	6.37	4.23	1.85	11.66	0.99	0	3.74	2.26	5.52	4.67	0.82	4.43	13.5	14.85	12.03	21.22	12.63	17.27	20.03	20.02	14.01	11.54
7SK	ENSMUSG00002076149	7SK RNA [Source:RFAM;Acc:RF00100]	misc_RNA	0.245889	0.202038	0.694567	0.0192868	0.986157	0.00605401	0.00325976	0.991253	0.00381543	-1.76024	5.55971e-07	6.25495	2.69	0.76	7.29	5.59	3.47	0.91	16.54	3.62	10.06	10.77	5.09	5.53	6.37	4.23	1.85	11.66	0.99	0	3.74	2.26	5.52	4.67	0.82	4.43	13.5	14.85	12.03	21.22	12.63	17.27	20.03	20.02	14.01	11.54
E330011M16Rik	ENSMUSG00000103030	RIKEN cDNA E330011M16 gene [Source:MGI Symbol;Acc:MGI:3704186]	TEC	0.24574	0.100994	0.995706	0.0177003	0.94468	0.0247151	0.0506175	0.991253	0.00381543	-0.438956	0.443795	0.352818	0.06	0.07	0.42	0.14	0.14	0.96	1.14	0.13	0.74	0.24	2.17	3.59	2.02	2.79	0.17	0.18	0.08	0.24	0.39	0.19	0.06	0.15	1.45	0.23	0.24	0.21	0.28	2.05	0.19	2.61	0.07	0.31	0.25	0
Cmtm7	ENSMUSG00000032436	CKLF-like MARVEL transmembrane domain containing 7 [Source:MGI Symbol;Acc:MGI:2447166]	protein_coding	0.245702	0.00619314	2.20809	-0.0387185	0.954096	0.020408	0.0578547	0.991253	0.00381543	-0.927315	3.68237e-41	40.4339	68.46	60.92	63.96	75.05	48.7	67.96	73.27	86.88	84.93	73.32	94.28	76.7	60.56	55.06	47.58	61.95	56.16	45.9	57.69	41.86	50.76	32.84	57.57	52.02	108.22	107.95	129.63	120.39	99.2	124.76	137.5	144.08	119.9	99.86
Cd69	ENSMUSG00000030156	CD69 antigen [Source:MGI Symbol;Acc:MGI:88343]	protein_coding	0.245579	0.289446	0.538433	0.0722511	0.893038	0.0491302	0.0622469	0.991253	0.00381543	-1.32213	4.07317e-08	7.39007	14.46	18.81	22.32	17.97	19.84	38.41	28.21	19.86	31.72	21.56	44.57	73.96	35.65	46.73	11.63	17.7	16.34	19.26	18.09	14.14	19.79	14.03	30.72	19.23	46.14	48.71	57.06	98.35	51.3	116.48	56.78	70.23	55.68	43.25
Trerf1	ENSMUSG00000064043	transcriptional regulating factor 1 [Source:MGI Symbol;Acc:MGI:2442086]	protein_coding	0.245298	0.325384	0.487604	-0.026156	0.9745	0.011218	0.07112	0.991253	0.00381543	-1.03967	0.00718372	2.14365	0.12	0.15	0.39	0.31	0.16	0.34	0.48	0.3	0.59	0.33	0.21	0.6	0.11	0.16	0.21	0.12	0.08	0.18	0.08	0.07	0.1	0.13	0	0.06	0.44	0.53	0.17	0.45	0.42	0.52	0.58	0.5	0.25	0.32
Eya2	ENSMUSG00000017897	EYA transcriptional coactivator and phosphatase 2 [Source:MGI Symbol;Acc:MGI:109341]	protein_coding	0.245287	0.26153	0.582478	0.0280363	0.950644	0.0219822	-0.0505593	0.991253	0.00381543	0.580608	0.238359	0.622769	0.24	0.28	1.05	0.52	0.56	1.55	0.24	0.49	1.06	1.76	2.88	1.32	0.37	0.74	0.26	0.31	0.18	0.55	0.4	0.27	0.11	0.67	0.26	0.32	0.09	0.18	0.15	0.45	0.69	1.2	1.16	0.22	0.39	0.12
Per1	ENSMUSG00000020893	period circadian clock 1 [Source:MGI Symbol;Acc:MGI:1098283]	protein_coding	0.245196	0.101275	0.994498	0.155777	0.686207	0.163545	0.153584	0.991253	0.00381543	-0.692153	7.33587e-28	27.1345	15.64	14.16	18.11	15.3	12.94	17.25	17.64	16.2	18.23	17.89	30.23	39.13	16.92	18.82	15.58	17.02	20.98	13.96	19.76	11.35	14.06	7.79	20.27	13.84	23.02	25.45	31.16	47.14	20.43	49.62	26.23	30.75	22.63	21.19
Il18	ENSMUSG00000039217	interleukin 18 [Source:MGI Symbol;Acc:MGI:107936]	protein_coding	0.244928	0.364712	0.43805	0.0440427	0.953459	0.0206979	-0.0105476	0.991253	0.00381543	0.605171	0.0623704	1.20502	4.29	4.13	5.52	3.17	4.73	2.99	3.95	6.18	5.53	5.67	7.34	5.66	1.45	4.57	3.66	5.31	4.1	4.65	3.04	3.46	4.54	2.6	6	4.11	2.59	2.79	3.23	3.07	1.24	3.77	1.72	3.45	3.91	2.1
Gm10522	ENSMUSG00000104340	predicted gene 10522 [Source:MGI Symbol;Acc:MGI:3642357]	lncRNA	0.244887	0.101148	0.995044	0.0316158	0.966235	0.0149171	-0.0275281	0.991253	0.00381543	-1.68094	0.00010547	3.97687	0.1	0.43	0.23	0.12	0.15	0	0.77	0.1	1.94	0.39	1.31	0.53	0.32	0.35	0.14	0.2	0.69	0.4	0.46	0.39	0.32	0.41	0.24	0.63	1.01	0.71	2.24	1.17	0.62	0.95	1.34	1.27	1.03	0.58
Dennd5b	ENSMUSG00000030313	DENN/MADD domain containing 5B [Source:MGI Symbol;Acc:MGI:2444273]	protein_coding	0.244785	0.00122172	2.91303	0.000545338	0.999011	0.000429622	0.0190843	0.991253	0.00381543	-0.934697	4.5037e-62	61.3464	23.37	19.42	27.82	25.34	25.99	22.5	30.63	30.93	31.8	31.06	31.76	30.51	18.74	24.45	21.54	21.39	26.52	24.2	25.03	20.05	24.3	20.27	22.42	27.07	40.7	39.1	47.04	42.46	38.21	37.81	40.9	43.99	39	38.06
Cep85	ENSMUSG00000037443	centrosomal protein 85 [Source:MGI Symbol;Acc:MGI:1917262]	protein_coding	0.244618	0.26277	0.580424	0.0864983	0.901161	0.0451977	0.0805589	0.991253	0.00381543	-0.273886	0.0766782	1.11533	7.6	9	10.48	6.82	7.01	10.5	9.84	9.57	13.95	9.83	8.72	12.68	8.75	10.09	15.79	14.56	12.7	7.55	8.38	6.41	8.74	9.19	11.02	10.19	6.86	7.8	8.94	9.41	9.44	9.24	7.34	7.3	10.84	8.11
Isca1	ENSMUSG00000044792	iron-sulfur cluster assembly 1 [Source:MGI Symbol;Acc:MGI:1916296]	protein_coding	0.244537	0.0246828	1.60761	0.0135138	0.989427	0.0046164	0.0557753	0.991253	0.00381543	-0.250651	0.0002607	3.58386	24.99	25.97	25.58	30.06	22.68	31.93	24.41	30.77	35.11	30.45	39.79	37.9	25.96	27.71	22.93	26.33	21.97	20.43	23.29	19.66	22.02	13.15	29.32	26.22	26.3	26.87	31.76	30.12	26.49	32.71	31.25	32.11	31	26.3
Ckap2l	ENSMUSG00000048327	cytoskeleton associated protein 2-like [Source:MGI Symbol;Acc:MGI:1917716]	protein_coding	0.244477	0.325144	0.487924	0.0102238	0.994147	0.0025493	-0.000734089	0.99734	0.0011566	0.280959	0.495153	0.305261	1.38	0.53	1.77	0.98	1.11	2.86	0.84	2.24	1.84	1.53	6.44	2.65	1.09	1.09	0.52	0.94	1	0.36	0.37	0.75	1.34	0.41	1.35	0.58	1.02	1.28	1.04	1.21	1.08	0.75	1.35	0.75	0.44	0.8
A430072P03Rik	ENSMUSG00000090030	RIKEN cDNA A430072P03 gene [Source:MGI Symbol;Acc:MGI:3041214]	lncRNA	0.244304	0.0429157	1.36738	0.0587961	0.798247	0.097863	0.0115412	0.991253	0.00381543	-0.739415	0.151677	0.819081	0	0.08	0	0	0	0.62	0.24	0.08	0.8	0.21	1.41	2.28	0.08	0.78	0	0	0.1	0	0	0.06	0.24	0.06	0.18	0.09	0.3	0.39	0.17	0.7	0.17	1.39	0.09	0.09	0.15	0.21
Kif20a	ENSMUSG00000003779	kinesin family member 20A [Source:MGI Symbol;Acc:MGI:1201682]	protein_coding	0.244104	0.316011	0.500298	0.0488486	0.956275	0.0194171	-0.0688657	0.991253	0.00381543	0.253208	0.435839	0.360674	1.99	1.25	2.88	1.48	1.7	5.37	1.61	2.42	3.22	2.58	9.76	4.8	2.6	1.59	1.46	2.42	2.47	0.82	1.33	1.11	3.2	1.1	3.43	1.79	1.88	1.56	2.09	2.65	2.19	1.83	2.22	1.47	0.76	1.6
Tpx2	ENSMUSG00000027469	TPX2, microtubule-associated [Source:MGI Symbol;Acc:MGI:1919369]	protein_coding	0.243855	0.301447	0.520789	-0.0431154	0.964303	0.0157863	-0.0388486	0.991253	0.00381543	0.126325	0.757134	0.120827	1.94	1.24	2.78	1.86	2.3	2.73	1.39	2.81	5.21	3.75	8.5	4.55	2.04	3.01	2.42	1.5	2.81	0.59	0.92	1.56	1.83	0.49	3.04	1.05	1.25	1.6	1.07	1.58	1.4	3	2.25	1.18	0.71	1.64
[truncated: 37,818 more rows]
[truncated: 14 more columns]

## Sheet: CustomGeneSets
AKTBOE_UP	AKTBOE_DOWN	FOXO1_activated	MZ_UP	FO_UP
[truncated: 2,340 more rows]
